# Supplementary material for: Smiles‐Truce Cascades Enable Heteroaryl Cyclopropane and Sultine Synthesis
Source: Angew Chem Int Ed Engl. 2025 Jul 31;64(38):e202512577. doi: 10.1002/anie.202512577 (PMC12435426; doi:10.1002/anie.202512577)
Supplement: Supplementary file 2 — Supporting Information [file ANIE-64-e202512577-s002.zip]

Archive with 2 entries (2 files):
- s6521r_twin1_hklf4.cif
- s6524r.cif
