# Supplementary material for: Smiles‐Truce Cascades Enable Heteroaryl Cyclopropane and Sultine Synthesis
Source: Angew Chem Int Ed Engl. 2025 Jul 31;64(38):e202512577. doi: 10.1002/anie.202512577 (PMC12435426; doi:10.1002/anie.202512577)
Supplement: Supplementary file 2 — Supporting Information [file ANIE-64-e202512577-s002.zip › s6521r_twin1_hklf4.cif]

data_s6521r_twin1_hklf4
_audit_creation_date               2024-07-05
_audit_creation_method
;
Olex2 1.5-alpha
(compiled 2024.02.16 svn.r378c4104 for OlexSys, GUI svn.r6928)
;
_shelx_SHELXL_version_number       '2019/3'
_audit_contact_author_address      ?
_audit_contact_author_email        ?
_audit_contact_author_name         ''
_audit_contact_author_phone        ?
_publ_contact_author_id_orcid      ?
_publ_section_references
;
Dolomanov, O.V., Bourhis, L.J., Gildea, R.J, Howard, J.A.K. & Puschmann, H.
 (2009), J. Appl. Cryst. 42, 339-341.

Sheldrick, G.M. (2015). Acta Cryst. C71, 3-8.
;
_chemical_name_common              ?
_chemical_name_systematic          ?
_chemical_formula_moiety           'C13 H11 N3 O4 S'
_chemical_formula_sum              'C13 H11 N3 O4 S'
_chemical_formula_weight           305.31
_chemical_melting_point            ?
_chemical_oxdiff_formula           'C11 H10 N O'
loop_
  _atom_type_symbol
  _atom_type_description
  _atom_type_scat_dispersion_real
  _atom_type_scat_dispersion_imag
  _atom_type_scat_source
 'C' 'C' 0.0181 0.0091 'International Tables Vol C Tables 4.2.6.8 and 6.1.1.4'
 'H' 'H' 0.0000 0.0000 'International Tables Vol C Tables 4.2.6.8 and 6.1.1.4'
 'N' 'N' 0.0311 0.0180 'International Tables Vol C Tables 4.2.6.8 and 6.1.1.4'
 'O' 'O' 0.0492 0.0322 'International Tables Vol C Tables 4.2.6.8 and 6.1.1.4'
 'S' 'S' 0.3331 0.5567 'International Tables Vol C Tables 4.2.6.8 and 6.1.1.4'

_shelx_space_group_comment
;
The symmetry employed for this shelxl refinement is uniquely defined
by the following loop, which should always be used as a source of
symmetry information in preference to the above space-group names.
They are only intended as comments.
;
_space_group_crystal_system        'monoclinic'
_space_group_IT_number             14
_space_group_name_H-M_alt          'P 1 21/n 1'
_space_group_name_Hall             '-P 2yn'
loop_
  _space_group_symop_operation_xyz
 'x, y, z'
 '-x+1/2, y+1/2, -z+1/2'
 '-x, -y, -z'
 'x-1/2, -y-1/2, z-1/2'

_cell_length_a                     22.2458(16)
_cell_length_b                     5.3410(3)
_cell_length_c                     22.5524(18)
_cell_angle_alpha                  90
_cell_angle_beta                   98.851(7)
_cell_angle_gamma                  90
_cell_volume                       2647.7(3)
_cell_formula_units_Z              8
_cell_measurement_reflns_used      7407
_cell_measurement_temperature      99.99(14)
_cell_measurement_theta_max        71.3420
_cell_measurement_theta_min        2.9790
_shelx_estimated_absorpt_T_max     0.958
_shelx_estimated_absorpt_T_min     0.521
_exptl_absorpt_coefficient_mu      2.381
_exptl_absorpt_correction_T_max    1.00000
_exptl_absorpt_correction_T_min    0.53589
_exptl_absorpt_correction_type     multi-scan
_exptl_absorpt_process_details
;
CrysAlisPro 1.171.43.123a (Rigaku Oxford Diffraction, 2024)
Empirical absorption correction using spherical harmonics,
implemented in SCALE3 ABSPACK scaling algorithm.
;
_exptl_absorpt_special_details     ?
_exptl_crystal_colour              'clear colourless'
_exptl_crystal_colour_lustre       clear
_exptl_crystal_colour_primary      colourless
_exptl_crystal_density_diffrn      1.532
_exptl_crystal_density_meas        ?
_exptl_crystal_density_method      ?
_exptl_crystal_description         needle
_exptl_crystal_F_000               1264
_exptl_crystal_size_max            0.315
_exptl_crystal_size_mid            0.028
_exptl_crystal_size_min            0.018
_exptl_transmission_factor_max     ?
_exptl_transmission_factor_min     ?
_diffrn_reflns_av_R_equivalents    0.0778
_diffrn_reflns_av_unetI/netI       0.1102
_diffrn_reflns_Laue_measured_fraction_full  1.000
_diffrn_reflns_Laue_measured_fraction_max  0.952
_diffrn_reflns_limit_h_max         28
_diffrn_reflns_limit_h_min         -28
_diffrn_reflns_limit_k_max         6
_diffrn_reflns_limit_k_min         -6
_diffrn_reflns_limit_l_max         28
_diffrn_reflns_limit_l_min         -28
_diffrn_reflns_number              10818
_diffrn_reflns_point_group_measured_fraction_full  1.000
_diffrn_reflns_point_group_measured_fraction_max  0.952
_diffrn_reflns_theta_full          67.684
_diffrn_reflns_theta_max           81.146
_diffrn_reflns_theta_min           2.597
_diffrn_ambient_environment        N~2~
_diffrn_ambient_temperature        99.99(14)
_diffrn_detector                   'Hybrid Pixel Array Detector'
_diffrn_detector_area_resol_mean   10.0000
_diffrn_detector_type              HyPix
_diffrn_measured_fraction_theta_full  1.000
_diffrn_measured_fraction_theta_max  0.952
_diffrn_measurement_details
;
List of Runs (angles in degrees, time in seconds):

  # Type    Start    End  Width  t~exp~   \w     \q     \k     \f   Frames
--------------------------------------------------------------------------
  1  \w     76.00 103.00   0.50    8.00    --  114.44 -99.00 -90.00   54
  2  \w     85.00 110.00   0.50    8.00    --  114.44-125.00   0.00   50
  3  \w     45.00  79.00   0.50    8.00    --  114.44-125.00   0.00   68
  4  \w     62.00  96.00   0.50    8.00    --  114.44 -77.00   0.00   68
  5  \w     45.00  90.00   0.50    8.00    --  114.44 -99.00  90.00   90
  6  \w    -24.00   2.00   0.50    2.00    --   47.95 -22.00   6.00   52
  7  \w     29.00 103.00   0.50    2.00    --   47.95  77.00 -60.00  148
  8  \w     36.00 119.00   0.50    2.00    --   47.95  38.00-180.00  166
  9  \w     39.00  64.00   0.50    2.00    --   47.95  38.00 -90.00   50
 10  \w     44.00  71.00   0.50    2.00    --   47.95  38.00 -60.00   54
 11  \w     45.00  80.00   0.50    2.00    --   47.95  22.00 171.00   70
 12  \w    102.00 167.00   0.50    8.00    --  114.44  22.00 171.00  130
 13  \w     35.00  73.00   0.50    2.00    --   54.00  71.00 -97.32   76
 14  \w     39.00  66.00   0.50    2.00    --   58.00  75.00-139.47   54
 15  \w     98.00 123.00   0.50    2.00    --   54.00  71.00 -97.32   50
 16  \w    -27.00  26.00   0.50    2.00    --  -47.95  22.00 171.00  106
 17  \w    -67.00 -38.00   0.50    8.00    -- -110.00  57.00  60.00   58
 18  \w    -68.00 -38.00   0.50    8.00    -- -110.00  57.00  30.00   60
 19  \w    -67.00 -37.00   0.50    8.00    -- -110.00  57.00  90.00   60
 20  \w    -68.00 -37.00   0.50    8.00    -- -110.00  57.00   0.00   62
 21  \w    -77.00 -42.00   0.50    8.00    -- -110.00  77.00 -60.00   70
 22  \w    -68.00 -43.00   0.50    8.00    -- -110.00  57.00-120.00   50
 23  \w    -67.00 -38.00   0.50    8.00    -- -110.00  57.00-180.00   58
 24  \w    -45.00   1.00   0.50    2.00    --  -47.95  38.00 -60.00   92
 25  \w    -68.00 -37.00   0.50    8.00    -- -110.00  57.00 150.00   62
 26  \w   -160.00-135.00   0.50    8.00    -- -110.00 -22.00   6.00   50
 27  \w   -146.00-104.00   0.50    8.00    --  -94.00 -76.00-117.80   84
 28  \w   -101.00 -76.00   0.50    8.00    --  -98.00 -77.00-105.41   50
 29  \w    -96.00 -71.00   0.50    8.00    --  -94.00 -76.00-117.80   50
 30  \w    -97.00 -71.00   0.50    8.00    --  -94.00 -77.00 -62.00   52
 31  \w    -98.00 -73.00   0.50    8.00    --  -94.00 -76.00 -66.33   50
 32  \w    -93.00 -67.00   0.50    8.00    --  -90.00 -76.00 -69.46   52
 33  \w    -95.00 -69.00   0.50    8.00    --  -90.00 -75.00 -80.09   52
 34  \w    -89.00 -64.00   0.50    8.00    --  -86.00 -75.00 -81.01   50
 35  \w    -93.00 -68.00   0.50    8.00    --  -90.00 -75.00-107.07   50
 36  \w    -94.00 -68.00   0.50    8.00    --  -90.00 -75.00-112.99   52
 37  \w   -151.00-116.00   0.50    8.00    --  -98.00 -76.00 -68.69   70
 38  \w   -111.00 -76.00   0.50    8.00    --  -98.00 -76.00 -68.69   70
 39  \w    -91.00 -65.00   0.50    8.00    --  -86.00 -74.00 -91.24   52
 40  \w    -94.00 -68.00   0.50    8.00    --  -90.00 -74.00 -93.22   52
 41  \w    -89.00 -64.00   0.50    8.00    --  -86.00 -74.00-105.34   50
 42  \w    -95.00 -69.00   0.50    8.00    --  -90.00 -73.00-107.05   52
 43  \w   -166.00 -74.00   0.50    8.00    --  -94.00 -73.00 -82.66  184
 44  \w   -170.00 -79.00   0.50    8.00    --  -98.00 -68.00-114.86  182
 45  \w   -118.00 -93.00   0.50    8.00    -- -110.00 -63.00-152.09   50
 46  \w   -103.00 -69.00   0.50    8.00    --  -90.00 -74.00 -97.72   68
 47  \w    -73.00 -47.00   0.50    2.00    --  -62.00 -62.00 -88.29   52
 48  \w   -108.00 -83.00   0.50    8.00    --  -98.00 -61.00 -28.96   50
 49  \w   -169.00-126.00   0.50    8.00    --  -98.00 -61.00 -28.96   86
 50  \w   -158.00-102.00   0.50    8.00    --  -86.00 -59.00 -39.85  112
 51  \w    -98.00 -73.00   0.50    8.00    --  -86.00 -59.00 -39.85   50
 52  \w   -161.00-136.00   0.50    8.00    --  -94.00 -59.00-158.95   50
 53  \w   -109.00 -78.00   0.50    8.00    --  -94.00 -59.00-158.95   62
 54  \w    -88.00 -59.00   0.50    2.00    --  -74.00 -59.00-163.51   58
 55  \w   -111.00 -85.00   0.50    8.00    --  -94.00 -57.00-150.16   52
 56  \w   -166.00-140.00   0.50    8.00    --  -94.00 -57.00-150.16   52
 57  \w   -138.00 -81.00   0.50    8.00    --  -94.00 -55.00 -55.32  114
 58  \w   -101.00 -76.00   0.50    8.00    --  -90.00 -54.00 -57.44   50
 59  \w    -84.00 -58.00   0.50    2.00    --  -74.00 -59.00 -56.37   52
 60  \w   -103.00 -77.00   0.50    2.00    --  -74.00 -58.00 -64.73   52
 61  \w   -107.00 -78.00   0.50    8.00    --  -90.00 -51.00 -82.34   58
 62  \w    -87.00 -61.00   0.50    2.00    --  -74.00 -54.00-109.51   52
 63  \w    -92.00 -23.00   0.50    2.00    --  -47.95 125.00 -60.00  138
 64  \w   -111.00 -61.00   0.50    2.00    --  -47.95 -22.00   6.00  100
 65  \w   -110.00 -84.00   0.50    8.00    -- -110.00-125.00 150.00   52
 66  \w   -171.00-125.00   0.50    8.00    -- -110.00-125.00 150.00   92
;
_diffrn_measurement_device         'four-circle diffractometer'
_diffrn_measurement_device_type    'ROD, Synergy Custom DW system, HyPix'
_diffrn_measurement_method         '\w scans'
_diffrn_orient_matrix_type        
 'CrysAlisPro convention (1999,Acta A55,543-557)'
_diffrn_orient_matrix_UB_11        -0.0699802000
_diffrn_orient_matrix_UB_12        0.0035978000
_diffrn_orient_matrix_UB_13        -0.0046954000
_diffrn_orient_matrix_UB_21        -0.0055302000
_diffrn_orient_matrix_UB_22        0.0828849000
_diffrn_orient_matrix_UB_23        -0.0659395000
_diffrn_orient_matrix_UB_31        -0.0025416000
_diffrn_orient_matrix_UB_32        -0.2762868000
_diffrn_orient_matrix_UB_33        -0.0198884000
_diffrn_radiation_monochromator    mirror
_diffrn_radiation_probe            x-ray
_diffrn_radiation_type             'Cu K\a'
_diffrn_radiation_wavelength       1.54184
_diffrn_source                     'Rotating-anode X-ray tube'
_diffrn_source_type                'Rigaku (Cu) X-ray Source'
_reflns_Friedel_coverage           0.000
_reflns_Friedel_fraction_full      .
_reflns_Friedel_fraction_max       .
_reflns_number_gt                  7500
_reflns_number_total               10818
_reflns_special_details
;
 _reflns_Friedel_fraction is defined as the number of unique
 Friedel pairs measured divided by the number that would be
 possible theoretically, ignoring centric projections and
 systematic absences. Completness statistics refer to single and
 composite reflections containing twin component 1 only.
;
_reflns_threshold_expression       'I > 2\s(I)'
_computing_cell_refinement         'CrysAlisPro 1.171.43.123a (Rigaku OD, 2024)'
_computing_data_collection        
 'CrysAlisPro system (CCD 43.128a 64-bit (release 20-06-2024))'
_computing_data_reduction          'CrysAlisPro 1.171.43.123a (Rigaku OD, 2024)'
_computing_molecular_graphics      'Olex2 1.5-alpha (Dolomanov et al., 2009)'
_computing_publication_material    'Olex2 1.5-alpha (Dolomanov et al., 2009)'
_computing_structure_refinement    'SHELXL 2019/3 (Sheldrick, 2015)'
_computing_structure_solution      ?
_refine_diff_density_max           0.951
_refine_diff_density_min           -0.496
_refine_diff_density_rms           0.127
_refine_ls_extinction_coef         .
_refine_ls_extinction_method       none
_refine_ls_goodness_of_fit_ref     1.055
_refine_ls_hydrogen_treatment      constr
_refine_ls_matrix_type             full
_refine_ls_number_parameters       380
_refine_ls_number_reflns           10818
_refine_ls_number_restraints       0
_refine_ls_R_factor_all            0.1469
_refine_ls_R_factor_gt             0.1089
_refine_ls_restrained_S_all        1.055
_refine_ls_shift/su_max            0.000
_refine_ls_shift/su_mean           0.000
_refine_ls_structure_factor_coef   Fsqd
_refine_ls_weighting_details      
 'w=1/[\s^2^(Fo^2^)+(0.1932P)^2^+7.0698P] where P=(Fo^2^+2Fc^2^)/3'
_refine_ls_weighting_scheme        calc
_refine_ls_wR_factor_gt            0.3168
_refine_ls_wR_factor_ref           0.3534
_refine_special_details
;
 Refined as a 2-component twin.
;
_olex2_refinement_description
;
1. Twinned data refinement
 Scales: 0.566(3)
 0.434(3)
2. Fixed Uiso
 At 1.2 times of:
  All C(H) groups, All C(H,H) groups
3.a Ternary CH refined with riding coordinates:
 C20(H20), C7(H7), C22(H22), C9(H9)
3.b Secondary CH2 refined with riding coordinates:
 C21(H21A,H21B), C8(H8A,H8B)
3.c Aromatic/amide H refined with riding coordinates:
 C16(H16), C6(H6), C18(H18), C19(H19), C3(H3), C15(H15), C5(H5), C2(H2),
 C13(H13), C11(H11), C12(H12), C25(H25), C24(H24), C26(H26)
;
_atom_sites_solution_hydrogens     geom
_atom_sites_solution_primary       ?
_atom_sites_solution_secondary     ?
loop_
  _atom_site_label
  _atom_site_type_symbol
  _atom_site_fract_x
  _atom_site_fract_y
  _atom_site_fract_z
  _atom_site_U_iso_or_equiv
  _atom_site_adp_type
  _atom_site_occupancy
  _atom_site_site_symmetry_order
  _atom_site_calc_flag
  _atom_site_refinement_flags_posn
  _atom_site_refinement_flags_adp
  _atom_site_refinement_flags_occupancy
  _atom_site_disorder_assembly
  _atom_site_disorder_group
 S2 S 0.24093(8) 0.5398(4) 0.49980(8) 0.0406(5) Uani 1 1 d . . . . .
 S1 S 0.50939(9) 0.3862(4) 0.75325(9) 0.0456(5) Uani 1 1 d . . . . .
 O7 O 0.1962(2) 0.6680(11) 0.4450(2) 0.0441(12) Uani 1 1 d . . . . .
 O8 O 0.2543(2) 0.2797(11) 0.4843(3) 0.0457(12) Uani 1 1 d . . . . .
 O2 O 0.6458(3) 0.5923(12) 1.0650(3) 0.0501(14) Uani 1 1 d . . . . .
 O3 O 0.4566(3) 0.2361(12) 0.7099(3) 0.0507(14) Uani 1 1 d . . . . .
 O4 O 0.4903(3) 0.6465(12) 0.7596(3) 0.0514(14) Uani 1 1 d . . . . .
 N1 N 0.6058(3) 0.7062(13) 1.0322(3) 0.0420(14) Uani 1 1 d . . . . .
 O1 O 0.5888(3) 0.9161(12) 1.0445(3) 0.0497(13) Uani 1 1 d . . . . .
 N4 N 0.5325(3) 0.3300(15) 0.6006(3) 0.0468(16) Uani 1 1 d . . . . .
 O6 O 0.5485(3) 0.1212(13) 0.5872(3) 0.0544(15) Uani 1 1 d . . . . .
 O5 O 0.5645(3) 0.4653(14) 0.6369(3) 0.0547(15) Uani 1 1 d . . . . .
 C16 C 0.3949(4) 0.7314(16) 0.5683(3) 0.0411(16) Uani 1 1 d . . . . .
 H16 H 0.377699 0.873992 0.584473 0.049 Uiso 1 1 calc R U . . .
 C6 C 0.5227(3) 0.6846(15) 0.9467(3) 0.0400(16) Uani 1 1 d . . . . .
 H6 H 0.505732 0.832947 0.960445 0.048 Uiso 1 1 calc R U . . .
 C14 C 0.4736(3) 0.4263(15) 0.5729(3) 0.0395(16) Uani 1 1 d . . . . .
 C18 C 0.3898(3) 0.4051(15) 0.4935(3) 0.0400(16) Uani 1 1 d . . . . .
 H18 H 0.369501 0.328324 0.458006 0.048 Uiso 1 1 calc R U . . .
 C19 C 0.4436(3) 0.3049(16) 0.5222(3) 0.0413(16) Uani 1 1 d . . . . .
 H19 H 0.459852 0.156377 0.507693 0.050 Uiso 1 1 calc R U . . .
 C20 C 0.3061(3) 0.7305(14) 0.4854(3) 0.0393(15) Uani 1 1 d . . . . .
 H20 H 0.301739 0.903164 0.501335 0.047 Uiso 1 1 calc R U . . .
 C3 C 0.5747(4) 0.2532(17) 0.9062(4) 0.0454(17) Uani 1 1 d . . . . .
 H3 H 0.592451 0.106819 0.892339 0.054 Uiso 1 1 calc R U . . .
 C4 C 0.5197(3) 0.3457(15) 0.8752(3) 0.0396(15) Uani 1 1 d . . . . .
 N3 N 0.3181(4) 0.1193(18) 0.6629(4) 0.0580(19) Uani 1 1 d . . . . .
 C1 C 0.5760(3) 0.5869(15) 0.9771(3) 0.0395(15) Uani 1 1 d . . . . .
 C15 C 0.4499(3) 0.6357(16) 0.5964(3) 0.0412(16) Uani 1 1 d . . . . .
 H15 H 0.470921 0.713361 0.631489 0.049 Uiso 1 1 calc R U . . .
 C7 C 0.4914(4) 0.2159(15) 0.8191(4) 0.0430(16) Uani 1 1 d . . . . .
 H7 H 0.508154 0.042261 0.818777 0.052 Uiso 1 1 calc R U . . .
 C23 C 0.2014(4) 0.6523(16) 0.3389(4) 0.0433(16) Uani 1 1 d . . . . .
 N2 N 0.3289(4) 0.4695(15) 0.7286(3) 0.0531(17) Uani 1 1 d . . . . .
 C21 C 0.2959(3) 0.7407(16) 0.4170(3) 0.0414(16) Uani 1 1 d . . . . .
 H21A H 0.309014 0.582052 0.400200 0.050 Uiso 1 1 calc R U . . .
 H21B H 0.319295 0.880139 0.402797 0.050 Uiso 1 1 calc R U . . .
 N6 N 0.1559(4) 0.768(2) 0.3052(4) 0.066(2) Uani 1 1 d . . . . .
 C10 C 0.3471(4) 0.2539(17) 0.7085(4) 0.0462(17) Uani 1 1 d . . . . .
 C22 C 0.2275(3) 0.7812(16) 0.3973(4) 0.0430(17) Uani 1 1 d . . . . .
 H22 H 0.218494 0.964575 0.394170 0.052 Uiso 1 1 calc R U . . .
 C5 C 0.4942(3) 0.5640(15) 0.8960(3) 0.0400(16) Uani 1 1 d . . . . .
 H5 H 0.457208 0.628570 0.874946 0.048 Uiso 1 1 calc R U . . .
 C17 C 0.3647(3) 0.6188(15) 0.5161(3) 0.0389(15) Uani 1 1 d . . . . .
 C2 C 0.6033(3) 0.3762(16) 0.9572(4) 0.0421(16) Uani 1 1 d . . . . .
 H2 H 0.640888 0.316598 0.978059 0.050 Uiso 1 1 calc R U . . .
 C9 C 0.4059(4) 0.1401(18) 0.7394(4) 0.0488(18) Uani 1 1 d . . . . .
 H9 H 0.403606 -0.046029 0.734734 0.059 Uiso 1 1 calc R U . . .
 C8 C 0.4218(4) 0.2038(18) 0.8058(4) 0.0466(18) Uani 1 1 d . . . . .
 H8A H 0.406263 0.073249 0.830708 0.056 Uiso 1 1 calc R U . . .
 H8B H 0.403879 0.366815 0.814529 0.056 Uiso 1 1 calc R U . . .
 N5 N 0.2261(5) 0.4331(17) 0.3270(4) 0.066(2) Uani 1 1 d . . . . .
 C13 C 0.2664(5) 0.216(2) 0.6356(4) 0.064(3) Uani 1 1 d . . . . .
 H13 H 0.244756 0.128799 0.602354 0.077 Uiso 1 1 calc R U . . .
 C11 C 0.2773(5) 0.562(2) 0.6999(5) 0.061(2) Uani 1 1 d . . . . .
 H11 H 0.263585 0.719596 0.711895 0.073 Uiso 1 1 calc R U . . .
 C12 C 0.2426(4) 0.436(2) 0.6527(4) 0.062(2) Uani 1 1 d . . . . .
 H12 H 0.204521 0.498073 0.633441 0.074 Uiso 1 1 calc R U . . .
 C25 C 0.1544(5) 0.430(2) 0.2379(5) 0.065(3) Uani 1 1 d . . . . .
 H25 H 0.137314 0.351170 0.201372 0.078 Uiso 1 1 calc R U . . .
 C24 C 0.1331(5) 0.654(3) 0.2546(5) 0.071(3) Uani 1 1 d . . . . .
 H24 H 0.100550 0.731191 0.228917 0.085 Uiso 1 1 calc R U . . .
 C26 C 0.2016(6) 0.322(2) 0.2758(5) 0.068(3) Uani 1 1 d . . . . .
 H26 H 0.217197 0.164947 0.265428 0.081 Uiso 1 1 calc R U . . .

loop_
  _atom_site_aniso_label
  _atom_site_aniso_U_11
  _atom_site_aniso_U_22
  _atom_site_aniso_U_33
  _atom_site_aniso_U_23
  _atom_site_aniso_U_13
  _atom_site_aniso_U_12
 S2 0.0379(9) 0.0332(9) 0.0485(9) 0.0020(7) -0.0001(7) 0.0033(7)
 S1 0.0499(10) 0.0380(11) 0.0482(10) 0.0046(8) 0.0056(8) 0.0052(8)
 O7 0.040(3) 0.041(3) 0.049(3) 0.001(2) 0.001(2) 0.008(2)
 O8 0.040(3) 0.033(3) 0.061(3) 0.001(2) -0.003(2) 0.000(2)
 O2 0.046(3) 0.043(3) 0.056(3) 0.006(3) -0.008(3) 0.005(2)
 O3 0.058(3) 0.042(3) 0.051(3) 0.000(3) 0.004(3) 0.002(3)
 O4 0.060(3) 0.037(3) 0.055(3) 0.008(2) 0.004(3) 0.007(3)
 N1 0.039(3) 0.037(4) 0.048(3) 0.001(3) -0.001(3) -0.001(3)
 O1 0.051(3) 0.041(3) 0.055(3) 0.001(3) -0.001(3) -0.002(3)
 N4 0.041(3) 0.052(4) 0.043(3) 0.004(3) -0.005(3) 0.001(3)
 O6 0.049(3) 0.041(4) 0.068(4) 0.005(3) -0.005(3) 0.008(3)
 O5 0.047(3) 0.065(4) 0.047(3) -0.003(3) -0.009(3) -0.003(3)
 C16 0.045(4) 0.034(4) 0.042(3) 0.000(3) 0.001(3) 0.000(3)
 C6 0.037(3) 0.036(4) 0.047(4) 0.004(3) 0.006(3) 0.002(3)
 C14 0.038(3) 0.035(4) 0.043(4) 0.007(3) -0.003(3) 0.000(3)
 C18 0.037(3) 0.034(4) 0.045(4) 0.001(3) -0.004(3) -0.001(3)
 C19 0.041(4) 0.039(4) 0.043(4) 0.004(3) 0.005(3) 0.000(3)
 C20 0.042(4) 0.026(4) 0.047(4) 0.000(3) -0.003(3) 0.003(3)
 C3 0.046(4) 0.040(4) 0.051(4) 0.006(3) 0.008(3) 0.001(3)
 C4 0.041(4) 0.030(4) 0.046(4) 0.008(3) 0.001(3) -0.001(3)
 N3 0.060(4) 0.054(5) 0.054(4) -0.004(3) -0.012(3) -0.004(4)
 C1 0.033(3) 0.038(4) 0.045(4) 0.008(3) -0.002(3) -0.002(3)
 C15 0.043(4) 0.036(4) 0.040(3) 0.002(3) -0.006(3) -0.003(3)
 C7 0.050(4) 0.027(4) 0.050(4) 0.004(3) 0.002(3) 0.003(3)
 C23 0.043(4) 0.037(4) 0.049(4) 0.001(3) 0.002(3) -0.004(3)
 N2 0.063(4) 0.035(4) 0.059(4) 0.003(3) 0.000(4) 0.005(3)
 C21 0.043(4) 0.035(4) 0.044(4) 0.005(3) -0.004(3) -0.002(3)
 N6 0.062(5) 0.067(6) 0.063(4) -0.004(4) -0.014(4) 0.019(4)
 C10 0.055(4) 0.037(4) 0.043(4) 0.000(3) -0.002(3) -0.002(3)
 C22 0.042(4) 0.036(4) 0.050(4) 0.006(3) 0.003(3) 0.005(3)
 C5 0.035(3) 0.035(4) 0.048(4) 0.010(3) 0.001(3) 0.000(3)
 C17 0.041(4) 0.030(4) 0.043(3) 0.004(3) -0.001(3) -0.003(3)
 C2 0.033(3) 0.037(4) 0.054(4) 0.006(3) 0.000(3) 0.005(3)
 C9 0.052(4) 0.040(5) 0.052(4) -0.001(3) -0.002(4) 0.001(3)
 C8 0.047(4) 0.047(5) 0.043(4) 0.006(3) 0.000(3) -0.004(3)
 N5 0.083(6) 0.044(5) 0.065(5) -0.008(4) -0.005(4) 0.003(4)
 C13 0.066(6) 0.066(7) 0.054(5) -0.004(5) -0.013(4) -0.004(5)
 C11 0.061(5) 0.047(6) 0.071(6) 0.010(4) 0.004(5) 0.009(4)
 C12 0.049(5) 0.074(7) 0.058(5) 0.017(5) -0.004(4) 0.006(5)
 C25 0.052(5) 0.074(7) 0.068(6) -0.018(5) 0.005(5) -0.015(5)
 C24 0.056(5) 0.078(8) 0.070(6) -0.001(6) -0.015(5) 0.005(5)
 C26 0.085(7) 0.043(6) 0.072(6) -0.007(5) 0.000(6) -0.002(5)

_geom_special_details
;
 All esds (except the esd in the dihedral angle between two l.s. planes)
 are estimated using the full covariance matrix.  The cell esds are taken
 into account individually in the estimation of esds in distances, angles
 and torsion angles; correlations between esds in cell parameters are only
 used when they are defined by crystal symmetry.  An approximate (isotropic)
 treatment of cell esds is used for estimating esds involving l.s. planes.
;
loop_
  _geom_bond_atom_site_label_1
  _geom_bond_atom_site_label_2
  _geom_bond_distance
  _geom_bond_site_symmetry_2
  _geom_bond_publ_flag
 S2 O7 1.615(6) . ?
 S2 O8 1.474(6) . ?
 S2 C20 1.841(8) . ?
 S1 O3 1.619(7) . ?
 S1 O4 1.466(7) . ?
 S1 C7 1.837(8) . ?
 O7 C22 1.495(10) . ?
 O2 N1 1.227(9) . ?
 O3 C9 1.486(11) . ?
 N1 O1 1.228(9) . ?
 N1 C1 1.462(10) . ?
 N4 O6 1.222(10) . ?
 N4 O5 1.232(10) . ?
 N4 C14 1.456(10) . ?
 C16 H16 0.9500 . ?
 C16 C15 1.387(11) . ?
 C16 C17 1.397(11) . ?
 C6 H6 0.9500 . ?
 C6 C1 1.379(11) . ?
 C6 C5 1.377(12) . ?
 C14 C19 1.392(11) . ?
 C14 C15 1.377(12) . ?
 C18 H18 0.9500 . ?
 C18 C19 1.378(11) . ?
 C18 C17 1.401(11) . ?
 C19 H19 0.9500 . ?
 C20 H20 1.0000 . ?
 C20 C21 1.525(11) . ?
 C20 C17 1.503(11) . ?
 C3 H3 0.9500 . ?
 C3 C4 1.402(12) . ?
 C3 C2 1.390(12) . ?
 C4 C7 1.496(11) . ?
 C4 C5 1.408(11) . ?
 N3 C10 1.337(12) . ?
 N3 C13 1.324(14) . ?
 C1 C2 1.385(11) . ?
 C15 H15 0.9500 . ?
 C7 H7 1.0000 . ?
 C7 C8 1.531(12) . ?
 C23 N6 1.322(12) . ?
 C23 C22 1.520(12) . ?
 C23 N5 1.337(12) . ?
 N2 C10 1.324(12) . ?
 N2 C11 1.324(13) . ?
 C21 H21A 0.9900 . ?
 C21 H21B 0.9900 . ?
 C21 C22 1.533(11) . ?
 N6 C24 1.325(15) . ?
 C10 C9 1.511(12) . ?
 C22 H22 1.0000 . ?
 C5 H5 0.9500 . ?
 C2 H2 0.9500 . ?
 C9 H9 1.0000 . ?
 C9 C8 1.525(12) . ?
 C8 H8A 0.9900 . ?
 C8 H8B 0.9900 . ?
 N5 C26 1.337(14) . ?
 C13 H13 0.9500 . ?
 C13 C12 1.365(16) . ?
 C11 H11 0.9500 . ?
 C11 C12 1.390(16) . ?
 C12 H12 0.9500 . ?
 C25 H25 0.9500 . ?
 C25 C24 1.360(18) . ?
 C25 C26 1.375(17) . ?
 C24 H24 0.9500 . ?
 C26 H26 0.9500 . ?

loop_
  _geom_angle_atom_site_label_1
  _geom_angle_atom_site_label_2
  _geom_angle_atom_site_label_3
  _geom_angle
  _geom_angle_site_symmetry_1
  _geom_angle_site_symmetry_3
  _geom_angle_publ_flag
 O7 S2 C20 92.2(3) . . ?
 O8 S2 O7 110.0(3) . . ?
 O8 S2 C20 106.6(3) . . ?
 O3 S1 C7 90.8(3) . . ?
 O4 S1 O3 109.6(4) . . ?
 O4 S1 C7 106.7(4) . . ?
 C22 O7 S2 115.0(4) . . ?
 C9 O3 S1 115.6(5) . . ?
 O2 N1 O1 122.4(7) . . ?
 O2 N1 C1 119.2(7) . . ?
 O1 N1 C1 118.4(6) . . ?
 O6 N4 O5 122.7(7) . . ?
 O6 N4 C14 119.5(7) . . ?
 O5 N4 C14 117.8(7) . . ?
 C15 C16 H16 119.9 . . ?
 C15 C16 C17 120.2(8) . . ?
 C17 C16 H16 119.9 . . ?
 C1 C6 H6 120.5 . . ?
 C5 C6 H6 120.5 . . ?
 C5 C6 C1 119.1(7) . . ?
 C19 C14 N4 118.3(7) . . ?
 C15 C14 N4 119.6(7) . . ?
 C15 C14 C19 122.1(7) . . ?
 C19 C18 H18 119.6 . . ?
 C19 C18 C17 120.8(7) . . ?
 C17 C18 H18 119.6 . . ?
 C14 C19 H19 120.8 . . ?
 C18 C19 C14 118.4(8) . . ?
 C18 C19 H19 120.8 . . ?
 S2 C20 H20 108.9 . . ?
 C21 C20 S2 101.5(5) . . ?
 C21 C20 H20 108.9 . . ?
 C17 C20 S2 110.4(5) . . ?
 C17 C20 H20 108.9 . . ?
 C17 C20 C21 117.7(6) . . ?
 C4 C3 H3 120.1 . . ?
 C2 C3 H3 120.1 . . ?
 C2 C3 C4 119.9(8) . . ?
 C3 C4 C7 118.7(7) . . ?
 C3 C4 C5 119.4(7) . . ?
 C5 C4 C7 121.8(7) . . ?
 C13 N3 C10 115.4(9) . . ?
 C6 C1 N1 120.0(7) . . ?
 C6 C1 C2 122.1(7) . . ?
 C2 C1 N1 117.8(6) . . ?
 C16 C15 H15 120.5 . . ?
 C14 C15 C16 119.1(7) . . ?
 C14 C15 H15 120.5 . . ?
 S1 C7 H7 109.0 . . ?
 C4 C7 S1 109.8(5) . . ?
 C4 C7 H7 109.0 . . ?
 C4 C7 C8 117.8(7) . . ?
 C8 C7 S1 101.7(5) . . ?
 C8 C7 H7 109.0 . . ?
 N6 C23 C22 116.3(8) . . ?
 N6 C23 N5 126.5(8) . . ?
 N5 C23 C22 117.2(8) . . ?
 C11 N2 C10 116.4(9) . . ?
 C20 C21 H21A 110.4 . . ?
 C20 C21 H21B 110.4 . . ?
 C20 C21 C22 106.5(6) . . ?
 H21A C21 H21B 108.6 . . ?
 C22 C21 H21A 110.4 . . ?
 C22 C21 H21B 110.4 . . ?
 C23 N6 C24 116.0(10) . . ?
 N3 C10 C9 114.8(8) . . ?
 N2 C10 N3 126.4(9) . . ?
 N2 C10 C9 118.7(8) . . ?
 O7 C22 C23 106.4(6) . . ?
 O7 C22 C21 106.6(6) . . ?
 O7 C22 H22 109.7 . . ?
 C23 C22 C21 114.6(7) . . ?
 C23 C22 H22 109.7 . . ?
 C21 C22 H22 109.7 . . ?
 C6 C5 C4 120.4(7) . . ?
 C6 C5 H5 119.8 . . ?
 C4 C5 H5 119.8 . . ?
 C16 C17 C18 119.3(7) . . ?
 C16 C17 C20 119.3(7) . . ?
 C18 C17 C20 121.4(7) . . ?
 C3 C2 H2 120.5 . . ?
 C1 C2 C3 119.0(7) . . ?
 C1 C2 H2 120.5 . . ?
 O3 C9 C10 108.5(7) . . ?
 O3 C9 H9 109.0 . . ?
 O3 C9 C8 106.5(7) . . ?
 C10 C9 H9 109.0 . . ?
 C10 C9 C8 114.7(7) . . ?
 C8 C9 H9 109.0 . . ?
 C7 C8 H8A 110.5 . . ?
 C7 C8 H8B 110.5 . . ?
 C9 C8 C7 106.0(7) . . ?
 C9 C8 H8A 110.5 . . ?
 C9 C8 H8B 110.5 . . ?
 H8A C8 H8B 108.7 . . ?
 C26 N5 C23 116.0(9) . . ?
 N3 C13 H13 118.2 . . ?
 N3 C13 C12 123.5(10) . . ?
 C12 C13 H13 118.2 . . ?
 N2 C11 H11 118.9 . . ?
 N2 C11 C12 122.2(10) . . ?
 C12 C11 H11 118.9 . . ?
 C13 C12 C11 115.9(9) . . ?
 C13 C12 H12 122.0 . . ?
 C11 C12 H12 122.0 . . ?
 C24 C25 H25 121.3 . . ?
 C24 C25 C26 117.5(10) . . ?
 C26 C25 H25 121.3 . . ?
 N6 C24 C25 122.7(10) . . ?
 N6 C24 H24 118.6 . . ?
 C25 C24 H24 118.6 . . ?
 N5 C26 C25 121.4(10) . . ?
 N5 C26 H26 119.3 . . ?
 C25 C26 H26 119.3 . . ?

loop_
  _geom_torsion_atom_site_label_1
  _geom_torsion_atom_site_label_2
  _geom_torsion_atom_site_label_3
  _geom_torsion_atom_site_label_4
  _geom_torsion
  _geom_torsion_site_symmetry_1
  _geom_torsion_site_symmetry_2
  _geom_torsion_site_symmetry_3
  _geom_torsion_site_symmetry_4
  _geom_torsion_publ_flag
 S2 O7 C22 C23 121.9(6) . . . . ?
 S2 O7 C22 C21 -0.8(8) . . . . ?
 S2 C20 C21 C22 41.8(7) . . . . ?
 S2 C20 C17 C16 -104.8(7) . . . . ?
 S2 C20 C17 C18 75.6(8) . . . . ?
 S1 O3 C9 C10 120.7(6) . . . . ?
 S1 O3 C9 C8 -3.2(9) . . . . ?
 S1 C7 C8 C9 42.6(8) . . . . ?
 O7 S2 C20 C21 -37.6(5) . . . . ?
 O7 S2 C20 C17 -163.2(5) . . . . ?
 O8 S2 O7 C22 -85.5(6) . . . . ?
 O8 S2 C20 C21 74.0(6) . . . . ?
 O8 S2 C20 C17 -51.6(6) . . . . ?
 O2 N1 C1 C6 165.6(7) . . . . ?
 O2 N1 C1 C2 -14.4(10) . . . . ?
 O3 S1 C7 C4 -164.7(6) . . . . ?
 O3 S1 C7 C8 -39.2(6) . . . . ?
 O3 C9 C8 C7 -27.1(9) . . . . ?
 O4 S1 O3 C9 -82.4(6) . . . . ?
 O4 S1 C7 C4 -54.0(6) . . . . ?
 O4 S1 C7 C8 71.5(6) . . . . ?
 N1 C1 C2 C3 177.5(7) . . . . ?
 O1 N1 C1 C6 -13.0(10) . . . . ?
 O1 N1 C1 C2 166.9(7) . . . . ?
 N4 C14 C19 C18 -175.8(7) . . . . ?
 N4 C14 C15 C16 177.5(7) . . . . ?
 O6 N4 C14 C19 -14.8(11) . . . . ?
 O6 N4 C14 C15 166.5(7) . . . . ?
 O5 N4 C14 C19 165.0(7) . . . . ?
 O5 N4 C14 C15 -13.7(10) . . . . ?
 C6 C1 C2 C3 -2.6(11) . . . . ?
 C19 C14 C15 C16 -1.1(11) . . . . ?
 C19 C18 C17 C16 0.3(11) . . . . ?
 C19 C18 C17 C20 179.9(7) . . . . ?
 C20 S2 O7 C22 23.1(6) . . . . ?
 C20 C21 C22 O7 -28.2(9) . . . . ?
 C20 C21 C22 C23 -145.6(7) . . . . ?
 C3 C4 C7 S1 -99.2(7) . . . . ?
 C3 C4 C7 C8 145.1(7) . . . . ?
 C3 C4 C5 C6 -0.7(10) . . . . ?
 C4 C3 C2 C1 1.1(11) . . . . ?
 C4 C7 C8 C9 162.6(7) . . . . ?
 N3 C10 C9 O3 91.3(9) . . . . ?
 N3 C10 C9 C8 -149.7(8) . . . . ?
 N3 C13 C12 C11 2.7(16) . . . . ?
 C1 C6 C5 C4 -0.7(10) . . . . ?
 C15 C16 C17 C18 1.5(11) . . . . ?
 C15 C16 C17 C20 -178.2(7) . . . . ?
 C15 C14 C19 C18 2.9(11) . . . . ?
 C7 S1 O3 C9 25.7(6) . . . . ?
 C7 C4 C5 C6 -177.5(7) . . . . ?
 C23 N6 C24 C25 0.6(17) . . . . ?
 C23 N5 C26 C25 0.7(16) . . . . ?
 N2 C10 C9 O3 -89.6(9) . . . . ?
 N2 C10 C9 C8 29.3(11) . . . . ?
 N2 C11 C12 C13 -3.3(14) . . . . ?
 C21 C20 C17 C16 139.3(7) . . . . ?
 C21 C20 C17 C18 -40.3(10) . . . . ?
 N6 C23 C22 O7 95.1(9) . . . . ?
 N6 C23 C22 C21 -147.4(8) . . . . ?
 N6 C23 N5 C26 -0.1(15) . . . . ?
 C10 N3 C13 C12 -1.5(15) . . . . ?
 C10 N2 C11 C12 2.6(14) . . . . ?
 C10 C9 C8 C7 -147.1(8) . . . . ?
 C22 C23 N6 C24 -179.6(9) . . . . ?
 C22 C23 N5 C26 178.9(9) . . . . ?
 C5 C6 C1 N1 -177.7(6) . . . . ?
 C5 C6 C1 C2 2.4(11) . . . . ?
 C5 C4 C7 S1 77.7(8) . . . . ?
 C5 C4 C7 C8 -38.0(10) . . . . ?
 C17 C16 C15 C14 -1.1(11) . . . . ?
 C17 C18 C19 C14 -2.4(11) . . . . ?
 C17 C20 C21 C22 162.4(7) . . . . ?
 C2 C3 C4 C7 177.5(7) . . . . ?
 C2 C3 C4 C5 0.5(11) . . . . ?
 N5 C23 N6 C24 -0.5(15) . . . . ?
 N5 C23 C22 O7 -84.1(9) . . . . ?
 N5 C23 C22 C21 33.4(11) . . . . ?
 C13 N3 C10 N2 0.8(14) . . . . ?
 C13 N3 C10 C9 179.7(8) . . . . ?
 C11 N2 C10 N3 -1.3(14) . . . . ?
 C11 N2 C10 C9 179.7(8) . . . . ?
 C24 C25 C26 N5 -0.5(17) . . . . ?
 C26 C25 C24 N6 -0.1(18) . . . . ?

_shelx_res_file
;
TITL s6521r_twin1_hklf4 in P2(1)/n
    s6521r_twin1_hklf4.res
    created by SHELXL-2019/3 at 16:49:01 on 04-Jul-2024
REM P2(1)/n (#14 in standard setting)
CELL 1.54184 22.2458 5.341004 22.552425 90 98.8507 90
ZERR 8 0.001551 0.000315 0.001846 0 0.0069 0
LATT 1
SYMM 0.5-X,0.5+Y,0.5-Z
SFAC C H N O S
UNIT 104 88 24 32 8

L.S. 4 0 0
PLAN  5
SIZE 0.018 0.028 0.315
TEMP -173
CONF
BOND
list 4
MORE -1
BOND $H
fmap 2 53
acta
REM <olex2.extras>
REM <HklSrc "%.\\s6521r_twin1_hklf5.hkl">
REM </olex2.extras>

WGHT    0.193200    7.069800
BASF   0.43387
FVAR       1.74190
S2    5    0.240929    0.539758    0.499799    11.00000    0.03791    0.03319 =
         0.04851    0.00204   -0.00014    0.00331
S1    5    0.509388    0.386243    0.753246    11.00000    0.04987    0.03797 =
         0.04822    0.00461    0.00556    0.00518
O7    4    0.196234    0.667971    0.444977    11.00000    0.03968    0.04144 =
         0.04941    0.00132    0.00101    0.00814
O8    4    0.254336    0.279750    0.484326    11.00000    0.03967    0.03337 =
         0.06081    0.00122   -0.00285   -0.00018
O2    4    0.645777    0.592293    1.065020    11.00000    0.04570    0.04325 =
         0.05646    0.00607   -0.00796    0.00464
O3    4    0.456608    0.236114    0.709944    11.00000    0.05782    0.04246 =
         0.05061   -0.00030    0.00422    0.00171
O4    4    0.490342    0.646458    0.759631    11.00000    0.06025    0.03722 =
         0.05515    0.00818    0.00381    0.00670
N1    3    0.605774    0.706186    1.032233    11.00000    0.03863    0.03657 =
         0.04818    0.00121   -0.00120   -0.00144
O1    4    0.588815    0.916099    1.044525    11.00000    0.05076    0.04054 =
         0.05500    0.00092   -0.00115   -0.00156
N4    3    0.532522    0.329997    0.600579    11.00000    0.04072    0.05241 =
         0.04349    0.00436   -0.00506    0.00081
O6    4    0.548470    0.121218    0.587192    11.00000    0.04944    0.04088 =
         0.06835    0.00482   -0.00532    0.00835
O5    4    0.564461    0.465269    0.636889    11.00000    0.04734    0.06474 =
         0.04705   -0.00282   -0.00854   -0.00325
C16   1    0.394889    0.731425    0.568273    11.00000    0.04507    0.03440 =
         0.04178    0.00032    0.00055    0.00000
AFIX  43
H16   2    0.377699    0.873992    0.584473    11.00000   -1.20000
AFIX   0

C6    1    0.522656    0.684568    0.946657    11.00000    0.03683    0.03582 =
         0.04713    0.00440    0.00551    0.00229
AFIX  43
H6    2    0.505732    0.832947    0.960445    11.00000   -1.20000
AFIX   0

C14   1    0.473623    0.426348    0.572868    11.00000    0.03772    0.03510 =
         0.04274    0.00680   -0.00333    0.00008
C18   1    0.389809    0.405073    0.493527    11.00000    0.03743    0.03429 =
         0.04482    0.00112   -0.00424   -0.00076
AFIX  43
H18   2    0.369501    0.328324    0.458006    11.00000   -1.20000
AFIX   0
C19   1    0.443614    0.304861    0.522181    11.00000    0.04141    0.03914 =
         0.04274    0.00396    0.00461    0.00002
AFIX  43
H19   2    0.459852    0.156377    0.507693    11.00000   -1.20000
AFIX   0
C20   1    0.306074    0.730539    0.485352    11.00000    0.04219    0.02587 =
         0.04661    0.00009   -0.00294    0.00268
AFIX  13
H20   2    0.301739    0.903164    0.501335    11.00000   -1.20000
AFIX   0

C3    1    0.574721    0.253236    0.906184    11.00000    0.04568    0.03956 =
         0.05122    0.00638    0.00817    0.00127
AFIX  43
H3    2    0.592451    0.106819    0.892339    11.00000   -1.20000
AFIX   0
C4    1    0.519740    0.345679    0.875235    11.00000    0.04087    0.03036 =
         0.04597    0.00797    0.00137   -0.00112
N3    3    0.318079    0.119259    0.662941    11.00000    0.05958    0.05361 =
         0.05437   -0.00364   -0.01192   -0.00430
C1    1    0.576027    0.586853    0.977085    11.00000    0.03341    0.03773 =
         0.04485    0.00826   -0.00179   -0.00208

C15   1    0.449893    0.635657    0.596428    11.00000    0.04282    0.03634 =
         0.04050    0.00152   -0.00623   -0.00262
AFIX  43
H15   2    0.470921    0.713361    0.631489    11.00000   -1.20000
AFIX   0

C7    1    0.491389    0.215904    0.819065    11.00000    0.04990    0.02714 =
         0.05009    0.00397    0.00174    0.00271
AFIX  13
H7    2    0.508154    0.042261    0.818777    11.00000   -1.20000
AFIX   0

C23   1    0.201427    0.652268    0.338912    11.00000    0.04255    0.03707 =
         0.04864    0.00074    0.00153   -0.00359
N2    3    0.328917    0.469517    0.728636    11.00000    0.06324    0.03459 =
         0.05864    0.00300    0.00023    0.00496
C21   1    0.295857    0.740653    0.416958    11.00000    0.04278    0.03460 =
         0.04356    0.00537   -0.00401   -0.00166
AFIX  23
H21A  2    0.309014    0.582052    0.400200    11.00000   -1.20000
H21B  2    0.319295    0.880139    0.402797    11.00000   -1.20000
AFIX   0
N6    3    0.155861    0.767835    0.305246    11.00000    0.06165    0.06681 =
         0.06294   -0.00401   -0.01356    0.01910

C10   1    0.347149    0.253934    0.708498    11.00000    0.05532    0.03736 =
         0.04283    0.00041   -0.00217   -0.00162
C22   1    0.227470    0.781177    0.397304    11.00000    0.04202    0.03598 =
         0.04962    0.00626    0.00295    0.00455
AFIX  13
H22   2    0.218494    0.964575    0.394170    11.00000   -1.20000
AFIX   0

C5    1    0.494237    0.564024    0.896002    11.00000    0.03549    0.03500 =
         0.04765    0.01048    0.00090    0.00031
AFIX  43
H5    2    0.457208    0.628570    0.874946    11.00000   -1.20000
AFIX   0

C17   1    0.364680    0.618839    0.516149    11.00000    0.04132    0.03001 =
         0.04305    0.00430   -0.00058   -0.00311
C2    1    0.603260    0.376183    0.957174    11.00000    0.03290    0.03721 =
         0.05394    0.00597   -0.00027    0.00463
AFIX  43
H2    2    0.640888    0.316598    0.978059    11.00000   -1.20000
AFIX   0
C9    1    0.405874    0.140078    0.739397    11.00000    0.05188    0.03958 =
         0.05175   -0.00095   -0.00200    0.00105
AFIX  13
H9    2    0.403606   -0.046029    0.734734    11.00000   -1.20000
AFIX   0
C8    1    0.421834    0.203785    0.805850    11.00000    0.04688    0.04749 =
         0.04319    0.00611   -0.00011   -0.00354
AFIX  23
H8A   2    0.406263    0.073249    0.830708    11.00000   -1.20000
H8B   2    0.403879    0.366815    0.814529    11.00000   -1.20000
AFIX   0

N5    3    0.226064    0.433116    0.326963    11.00000    0.08336    0.04356 =
         0.06490   -0.00795   -0.00464    0.00298
C13   1    0.266407    0.216391    0.635621    11.00000    0.06598    0.06590 =
         0.05362   -0.00428   -0.01305   -0.00361
AFIX  43
H13   2    0.244756    0.128799    0.602354    11.00000   -1.20000
AFIX   0
C11   1    0.277321    0.561815    0.699875    11.00000    0.06106    0.04749 =
         0.07112    0.01036    0.00363    0.00896
AFIX  43
H11   2    0.263585    0.719596    0.711895    11.00000   -1.20000
AFIX   0
C12   1    0.242558    0.435569    0.652664    11.00000    0.04944    0.07396 =
         0.05816    0.01652   -0.00439    0.00597
AFIX  43
H12   2    0.204521    0.498073    0.633441    11.00000   -1.20000
AFIX   0

C25   1    0.154403    0.429861    0.237873    11.00000    0.05238    0.07413 =
         0.06819   -0.01826    0.00466   -0.01477
AFIX  43
H25   2    0.137314    0.351170    0.201372    11.00000   -1.20000
AFIX   0
C24   1    0.133098    0.653622    0.254607    11.00000    0.05645    0.07804 =
         0.06964   -0.00110   -0.01504    0.00479
AFIX  43
H24   2    0.100550    0.731191    0.228917    11.00000   -1.20000
AFIX   0
C26   1    0.201621    0.321900    0.275804    11.00000    0.08486    0.04263 =
         0.07158   -0.00686    0.00032   -0.00238
AFIX  43
H26   2    0.217197    0.164947    0.265428    11.00000   -1.20000
AFIX   0
HKLF 5


REM  s6521r_twin1_hklf4 in P2(1)/n
REM wR2 = 0.3534, GooF = S = 1.055, Restrained GooF = 1.055 for all data
REM R1 = 0.1089 for 7500 Fo > 4sig(Fo) and 0.1469 for all 10818 data
REM 380 parameters refined using 0 restraints

END

WGHT      0.1932      7.0698

REM Highest difference peak  0.951,  deepest hole -0.496,  1-sigma level  0.127
Q1    1   0.2414  0.9335  0.4997  11.00000  0.05    0.95
Q2    1   0.5187  0.1128  0.7588  11.00000  0.05    0.65
Q3    1   0.5631  0.0667  0.6426  11.00000  0.05    0.58
Q4    1   0.5005 -0.0779  0.7622  11.00000  0.05    0.55
Q5    1   0.4887 -0.0218  0.7346  11.00000  0.05    0.48
;
_shelx_res_checksum                98324
_shelx_hkl_file
;
   2   0   0 6812.67 89.6044  -2
   0   0  -2 6812.67 89.6044   1
   4   0   0 119245. 182.767  -2
   0   0  -4 119245. 182.767   1
   6   0   0 7842.55 96.1355  -2
   0   0  -6 7842.55 96.1355   1
   8   0   0 18617.2 126.401  -2
   0   0  -8 18617.2 126.401   1
  10   0   0 733.041 59.9262  -2
   0   0 -10 733.041 59.9262   1
   0   0 -12 10864.6 102.745   1
  12   0   0 15670.0 110.229  -2
   0   0 -12 15670.0 110.229   1
   0   0 -14 185.362 34.7239   1
  14   0   0 313.296 70.8726  -2
   0   0 -14 313.296 70.8726   1
   0   0 -16 1829.61 40.7733   1
   0   0 -18 129.824 28.5327   1
   0   0 -20 3247.17 61.0088   1
   0   0 -22 23.1789 32.8571   1
   0   0 -24 245.585 42.5573   1
   0   0 -26 224.840 47.9581   1
   1   1   0 49832.5 241.479  -2
   0  -1  -1 49832.5 241.479   1
  -2   1   0 29570.8 191.975  -2
   0  -1   2 29570.8 191.975   1
   3  -1   0 21386.4 155.124  -2
   0   1  -3 21386.4 155.124   1
   4  -1   0 3586.03 102.919  -2
   0   1  -4 3586.03 102.919   1
   5  -1   0 21142.6 143.181  -2
   0   1  -5 21142.6 143.181   1
   6  -1   0 2853.80 63.1497  -2
   0   1  -6 2853.80 63.1497   1
   7   1   0 24441.6 154.384  -2
   0  -1  -7 24441.6 154.384   1
   8   1   0 5144.61 95.9458  -2
   0  -1  -8 5144.61 95.9458   1
   9  -1   0 370.319 65.3188  -2
   0   1  -9 370.319 65.3188   1
  10  -1   0 469.814 44.0290  -2
   0   1 -10 469.814 44.0290   1
  11  -1   0 2899.64 46.8654  -2
   0   1 -11 2899.64 46.8654   1
   0   1 -12 1068.12 28.2756   1
  12  -1   0 2353.36 33.7357  -2
   0   1 -12 2353.36 33.7357   1
   0   1 -13 1097.43 18.7509   1
  13  -1   0 1171.61 34.5886  -2
   0   1 -13 1171.61 34.5886   1
   0   1 -14 390.904 13.5106   1
  14  -1   0 1019.16 53.3134  -2
   0   1 -14 1019.16 53.3134   1
   0   1 -15 2849.98 24.8183   1
  15  -1   0 3083.50 113.544  -2
   0   1 -15 3083.50 113.544   1
   0   1 -16 63.3584 12.9167   1
  16  -1   0 378.162 99.2318  -2
   0   1 -16 378.162 99.2318   1
   0   1 -17 142.398 13.7786   1
  17  -1   0 78.5527 118.950  -2
   0   1 -17 78.5527 118.950   1
   0   1 -18 704.137 17.9936   1
   0   1 -19 1073.19 29.8077   1
   0  -1 -20 131.327 23.3573   1
   0   1 -21 219.854 27.2923   1
   0  -1 -22 106.343 25.4179   1
   0  -1 -23 820.551 49.2481   1
   0  -1 -24 5.68173 24.6966   1
   0  -1 -25-1.27421 20.1955   1
   0   1 -26 69.8330 16.2641   1
   0   1 -27 211.590 36.6142   1
   0  -1 -28 55.2818 21.3879   1
   0   2   0 25066.2 191.138  -2
   0  -2   0 25066.2 191.138   1
   1   2   0 2992.22 49.2674  -2
   0  -2  -1 2992.22 49.2674   1
  -2   2   0 1708.45 129.817  -2
   0  -2   2 1708.45 129.817   1
   3  -2   0 563.985 26.8316  -2
   0   2  -3 563.985 26.8316   1
  -4   2   0 45.7655 54.6890  -2
   0  -2   4 45.7655 54.6890   1
   5  -2   0 2451.95 75.1164  -2
   0   2  -5 2451.95 75.1164   1
   6  -2   0 1750.38 100.986  -2
   0   2  -6 1750.38 100.986   1
   7   2   0 1447.34 76.1256  -2
   0  -2  -7 1447.34 76.1256   1
   8  -2   0 6109.42 124.632  -2
   0   2  -8 6109.42 124.632   1
   9  -2   0 2851.72 69.3145  -2
   0   2  -9 2851.72 69.3145   1
  10  -2   0 2574.48 42.8572  -2
   0   2 -10 2574.48 42.8572   1
  11  -2   0 6762.92 62.8956  -2
   0   2 -11 6762.92 62.8956   1
  12  -2   0 4750.91 41.5415  -2
   0   2 -12 4750.91 41.5415   1
   0   2 -13 869.303 33.6046   1
  13   2   0 1925.55 37.8108  -2
   0  -2 -13 1925.55 37.8108   1
   0   2 -14 587.049 22.0883   1
  14  -2   0 578.951 32.5106  -2
   0   2 -14 578.951 32.5106   1
   0   2 -15 842.571 18.7664   1
  15  -2   0 1002.67 97.7468  -2
   0   2 -15 1002.67 97.7468   1
   0   2 -16 996.655 18.7414   1
  16  -2   0 1001.90 78.8946  -2
   0   2 -16 1001.90 78.8946   1
   0   2 -17 345.307 16.2444   1
  17  -2   0 1465.28 88.1716  -2
   0   2 -17 1465.28 88.1716   1
   0  -2  18 922.982 17.5093   1
  18  -2   0 682.853 250.843  -2
   0   2 -18 682.853 250.843   1
   0  -2 -19 122.765 14.9929   1
   0   2 -20 78.4103 18.5713   1
   0   2 -21 113.021 19.4418   1
   0  -2 -22 436.466 36.3132   1
   0   2 -23 599.401 43.6767   1
   0  -2  24 156.584 23.1487   1
   0  -2 -25-30.6440 18.7794   1
   0   2 -26 512.960 18.4437   1
  -1   3   0 3109.98 142.008  -2
   0  -3   1 3109.98 142.008   1
   2   3   0 55.0550 59.7356  -2
   0  -3  -2 55.0550 59.7356   1
   3  -3   0 4430.24 160.001  -2
   0   3  -3 4430.24 160.001   1
  -4   3   0 679.808 76.3041  -2
   0  -3   4 679.808 76.3041   1
   5  -3   0 163.044 51.9474  -2
   0   3  -5 163.044 51.9474   1
   6  -3   0 4569.07 132.554  -2
   0   3  -6 4569.07 132.554   1
   7  -3   0 2795.88 98.2243  -2
   0   3  -7 2795.88 98.2243   1
   8  -3   0 2713.15 132.174  -2
   0   3  -8 2713.15 132.174   1
   9  -3   0 2869.07 97.9855  -2
   0   3  -9 2869.07 97.9855   1
  10  -3   0 3031.52 43.2180  -2
   0   3 -10 3031.52 43.2180   1
 -11   3   0 875.634 29.8902  -2
   0  -3  11 875.634 29.8902   1
  12  -3   0 800.088 34.8305  -2
   0   3 -12 800.088 34.8305   1
   0   3 -13 966.812 90.3213   1
  13  -3   0 1118.88 34.0030  -2
   0   3 -13 1118.88 34.0030   1
   0   3 -14 1312.96 95.3041   1
  14   3   0 1004.28 43.6774  -2
   0  -3 -14 1004.28 43.6774   1
   0   3 -15 278.343 20.4887   1
  15  -3   0 1217.67 48.5130  -2
   0   3 -15 1217.67 48.5130   1
   0  -3 -16 23.4962 14.2929   1
 -16   3   0-21.8316 73.5177  -2
   0  -3  16-21.8316 73.5177   1
   0   3 -17 317.016 15.4449   1
  17  -3   0 247.760 72.6618  -2
   0   3 -17 247.760 72.6618   1
   0   3 -18 94.2828 13.8834   1
  18  -3   0 213.845 92.2967  -2
   0   3 -18 213.845 92.2967   1
   0   3 -19 38.7195 13.0204   1
   0  -3 -20 147.192 14.9950   1
   0   3 -21 459.068 25.9623   1
   0  -3 -22 34.9416 27.7806   1
   0  -3 -23 311.694 27.7462   1
   0   3 -24 117.365 27.9946   1
   0  -3 -25 733.785 21.1014   1
   0   4   0 2619.60 153.450  -2
   0  -4   0 2619.60 153.450   1
   1   4   0 491.391 40.4684  -2
   0  -4  -1 491.391 40.4684   1
  -2   4   0 4935.25 76.8164  -2
   0  -4   2 4935.25 76.8164   1
   3  -4   0 1647.64 52.5679  -2
   0   4  -3 1647.64 52.5679   1
   4   4   0 273.585 35.7649  -2
   0  -4  -4 273.585 35.7649   1
   5   4   0 724.041 33.5155  -2
   0  -4  -5 724.041 33.5155   1
   6   4   0 5839.88 58.2872  -2
   0  -4  -6 5839.88 58.2872   1
   7   4   0 2107.36 38.5120  -2
   0  -4  -7 2107.36 38.5120   1
  -8   4   0 812.937 29.0817  -2
   0  -4   8 812.937 29.0817   1
  -9   4   0 345.349 25.8294  -2
   0  -4   9 345.349 25.8294   1
  10  -4   0 7176.76 56.9010  -2
   0   4 -10 7176.76 56.9010   1
  11  -4   0 1355.74 31.4840  -2
   0   4 -11 1355.74 31.4840   1
   0  -4  12 1097.57 124.962   1
  12  -4   0 1008.46 39.3719  -2
   0   4 -12 1008.46 39.3719   1
   0  -4  13 662.954 120.018   1
 -13   4   0 806.195 28.6585  -2
   0  -4  13 806.195 28.6585   1
   0  -4  14 2480.48 77.2289   1
  14  -4   0 2301.54 42.3100  -2
   0   4 -14 2301.54 42.3100   1
   0   4 -15-21.3549 28.0625   1
  15  -4   0 195.172 27.6626  -2
   0   4 -15 195.172 27.6626   1
   0   4 -16 166.866 18.7093   1
  16  -4   0 163.585 60.6657  -2
   0   4 -16 163.585 60.6657   1
   0  -4  17 239.777 22.9354   1
  17  -4   0 363.463 58.1703  -2
   0   4 -17 363.463 58.1703   1
   0   4 -18 68.2463 14.7758   1
   0   4 -19 3.19330 14.6374   1
   0   4 -20 177.621 15.0458   1
   0   4 -21 34.0752 23.8023   1
   0  -4 -22 397.365 24.9106   1
   0  -4 -23 17.5973 13.2745   1
  -1  -5   0 729.639 44.7950  -2
   0   5   1 729.639 44.7950   1
   2   5   0 70.8563 40.0619  -2
   0  -5  -2 70.8563 40.0619   1
   3   5   0 512.375 45.4899  -2
   0  -5  -3 512.375 45.4899   1
   4  -5   0 552.828 46.7093  -2
   0   5  -4 552.828 46.7093   1
   0   5  -5 370.690 120.016   1
  -5   5   0 570.453 80.9174  -2
   0  -5   5 570.453 80.9174   1
   6  -5   0 38.1509 76.2431  -2
   0   5  -6 38.1509 76.2431   1
   7  -5   0 564.477 39.0063  -2
   0   5  -7 564.477 39.0063   1
   8   5   0 1148.15 35.4845  -2
   0  -5  -8 1148.15 35.4845   1
   9  -5   0 592.302 31.4682  -2
   0   5  -9 592.302 31.4682   1
  10  -5   0 1472.18 29.8583  -2
   0   5 -10 1472.18 29.8583   1
  11   5   0 68.5517 20.8681  -2
   0  -5 -11 68.5517 20.8681   1
  12  -5   0 139.835 20.5871  -2
   0   5 -12 139.835 20.5871   1
   0  -5  13 287.381 50.8967   1
  13  -5   0 473.434 22.6357  -2
   0   5 -13 473.434 22.6357   1
   0  -5  14-76.0700 44.4283   1
  14  -5   0 654.120 32.1717  -2
   0   5 -14 654.120 32.1717   1
   0  -5  15 76.0283 41.4608   1
  15  -5   0 429.871 29.5475  -2
   0   5 -15 429.871 29.5475   1
   0   5 -16 330.603 15.6258   1
  16  -5   0 567.629 44.2114  -2
   0   5 -16 567.629 44.2114   1
   0   5 -17 113.950 19.3493   1
  17   5   0 160.075 52.6585  -2
   0  -5 -17 160.075 52.6585   1
   0  -5  18 16.5449 75.7713   1
   0   6   0 2280.18 54.4890  -2
   0  -6   0 2280.18 54.4890   1
  -1   6   0 357.066 29.7890  -2
   0  -6   1 357.066 29.7890   1
  -2   6   0 48.2420 27.5753  -2
   0  -6   2 48.2420 27.5753   1
   3   6   0 426.590 45.6859  -2
   0  -6  -3 426.590 45.6859   1
  -4   6   0 42.1338 41.6695  -2
   0  -6   4 42.1338 41.6695   1
  -5   6   0 179.782 64.4929  -2
   0  -6   5 179.782 64.4929   1
   6  -6   0 20.8530 29.2999  -2
   0   6  -6 20.8530 29.2999   1
  -7   6   0 209.925 29.6971  -2
   0  -6   7 209.925 29.6971   1
   0  -6   8 16.5056 120.393   1
   8  -6   0 52.8978 56.6076  -2
   0   6  -8 52.8978 56.6076   1
   0  -6   9 46.8208 114.147   1
   9  -6   0 39.2462 34.8045  -2
   0   6  -9 39.2462 34.8045   1
 -10   6   0-21.3171 103.882  -2
   0  -6  10-21.3171 103.882   1
   0  -6  11 15.8109 95.7041   1
   0  -6  12-32.4520 82.4113   1
 -12   6   0 205.332 33.5632  -2
   0  -6  12 205.332 33.5632   1
   0  -6  13-2.24109 59.2379   1
 -13   6   0 54.6007 23.5404  -2
   0  -6  13 54.6007 23.5404   1
  -1   0  27 63.5769 36.1812   1
   1   0 -25 33.7764 55.3205   1
   1   0 -23 566.219 46.2938   1
   1   0 -21 474.496 29.5034   1
   1   0 -19 155.272 27.4426   1
   1   0 -17 2031.85 41.4268   1
   1   0 -15 665.544 28.0244   1
  15   0  -1 1609.86 112.369  -2
   1   0 -15 1609.86 112.369   1
   1   0 -13 33144.2 143.887   1
  13   0  -1 60946.1 182.936  -2
   1   0 -13 60946.1 182.936   1
  11   0  -1 6878.04 100.891  -2
   1   0 -11 6878.04 100.891   1
   9   0  -1 30305.7 169.750  -2
   1   0  -9 30305.7 169.750   1
   7   0  -1 3107.23 99.7540  -2
   1   0  -7 3107.23 99.7540   1
   5   0  -1 228.001 64.7592  -2
   1   0  -5 228.001 64.7592   1
   3   0  -1 2974.10 54.2681  -2
   1   0  -3 2974.10 54.2681   1
   1   0  -1 18.9820 27.3746  -2
   1   0  -1 18.9820 27.3746   1
  -1   0  -1 1065.40 27.1278  -2
   1   0   1 1065.40 27.1278   1
   3   0   1 9154.20 83.0635  -2
  -1   0  -3 9154.20 83.0635   1
   5   0   1 9083.83 71.8395  -2
  -1   0  -5 9083.83 71.8395   1
   7   0   1 5124.07 77.5542  -2
  -1   0  -7 5124.07 77.5542   1
   9   0   1 24995.1 129.298  -2
  -1   0  -9 24995.1 129.298   1
  11   0   1 15961.7 126.094  -2
  -1   0 -11 15961.7 126.094   1
  -1   0 -13 535.342 78.7122   1
  13   0   1 3205.23 79.3533  -2
  -1   0 -13 3205.23 79.3533   1
  -1   0 -15 2168.96 38.6473   1
  15   0   1 1769.11 116.512  -2
  -1   0 -15 1769.11 116.512   1
  -1   0 -17 2322.15 51.7234   1
  -1   0 -19 36.0231 27.2736   1
  -1   0 -21 505.650 42.4724   1
  -1   0 -23 101.017 46.2079   1
  -1   0 -25 653.410 41.5431   1
  -1   0 -27 28.4539 35.2246   1
   1  -1 -28 18.4496 22.5243   1
   1   1 -27 75.7178 33.9318   1
  -1  -1  26 190.817 18.1147   1
   1   1 -25 19.5591 18.2635   1
   1  -1 -24 31.0234 21.7042   1
   1   1 -23 79.1827 24.0434   1
   1   1 -22 373.464 30.4883   1
   1  -1 -21 316.711 30.2856   1
   1  -1 -20 464.049 22.7087   1
   1  -1 -19 854.630 25.1026   1
   1   1 -18 74.7808 18.3901   1
   1   1 -17 0.44071 14.2470   1
   1   1 -16 257.231 13.4262   1
  16  -1  -1 257.794 210.463  -2
   1   1 -16 257.794 210.463   1
   1   1 -15 76.6805 13.3183   1
  15  -1  -1 117.727 92.2760  -2
   1   1 -15 117.727 92.2760   1
   1   1 -14 137.560 14.3850   1
  14  -1  -1 475.745 87.8602  -2
   1   1 -14 475.745 87.8602   1
   1   1 -13 1371.83 22.0376   1
  13   1  -1 2050.55 58.1316  -2
   1  -1 -13 2050.55 58.1316   1
   1   1 -12-49.7478 27.9952   1
  12  -1  -1 1539.66 52.6224  -2
   1   1 -12 1539.66 52.6224   1
   1   1 -11 223.391 47.9796   1
  11  -1  -1 1017.37 41.7559  -2
   1   1 -11 1017.37 41.7559   1
  10  -1  -1 5446.80 76.2284  -2
   1   1 -10 5446.80 76.2284   1
   9  -1  -1 1292.55 101.620  -2
   1   1  -9 1292.55 101.620   1
  -1  -1   8 12459.1 72.2758   1
   8  -1  -1 19537.4 193.346  -2
   1   1  -8 19537.4 193.346   1
   7  -1  -1 8249.73 113.514  -2
   1   1  -7 8249.73 113.514   1
   6   1  -1 19650.2 165.522  -2
   1  -1  -6 19650.2 165.522   1
   5  -1  -1 8320.82 113.432  -2
   1   1  -5 8320.82 113.432   1
  -4   1   1 22656.2 149.331  -2
  -1  -1   4 22656.2 149.331   1
   3  -1  -1 4052.90 80.3074  -2
   1   1  -3 4052.90 80.3074   1
   2  -1  -1 16152.0 98.7782  -2
   1   1  -2 16152.0 98.7782   1
  -1   1   1 4722.09 44.8737  -2
  -1  -1   1 4722.09 44.8737   1
   0  -1  -1 35680.2 175.956  -2
   1   1   0 35680.2 175.956   1
   1  -1   1 138383. 238.094  -2
  -1   1  -1 138383. 238.094   1
  -2   1  -1 5530.95 151.723  -2
   1  -1   2 5530.95 151.723   1
   3  -1   1 16184.7 157.750  -2
  -1   1  -3 16184.7 157.750   1
  -4   1  -1 814.415 62.1692  -2
   1  -1   4 814.415 62.1692   1
   5  -1   1 80.3076 67.2804  -2
  -1   1  -5 80.3076 67.2804   1
   6  -1   1 9556.39 140.791  -2
  -1   1  -6 9556.39 140.791   1
   7  -1   1 4820.71 78.5768  -2
  -1   1  -7 4820.71 78.5768   1
   8  -1   1 4082.19 86.3073  -2
  -1   1  -8 4082.19 86.3073   1
   9  -1   1 5367.20 69.0497  -2
  -1   1  -9 5367.20 69.0497   1
  10  -1   1 760.786 37.1087  -2
  -1   1 -10 760.786 37.1087   1
  11   1   1 13391.3 60.0230  -2
  -1  -1 -11 13391.3 60.0230   1
  -1   1 -12 617.490 63.3918   1
  12  -1   1 913.949 22.5587  -2
  -1   1 -12 913.949 22.5587   1
  -1  -1 -13 61.0617 16.7606   1
  13  -1   1 166.999 27.9595  -2
  -1   1 -13 166.999 27.9595   1
   1  -1  14-6.27379 15.4272   1
  14  -1   1 2071.81 48.8590  -2
  -1   1 -14 2071.81 48.8590   1
  -1   1 -15 277.439 13.5600   1
  15  -1   1 235.721 73.7212  -2
  -1   1 -15 235.721 73.7212   1
  -1   1 -16 1020.67 16.7740   1
  16  -1   1 795.787 120.718  -2
  -1   1 -16 795.787 120.718   1
   1  -1  17 295.307 14.6687   1
  -1  -1 -18 1184.32 20.5262   1
   1  -1  19 246.150 17.3641   1
  -1   1 -20 55.3311 26.0794   1
  -1   1 -21 26.7213 26.2499   1
  -1   1 -22 164.476 39.5422   1
  -1   1 -23 837.859 48.7271   1
  -1  -1 -24 125.316 39.7824   1
   1  -1  25 150.076 24.1158   1
  -1   1 -26 160.148 18.9787   1
   1  -2 -26 337.162 17.3583   1
  -1  -2  25-10.0049 20.8963   1
   1  -2 -24 131.392 25.3201   1
   1   2 -23 24.6453 29.4822   1
   1  -2 -22 5.31462 27.0033   1
   1   2 -21 41.9708 22.0156   1
   1  -2 -20 434.704 17.9940   1
   1   2 -19 499.496 17.5722   1
   1  -2 -18 293.560 15.3146   1
  18  -2  -1 162.663 237.759  -2
   1   2 -18 162.663 237.759   1
   1   2 -17 366.185 15.9752   1
 -17   2   1 715.837 80.2972  -2
  -1  -2  17 715.837 80.2972   1
   1   2 -16 304.517 15.8564   1
  16  -2  -1 502.556 73.6093  -2
   1   2 -16 502.556 73.6093   1
   1   2 -15 37.8554 15.7030   1
  15  -2  -1 136.365 68.6538  -2
   1   2 -15 136.365 68.6538   1
   1   2 -14 189.474 17.4880   1
  14  -2  -1 329.949 58.0743  -2
   1   2 -14 329.949 58.0743   1
   1  -2 -13 457.357 36.2664   1
  13  -2  -1 894.317 35.5309  -2
   1   2 -13 894.317 35.5309   1
   1   2 -12 202.261 54.6632   1
  12  -2  -1 819.890 31.7999  -2
   1   2 -12 819.890 31.7999   1
  11  -2  -1 332.047 31.7013  -2
   1   2 -11 332.047 31.7013   1
  10  -2  -1 617.615 40.7718  -2
   1   2 -10 617.615 40.7718   1
   9  -2  -1 233.868 47.1338  -2
   1   2  -9 233.868 47.1338   1
   8  -2  -1 45.3174 62.4165  -2
   1   2  -8 45.3174 62.4165   1
   7  -2  -1 547.274 59.8772  -2
   1   2  -7 547.274 59.8772   1
   6  -2  -1 4473.40 101.135  -2
   1   2  -6 4473.40 101.135   1
   5   2  -1 2301.99 94.8208  -2
   1  -2  -5 2301.99 94.8208   1
   4  -2  -1 1424.06 43.1733  -2
   1   2  -4 1424.06 43.1733   1
  -3   2   1 13230.4 84.2482  -2
  -1  -2   3 13230.4 84.2482   1
  -2   2   1 1094.90 88.6049  -2
  -1  -2   2 1094.90 88.6049   1
   1  -2  -1 1776.24 45.5972  -2
   1   2  -1 1776.24 45.5972   1
   0   2   1 3402.96 74.2791  -2
  -1  -2   0 3402.96 74.2791   1
  -1  -2  -1 2395.63 132.313  -2
   1   2   1 2395.63 132.313   1
   2   2   1 376.979 40.1920  -2
  -1  -2  -2 376.979 40.1920   1
  -3  -2  -1 717.220 37.5806  -2
   1   2   3 717.220 37.5806   1
   4  -2   1 384.002 82.4133  -2
  -1   2  -4 384.002 82.4133   1
   5  -2   1 5045.60 99.3690  -2
  -1   2  -5 5045.60 99.3690   1
   6   2   1 1460.73 105.587  -2
  -1  -2  -6 1460.73 105.587   1
   7  -2   1 1331.25 90.2700  -2
  -1   2  -7 1331.25 90.2700   1
   8   2   1 4435.19 131.758  -2
  -1  -2  -8 4435.19 131.758   1
   9  -2   1 1752.00 66.3722  -2
  -1   2  -9 1752.00 66.3722   1
  10  -2   1 236.668 27.3125  -2
  -1   2 -10 236.668 27.3125   1
  11  -2   1 1610.01 31.5653  -2
  -1   2 -11 1610.01 31.5653   1
  12  -2   1 1625.40 32.3227  -2
  -1   2 -12 1625.40 32.3227   1
   1  -2  13 427.775 56.5253   1
  13  -2   1 669.903 26.4864  -2
  -1   2 -13 669.903 26.4864   1
   1  -2  14 316.592 25.2479   1
  14  -2   1 271.954 24.7941  -2
  -1   2 -14 271.954 24.7941   1
  -1   2 -15 178.554 15.5135   1
  15  -2   1 504.572 41.3565  -2
  -1   2 -15 504.572 41.3565   1
  -1   2 -16 121.804 14.7104   1
  16  -2   1 409.475 72.8365  -2
  -1   2 -16 409.475 72.8365   1
  -1   2 -17 4.65958 14.9063   1
 -17   2  -1 270.576 98.0648  -2
   1  -2  17 270.576 98.0648   1
   1  -2  18 24.2116 14.5540   1
  -1   2 -19 247.224 16.8598   1
  -1   2 -20 588.129 24.4738   1
   1  -2  21 835.008 39.2731   1
  -1  -2 -22 44.5213 34.1777   1
  -1  -2 -23 287.469 38.1943   1
  -1   2 -24 342.059 35.9053   1
  -1   2 -25 6.16846 17.4179   1
  -1   2 -26 301.381 17.0876   1
   1  -3 -25 22.6010 16.5742   1
   1   3 -24-1.04581 17.9973   1
   1  -3 -23 551.873 28.9464   1
   1  -3 -22 82.3453 28.2543   1
   1   3 -21 63.1123 20.7796   1
   1   3 -20 216.188 16.1353   1
   1   3 -19 440.472 15.8802   1
   1   3 -18 20.2068 14.3028   1
  18  -3  -1 657.838 243.354  -2
   1   3 -18 657.838 243.354   1
   1   3 -17 215.215 14.0716   1
  17  -3  -1 294.162 75.9656  -2
   1   3 -17 294.162 75.9656   1
  -1  -3  16 11.3102 14.7517   1
  16  -3  -1 33.9339 74.3917  -2
   1   3 -16 33.9339 74.3917   1
   1   3 -15 4994.07 49.3264   1
  15   3  -1 4241.42 85.1705  -2
   1  -3 -15 4241.42 85.1705   1
   1   3 -14 137.656 40.7858   1
  14  -3  -1 4077.43 63.9154  -2
   1   3 -14 4077.43 63.9154   1
   1   3 -13 650.894 87.3698   1
 -13   3   1 1543.06 37.8333  -2
  -1  -3  13 1543.06 37.8333   1
   1   3 -12 796.499 157.873   1
  12  -3  -1 572.010 28.7498  -2
   1   3 -12 572.010 28.7498   1
  11  -3  -1 17066.7 96.9752  -2
   1   3 -11 17066.7 96.9752   1
 -10   3   1 572.376 39.2521  -2
  -1  -3  10 572.376 39.2521   1
  -9   3   1 887.995 56.6293  -2
  -1  -3   9 887.995 56.6293   1
   8  -3  -1 2989.22 109.368  -2
   1   3  -8 2989.22 109.368   1
   7  -3  -1 3848.16 118.455  -2
   1   3  -7 3848.16 118.455   1
   6  -3  -1 1320.76 71.6295  -2
   1   3  -6 1320.76 71.6295   1
  -5   3   1 1273.53 74.7169  -2
  -1  -3   5 1273.53 74.7169   1
   4  -3  -1 991.016 80.5240  -2
   1   3  -4 991.016 80.5240   1
  -3   3   1 2036.40 87.0579  -2
  -1  -3   3 2036.40 87.0579   1
  -2   3   1 3895.26 122.324  -2
  -1  -3   2 3895.26 122.324   1
   1  -3  -1 152.322 53.3686  -2
   1   3  -1 152.322 53.3686   1
   1  -3   0 2111.16 68.9155   1
   0   3   1 2573.70 115.954  -2
  -1  -3   0 2573.70 115.954   1
   1  -3   1 4547.13 92.6058  -2
  -1   3  -1 4547.13 92.6058   1
   2  -3   1 118.099 59.0615  -2
  -1   3  -2 118.099 59.0615   1
   3  -3   1 4961.19 184.148  -2
  -1   3  -3 4961.19 184.148   1
   4  -3   1 2438.79 119.947  -2
  -1   3  -4 2438.79 119.947   1
   5  -3   1 10167.7 227.495  -2
  -1   3  -5 10167.7 227.495   1
  -6   3  -1 3063.53 102.318  -2
   1  -3   6 3063.53 102.318   1
   7  -3   1 174.382 49.6163  -2
  -1   3  -7 174.382 49.6163   1
   8  -3   1 2782.04 97.6612  -2
  -1   3  -8 2782.04 97.6612   1
   9  -3   1 4956.68 156.979  -2
  -1   3  -9 4956.68 156.979   1
  10  -3   1 652.225 27.9594  -2
  -1   3 -10 652.225 27.9594   1
  11   3   1 11914.4 64.8953  -2
  -1  -3 -11 11914.4 64.8953   1
  12   3   1 2893.22 35.2086  -2
  -1  -3 -12 2893.22 35.2086   1
  -1   3 -13 247.016 129.576   1
  13   3   1 81.7648 27.2415  -2
  -1  -3 -13 81.7648 27.2415   1
  -1   3 -14 2294.98 102.357   1
 -14   3  -1 2092.05 33.6182  -2
   1  -3  14 2092.05 33.6182   1
  -1   3 -15 102.620 22.1387   1
  15   3   1 366.527 33.1868  -2
  -1  -3 -15 366.527 33.1868   1
  -1   3 -16 285.546 16.6933   1
 -16   3  -1 282.446 66.9325  -2
   1  -3  16 282.446 66.9325   1
  -1   3 -17 295.241 18.3557   1
  17  -3   1 801.575 95.2296  -2
  -1   3 -17 801.575 95.2296   1
  -1   3 -18 70.0943 14.5777   1
  -1   3 -19 17.2196 13.3730   1
  -1  -3 -20 1.76330 15.4937   1
  -1   3 -21 22.7050 19.0575   1
  -1  -3 -22 137.347 27.8514   1
  -1  -3 -23 107.296 25.9657   1
  -1  -3 -24 64.6865 19.6286   1
  -1  -3 -25 5.41287 15.0071   1
   1  -4 -23 4.71773 14.4233   1
  -1  -4  22 635.152 27.3269   1
   1  -4 -21 29.8454 24.4286   1
   1   4 -20 97.6337 14.7704   1
   1   4 -19 13.5195 14.0307   1
   1  -4 -18 171.214 15.5011   1
   1   4 -17 419.650 21.3668   1
  17   4  -1 1013.49 60.4451  -2
   1  -4 -17 1013.49 60.4451   1
  -1  -4  16 17.6993 17.3056   1
  16  -4  -1 358.340 53.1188  -2
   1   4 -16 358.340 53.1188   1
   1   4 -15 510.923 28.4950   1
  15  -4  -1 445.388 34.0183  -2
   1   4 -15 445.388 34.0183   1
  -1  -4  14 211.290 60.3408   1
  14  -4  -1 706.455 30.0690  -2
   1   4 -14 706.455 30.0690   1
  -1  -4  13 622.837 118.130   1
  13  -4  -1 1172.89 33.9454  -2
   1   4 -13 1172.89 33.9454   1
  -1  -4  12-223.405 98.9045   1
  12  -4  -1 1268.64 48.5210  -2
   1   4 -12 1268.64 48.5210   1
  -1  -4  11 1565.63 52.3820   1
  11  -4  -1 1826.93 41.5522  -2
   1   4 -11 1826.93 41.5522   1
  10   4  -1 1691.55 33.5406  -2
   1  -4 -10 1691.55 33.5406   1
  -9   4   1 508.802 30.6101  -2
  -1  -4   9 508.802 30.6101   1
   8  -4  -1 197.960 26.9104  -2
   1   4  -8 197.960 26.9104   1
   7   4  -1 731.672 31.9933  -2
   1  -4  -7 731.672 31.9933   1
   6  -4  -1 1721.27 53.2946  -2
   1   4  -6 1721.27 53.2946   1
   5   4  -1 291.757 30.4759  -2
   1  -4  -5 291.757 30.4759   1
   4  -4  -1 539.038 32.6707  -2
   1   4  -4 539.038 32.6707   1
   3   4  -1 910.313 39.2258  -2
   1  -4  -3 910.313 39.2258   1
  -2   4   1 960.404 42.2253  -2
  -1  -4   2 960.404 42.2253   1
  -1   4   1 150.954 52.6902  -2
  -1  -4   1 150.954 52.6902   1
   0   4  -1 279.420 50.8009  -2
   1  -4   0 279.420 50.8009   1
   1   4   1 175.039 32.0586  -2
  -1  -4  -1 175.039 32.0586   1
   2  -4   1 2214.64 51.6264  -2
  -1   4  -2 2214.64 51.6264   1
   1  -4   3 466.713 71.4699   1
   3  -4   1 599.100 36.6127  -2
  -1   4  -3 599.100 36.6127   1
  -4   4  -1 2707.30 64.8621  -2
   1  -4   4 2707.30 64.8621   1
   5  -4   1 695.587 29.4422  -2
  -1   4  -5 695.587 29.4422   1
   6   4   1 227.711 24.2335  -2
  -1  -4  -6 227.711 24.2335   1
   7   4   1 324.501 25.2182  -2
  -1  -4  -7 324.501 25.2182   1
   8  -4   1 1613.41 46.5485  -2
  -1   4  -8 1613.41 46.5485   1
   9  -4   1 875.110 31.9206  -2
  -1   4  -9 875.110 31.9206   1
  10   4   1 3540.33 49.4761  -2
  -1  -4 -10 3540.33 49.4761   1
  11  -4   1 6169.88 45.8362  -2
  -1   4 -11 6169.88 45.8362   1
   1  -4  12 81.7380 102.088   1
  12  -4   1 118.139 23.6449  -2
  -1   4 -12 118.139 23.6449   1
  -1   4 -13 433.478 76.0831   1
  13  -4   1 457.493 26.6251  -2
  -1   4 -13 457.493 26.6251   1
   1  -4  14 48.8509 56.4991   1
  14   4   1 648.790 25.6589  -2
  -1  -4 -14 648.790 25.6589   1
   1  -4  15-0.43351 30.0241   1
  15  -4   1 275.799 35.1065  -2
  -1   4 -15 275.799 35.1065   1
  -1   4 -16 93.0007 18.7944   1
  16  -4   1 894.715 65.6609  -2
  -1   4 -16 894.715 65.6609   1
  -1   4 -17 15.6337 19.4131   1
  17  -4   1 315.334 59.1235  -2
  -1   4 -17 315.334 59.1235   1
  -1   4 -18 37.4080 17.2125   1
  -1   4 -19 108.493 16.7381   1
  -1   4 -20 182.909 15.8332   1
  -1   4 -21 191.141 21.0411   1
  -1  -4 -22 33.3002 21.6045   1
  -1  -5  19-38.1480 54.9632   1
   1   5 -17 282.564 16.3279   1
   1   5 -16 133.143 16.0546   1
  16   5  -1 254.931 30.5408  -2
   1  -5 -16 254.931 30.5408   1
  -1  -5  15 13.8812 28.1959   1
  15  -5  -1 93.4640 24.4791  -2
   1   5 -15 93.4640 24.4791   1
  -1  -5  14 118.184 44.1162   1
  14  -5  -1 83.4040 23.7814  -2
   1   5 -14 83.4040 23.7814   1
  -1  -5  13 254.303 49.7978   1
  13  -5  -1 568.307 25.2729  -2
   1   5 -13 568.307 25.2729   1
  12  -5  -1 257.580 24.5228  -2
   1   5 -12 257.580 24.5228   1
  11  -5  -1 262.833 23.6894  -2
   1   5 -11 262.833 23.6894   1
  10  -5  -1 450.786 29.4338  -2
   1   5 -10 450.786 29.4338   1
   9   5  -1 1015.41 33.7566  -2
   1  -5  -9 1015.41 33.7566   1
   8   5  -1 89.3810 34.4482  -2
   1  -5  -8 89.3810 34.4482   1
   7   5  -1 557.425 69.6501  -2
   1  -5  -7 557.425 69.6501   1
   6  -5  -1 406.518 56.5342  -2
   1   5  -6 406.518 56.5342   1
   1   5  -5 55.4678 117.979   1
   5  -5  -1 215.385 44.0684  -2
   1   5  -5 215.385 44.0684   1
   4  -5  -1 552.307 72.6735  -2
   1   5  -4 552.307 72.6735   1
  -3   5   1 895.571 67.5801  -2
  -1  -5   3 895.571 67.5801   1
   2   5  -1 709.597 51.8388  -2
   1  -5  -2 709.597 51.8388   1
  -1   5   1 313.798 41.1083  -2
  -1  -5   1 313.798 41.1083   1
   0   5  -1 727.739 51.8332  -2
   1  -5   0 727.739 51.8332   1
  -1   5  -1 1809.62 41.8325  -2
   1  -5   1 1809.62 41.8325   1
   2   5   1 903.071 34.7353  -2
  -1  -5  -2 903.071 34.7353   1
   3   5   1 1178.63 48.6931  -2
  -1  -5  -3 1178.63 48.6931   1
  -4   5  -1 1557.93 62.7536  -2
   1  -5   4 1557.93 62.7536   1
   5   5   1 689.156 83.3317  -2
  -1  -5  -5 689.156 83.3317   1
   6  -5   1 101.201 49.6891  -2
  -1   5  -6 101.201 49.6891   1
   7   5   1 1089.63 43.6141  -2
  -1  -5  -7 1089.63 43.6141   1
   8   5   1 1247.90 52.7124  -2
  -1  -5  -8 1247.90 52.7124   1
   9  -5   1 436.714 26.4163  -2
  -1   5  -9 436.714 26.4163   1
  10   5   1 646.633 23.3398  -2
  -1  -5 -10 646.633 23.3398   1
  11   5   1 427.363 21.5708  -2
  -1  -5 -11 427.363 21.5708   1
  12  -5   1 1025.75 32.5706  -2
  -1   5 -12 1025.75 32.5706   1
   1  -5  13-9.44944 47.8593   1
  13  -5   1 136.686 22.3418  -2
  -1   5 -13 136.686 22.3418   1
   1  -5  14 23.6682 28.3328   1
  14  -5   1 38.3874 24.1027  -2
  -1   5 -14 38.3874 24.1027   1
   1  -5  15 872.967 48.4765   1
  15  -5   1 829.633 34.1699  -2
  -1   5 -15 829.633 34.1699   1
  -1   5 -16 810.191 30.7168   1
  16   5   1 1142.35 45.3004  -2
  -1  -5 -16 1142.35 45.3004   1
  -1   5 -17 74.7202 29.7133   1
  17   5   1 151.318 50.5448  -2
  -1  -5 -17 151.318 50.5448   1
   1  -5  18-18.2576 68.3599   1
  -1  -6  13 434.468 16.5567   1
  -1  -6  12-50.8307 83.6049   1
 -12   6   1 553.032 35.0111  -2
  -1  -6  12 553.032 35.0111   1
  -1  -6  11-79.0702 95.7030   1
 -11   6   1 134.358 39.2425  -2
  -1  -6  11 134.358 39.2425   1
  -1  -6  10-6.61369 107.346   1
 -10   6   1 485.484 46.9139  -2
  -1  -6  10 485.484 46.9139   1
  -1  -6   9 26.6540 40.9455   1
  -1  -6   8 1.12819 121.956   1
   8  -6  -1 161.515 36.5205  -2
   1   6  -8 161.515 36.5205   1
  -1  -6   7-39.5297 126.600   1
   7  -6  -1 54.0003 38.8527  -2
   1   6  -7 54.0003 38.8527   1
   6  -6  -1 39.1879 32.2174  -2
   1   6  -6 39.1879 32.2174   1
   5   6  -1 265.687 47.4372  -2
   1  -6  -5 265.687 47.4372   1
   4   6  -1 661.259 74.4772  -2
   1  -6  -4 661.259 74.4772   1
  -3   6   1 111.029 30.8085  -2
  -1  -6   3 111.029 30.8085   1
  -2   6   1 273.870 35.0290  -2
  -1  -6   2 273.870 35.0290   1
  -1   6   1 70.0020 30.6926  -2
  -1  -6   1 70.0020 30.6926   1
   0   6  -1 364.150 29.8998  -2
   1  -6   0 364.150 29.8998   1
   1   6   1 91.8526 33.5998  -2
  -1  -6  -1 91.8526 33.5998   1
   2   6   1 2020.70 62.9603  -2
  -1  -6  -2 2020.70 62.9603   1
  -3   6  -1 162.058 37.0852  -2
   1  -6   3 162.058 37.0852   1
   4  -6   1 462.986 47.1284  -2
  -1   6  -4 462.986 47.1284   1
   5   6   1 321.891 45.4343  -2
  -1  -6  -5 321.891 45.4343   1
   6  -6   1 179.779 50.3283  -2
  -1   6  -6 179.779 50.3283   1
  -1   6  -7 1.92054 40.1149   1
  -7   6  -1-7.09623 47.0254  -2
   1  -6   7-7.09623 47.0254   1
   1  -6   8 94.0667 119.167   1
   8  -6   1 449.253 38.2469  -2
  -1   6  -8 449.253 38.2469   1
  -9   6  -1-37.7057 107.224  -2
   1  -6   9-37.7057 107.224   1
 -10   6  -1 295.038 101.421  -2
   1  -6  10 295.038 101.421   1
  11  -6   1 154.755 37.5693  -2
  -1   6 -11 154.755 37.5693   1
   1  -6  12-43.2562 73.4049   1
 -12   6  -1 362.782 34.1062  -2
   1  -6  12 362.782 34.1062   1
 -13   6  -1 289.658 24.2756  -2
   1  -6  13 289.658 24.2756   1
  -2   0  28 310.501 63.8755   1
  -2   0  26 799.347 50.9393   1
   2   0 -24 34.4419 41.0339   1
   2   0 -22 504.543 33.4955   1
   2   0 -20 453.764 30.3713   1
   2   0 -18 4833.05 74.3062   1
   2   0 -16 255.407 23.8386   1
   2   0 -14 18728.2 116.753   1
  14   0  -2 27865.9 189.866  -2
   2   0 -14 27865.9 189.866   1
   2   0 -12 784.298 60.3422   1
  12   0  -2 4463.17 97.8942  -2
   2   0 -12 4463.17 97.8942   1
  10   0  -2 13208.1 102.533  -2
   2   0 -10 13208.1 102.533   1
   8   0  -2 4372.06 101.965  -2
   2   0  -8 4372.06 101.965   1
   6   0  -2 274863. 468.082  -2
   2   0  -6 274863. 468.082   1
   4   0  -2 6347.66 92.1500  -2
   2   0  -4 6347.66 92.1500   1
   0   0   2 6905.17 52.0927  -2
  -2   0   0 6905.17 52.0927   1
   2   0   2 125.572 44.4281  -2
  -2   0  -2 125.572 44.4281   1
  -4   0  -2 48580.4 255.227  -2
   2   0   4 48580.4 255.227   1
   6   0   2 61410.8 154.964  -2
  -2   0  -6 61410.8 154.964   1
   8   0   2 1070.52 60.6585  -2
  -2   0  -8 1070.52 60.6585   1
  10   0   2 712.442 50.1215  -2
  -2   0 -10 712.442 50.1215   1
  12   0   2 1578.43 63.1790  -2
  -2   0 -12 1578.43 63.1790   1
   2   0  14 6107.89 93.9753   1
  14   0   2 9302.65 100.593  -2
  -2   0 -14 9302.65 100.593   1
   2   0  16 39.5237 26.6457   1
  -2   0 -18 5378.42 88.0075   1
  -2   0 -20 547.408 51.9649   1
  -2   0 -22 380.753 68.7366   1
  -2   0 -24 10.1943 42.9781   1
  -2   0 -26 346.383 19.7501   1
  -2   1  27-4.00728 32.7279   1
  -2  -1  26 42.3303 42.2717   1
   2   1 -25 188.658 18.2053   1
   2  -1 -24 10.6678 18.1282   1
   2   1 -23 40.5966 19.2574   1
   2  -1 -22 233.986 25.6657   1
   2  -1 -21 399.745 24.0562   1
   2   1 -20 573.647 25.6313   1
  -2  -1  19 1324.20 28.4879   1
   2   1 -18 24.6718 19.3670   1
   2  -1 -17 1684.49 20.5568   1
  17  -1  -2 1297.57 233.186  -2
   2   1 -17 1297.57 233.186   1
   2   1 -16 547.003 16.4442   1
  16  -1  -2 467.590 93.9959  -2
   2   1 -16 467.590 93.9959   1
   2   1 -15 134.813 12.7552   1
  15  -1  -2 317.629 92.8496  -2
   2   1 -15 317.629 92.8496   1
   2   1 -14 298.864 15.7546   1
  14  -1  -2 990.541 91.8386  -2
   2   1 -14 990.541 91.8386   1
   2   1 -13 2325.51 27.9302   1
  13  -1  -2 5412.88 135.426  -2
   2   1 -13 5412.88 135.426   1
   2   1 -12 2374.22 38.5527   1
  12   1  -2 3322.10 68.7029  -2
   2  -1 -12 3322.10 68.7029   1
  11  -1  -2 805.610 37.8537  -2
   2   1 -11 805.610 37.8537   1
  10  -1  -2 430.289 43.3380  -2
   2   1 -10 430.289 43.3380   1
   9   1  -2 2154.39 79.0621  -2
   2  -1  -9 2154.39 79.0621   1
   8   1  -2 15117.0 105.639  -2
   2  -1  -8 15117.0 105.639   1
   7  -1  -2 724.686 53.5141  -2
   2   1  -7 724.686 53.5141   1
   6   1  -2 37842.7 204.746  -2
   2  -1  -6 37842.7 204.746   1
   5  -1  -2 46793.0 219.445  -2
   2   1  -5 46793.0 219.445   1
   4   1  -2 26451.7 166.471  -2
   2  -1  -4 26451.7 166.471   1
  -3   1   2 10915.7 111.337  -2
  -2  -1   3 10915.7 111.337   1
   2  -1  -2 48360.7 159.133  -2
   2   1  -2 48360.7 159.133   1
   1   1  -2 16554.5 87.3535  -2
   2  -1  -1 16554.5 87.3535   1
   0   1  -2 35213.5 149.355  -2
   2  -1   0 35213.5 149.355   1
  -1  -1  -2 7192.57 97.4760  -2
   2   1   1 7192.57 97.4760   1
  -2   1  -2 1099.06 56.1051  -2
   2  -1   2 1099.06 56.1051   1
   3  -1   2 4510.65 103.560  -2
  -2   1  -3 4510.65 103.560   1
   4  -1   2 16362.1 156.816  -2
  -2   1  -4 16362.1 156.816   1
   5  -1   2 6225.73 99.8967  -2
  -2   1  -5 6225.73 99.8967   1
   6  -1   2 288.720 32.0092  -2
  -2   1  -6 288.720 32.0092   1
   7   1   2 4554.52 63.2697  -2
  -2  -1  -7 4554.52 63.2697   1
   8   1   2 1061.09 37.4366  -2
  -2  -1  -8 1061.09 37.4366   1
  -9   1  -2 11628.8 103.810  -2
   2  -1   9 11628.8 103.810   1
  10  -1   2 11595.8 81.6644  -2
  -2   1 -10 11595.8 81.6644   1
  11  -1   2 2572.85 30.7046  -2
  -2   1 -11 2572.85 30.7046   1
  12  -1   2 4295.13 35.1208  -2
  -2   1 -12 4295.13 35.1208   1
  -2   1 -13 1243.52 28.5713   1
  13  -1   2 1464.03 30.4696  -2
  -2   1 -13 1464.03 30.4696   1
  -2   1 -14 784.953 19.2144   1
  14  -1   2 3004.99 52.2937  -2
  -2   1 -14 3004.99 52.2937   1
  -2   1 -15 79.8580 14.8035   1
  15  -1   2 245.950 43.4797  -2
  -2   1 -15 245.950 43.4797   1
  -2   1 -16 9.33916 12.6711   1
  16  -1   2-81.2230 112.003  -2
  -2   1 -16-81.2230 112.003   1
  -2   1 -17 1093.19 18.2387   1
  -2  -1 -18-24.1746 16.4623   1
  -2   1 -19 6.71351 17.1893   1
  -2   1 -20 27.0167 24.8719   1
  -2  -1 -21 331.601 36.5657   1
  -2  -1 -22 145.794 39.9278   1
  -2   1 -23-34.7137 30.7657   1
  -2  -1 -24 29.3447 32.2638   1
  -2  -1 -25 848.975 28.7232   1
  -2   1 -26 84.7077 18.4874   1
   2  -2 -26 105.456 16.6538   1
  -2  -2  25 360.617 40.0260   1
   2  -2 -24 44.7005 24.7893   1
   2  -2 -23 125.468 24.8962   1
   2  -2 -22 101.965 21.7516   1
  -2  -2  21 370.353 30.7365   1
  -2  -2  20 36.9241 15.5391   1
  -2   2  19-15.7259 14.0166   1
  19  -2  -2-202.873 232.845  -2
   2   2 -19-202.873 232.845   1
   2   2 -18 1213.08 21.2628   1
 -18   2   2 964.673 186.004  -2
  -2  -2  18 964.673 186.004   1
   2   2 -17 1475.21 19.2078   1
  17  -2  -2 1083.33 111.528  -2
   2   2 -17 1083.33 111.528   1
   2  -2 -16 122.434 14.9552   1
  16  -2  -2 363.066 80.8411  -2
   2   2 -16 363.066 80.8411   1
   2  -2 -15 174.980 15.6792   1
  15  -2  -2 687.863 73.0955  -2
   2   2 -15 687.863 73.0955   1
   2   2 -14 1163.27 26.6546   1
  14  -2  -2 1436.92 61.3479  -2
   2   2 -14 1436.92 61.3479   1
   2   2 -13 205.952 33.0480   1
  13  -2  -2 1027.43 64.0065  -2
   2   2 -13 1027.43 64.0065   1
   2  -2 -12 2597.57 90.0557   1
  12  -2  -2 2476.50 46.6580  -2
   2   2 -12 2476.50 46.6580   1
  11  -2  -2 2309.24 57.9545  -2
   2   2 -11 2309.24 57.9545   1
  10  -2  -2 4619.31 57.0815  -2
   2   2 -10 4619.31 57.0815   1
   9  -2  -2 2968.12 54.2453  -2
   2   2  -9 2968.12 54.2453   1
   8  -2  -2 1668.74 45.8375  -2
   2   2  -8 1668.74 45.8375   1
   7   2  -2 3385.59 102.387  -2
   2  -2  -7 3385.59 102.387   1
   6  -2  -2 1478.77 86.5326  -2
   2   2  -6 1478.77 86.5326   1
  -5  -2   2 1185.81 47.0326  -2
  -2   2   5 1185.81 47.0326   1
   4  -2  -2 2495.89 64.6184  -2
   2   2  -4 2495.89 64.6184   1
   3  -2  -2 21003.9 141.788  -2
   2   2  -3 21003.9 141.788   1
   2  -2  -2 21219.1 163.555  -2
   2   2  -2 21219.1 163.555   1
   2  -2  -1-340.310 50.0593   1
   1   2  -2 1267.27 61.1803  -2
   2  -2  -1 1267.27 61.1803   1
   0  -2   2 1290.71 53.8796  -2
  -2   2   0 1290.71 53.8796   1
   1   2   2 443.648 39.5406  -2
  -2  -2  -1 443.648 39.5406   1
  -2  -2  -2 94.8739 30.5561   1
   2  -2   2 1152.39 43.6923  -2
  -2   2  -2 1152.39 43.6923   1
   3  -2   2 8609.88 92.1218  -2
  -2   2  -3 8609.88 92.1218   1
  -4   2  -2 5652.61 159.049  -2
   2  -2   4 5652.61 159.049   1
   5   2   2 2538.59 94.1810  -2
  -2  -2  -5 2538.59 94.1810   1
   6  -2   2 3585.59 92.0188  -2
  -2   2  -6 3585.59 92.0188   1
   7  -2   2 693.881 69.9893  -2
  -2   2  -7 693.881 69.9893   1
   8  -2   2 2324.36 69.2939  -2
  -2   2  -8 2324.36 69.2939   1
   9  -2   2 2923.42 37.4480  -2
  -2   2  -9 2923.42 37.4480   1
  10  -2   2 1840.66 30.8460  -2
  -2   2 -10 1840.66 30.8460   1
  11  -2   2 567.188 25.7340  -2
  -2   2 -11 567.188 25.7340   1
  12  -2   2 2794.27 33.4109  -2
  -2   2 -12 2794.27 33.4109   1
   2  -2  13 766.375 127.470   1
  13  -2   2 853.317 28.2329  -2
  -2   2 -13 853.317 28.2329   1
  -2   2 -14 268.497 26.4096   1
  14  -2   2 303.729 24.4108  -2
  -2   2 -14 303.729 24.4108   1
  -2  -2 -15 190.841 17.2243   1
  15  -2   2 667.594 74.3394  -2
  -2   2 -15 667.594 74.3394   1
  -2   2 -16 597.284 17.3741   1
  16  -2   2 645.710 97.3623  -2
  -2   2 -16 645.710 97.3623   1
   2  -2  17 377.672 15.9153   1
 -17   2  -2 509.853 107.615  -2
   2  -2  17 509.853 107.615   1
  -2   2 -18 451.371 18.5252   1
   2  -2  19 60.8246 15.4674   1
  -2  -2 -20 432.268 33.7735   1
  -2  -2 -21 161.725 30.8372   1
  -2  -2 -22 470.528 35.1378   1
  -2   2 -23 1095.37 44.1842   1
  -2  -2 -24 335.484 35.0330   1
  -2  -2 -25 93.4487 19.0177   1
  -2  -2 -26 149.766 15.3913   1
   2  -3 -25 9.23008 16.4147   1
   2   3 -24 41.3018 18.8020   1
   2  -3 -23 51.7557 25.9748   1
   2   3 -22 29.1375 21.8889   1
   2   3 -21 105.769 23.4687   1
   2  -3 -20 164.044 14.9996   1
   2   3 -19 243.168 19.5513   1
  19  -3  -2 980.450 250.662  -2
   2   3 -19 980.450 250.662   1
   2   3 -18 750.827 16.0301   1
  18  -3  -2 577.100 171.368  -2
   2   3 -18 577.100 171.368   1
   2   3 -17 9.36235 14.8690   1
  17  -3  -2-0.22454 77.2905  -2
   2   3 -17-0.22454 77.2905   1
   2   3 -16 695.203 22.9010   1
  16  -3  -2 2226.67 87.2333  -2
   2   3 -16 2226.67 87.2333   1
   2   3 -15 54.3386 19.9362   1
 -15   3   2 1246.63 71.3694  -2
  -2  -3  15 1246.63 71.3694   1
   2   3 -14 160.397 34.4519   1
  14  -3  -2 1231.89 51.3528  -2
   2   3 -14 1231.89 51.3528   1
   2   3 -13-19.9388 77.6822   1
 -13   3   2 54.7593 27.6588  -2
  -2  -3  13 54.7593 27.6588   1
  -2  -3  12 3017.88 178.368   1
  12  -3  -2 3432.53 48.3375  -2
   2   3 -12 3432.53 48.3375   1
  11   3  -2 4813.69 55.4877  -2
   2  -3 -11 4813.69 55.4877   1
  10   3  -2 3833.38 76.5179  -2
   2  -3 -10 3833.38 76.5179   1
   9  -3  -2 560.328 48.2238  -2
   2   3  -9 560.328 48.2238   1
   8  -3  -2 1390.30 52.3088  -2
   2   3  -8 1390.30 52.3088   1
   7  -3  -2 2532.68 92.9125  -2
   2   3  -7 2532.68 92.9125   1
   6  -3  -2 1549.31 95.8727  -2
   2   3  -6 1549.31 95.8727   1
   5  -3  -2 5243.49 169.063  -2
   2   3  -5 5243.49 169.063   1
  -4   3   2 880.454 72.2170  -2
  -2  -3   4 880.454 72.2170   1
  -3   3   2 11442.2 203.437  -2
  -2  -3   3 11442.2 203.437   1
   2  -3  -2 31465.1 260.006  -2
   2   3  -2 31465.1 260.006   1
   1  -3  -2 3597.72 123.681  -2
   2   3  -1 3597.72 123.681   1
   0   3   2 78.5414 40.4497  -2
  -2  -3   0 78.5414 40.4497   1
  -2  -3  -1 21.7886 31.7076   1
  -1   3  -2 505.614 119.183  -2
   2  -3   1 505.614 119.183   1
  -2   3  -2 129.711 55.4768  -2
   2  -3   2 129.711 55.4768   1
   3  -3   2 937.932 97.5649  -2
  -2   3  -3 937.932 97.5649   1
  -4   3  -2 197.321 69.3359  -2
   2  -3   4 197.321 69.3359   1
   5  -3   2 623.038 65.5965  -2
  -2   3  -5 623.038 65.5965   1
   6  -3   2 865.374 69.8664  -2
  -2   3  -6 865.374 69.8664   1
   7  -3   2 2617.94 86.9330  -2
  -2   3  -7 2617.94 86.9330   1
  -8   3  -2 494.462 43.1412  -2
   2  -3   8 494.462 43.1412   1
   9  -3   2 1716.01 42.2581  -2
  -2   3  -9 1716.01 42.2581   1
  10   3   2 222.416 21.4612  -2
  -2  -3 -10 222.416 21.4612   1
  11  -3   2 5485.27 34.7336  -2
  -2   3 -11 5485.27 34.7336   1
  12  -3   2 858.091 26.6059  -2
  -2   3 -12 858.091 26.6059   1
  -2   3 -13 63.8835 120.504   1
  13  -3   2 87.0448 24.2495  -2
  -2   3 -13 87.0448 24.2495   1
   2  -3  14 584.372 79.8916   1
  14  -3   2 3322.74 41.7629  -2
  -2   3 -14 3322.74 41.7629   1
  -2   3 -15 272.913 26.8734   1
  15  -3   2 642.118 33.4930  -2
  -2   3 -15 642.118 33.4930   1
  -2  -3 -16 68.7972 20.5140   1
  16  -3   2 138.313 51.3931  -2
  -2   3 -16 138.313 51.3931   1
  -2   3 -17 7.89229 15.3502   1
  17  -3   2 25.8803 86.4633  -2
  -2   3 -17 25.8803 86.4633   1
  -2   3 -18 95.0677 15.6438   1
  -2   3 -19 466.954 16.2659   1
  -2   3 -20-4.24318 13.6655   1
  -2  -3 -21 85.2490 19.1283   1
  -2  -3 -22 35.9028 21.4110   1
  -2   3 -23 21.7382 23.5622   1
  -2  -3 -24 80.2817 23.4064   1
  -2  -3 -25 9.07652 13.3589   1
   2  -4 -23-7.47295 14.7455   1
   2  -4 -22 30.2969 24.0682   1
   2  -4 -21 105.705 24.4399   1
   2  -4 -20 476.815 20.4300   1
   2   4 -19 13.1947 12.6292   1
   2   4 -18 504.224 17.4440   1
   2   4 -17 267.678 18.1120   1
  17   4  -2 417.074 73.0778  -2
   2  -4 -17 417.074 73.0778   1
   2   4 -16 1022.57 27.4490   1
  16   4  -2 1250.98 102.951  -2
   2  -4 -16 1250.98 102.951   1
   2   4 -15 855.207 33.5686   1
  15  -4  -2 1221.78 54.7293  -2
   2   4 -15 1221.78 54.7293   1
  -2  -4  14 860.436 51.8020   1
  14  -4  -2 984.761 33.8999  -2
   2   4 -14 984.761 33.8999   1
  -2  -4  13-42.8438 31.4170   1
  13  -4  -2 771.133 32.3849  -2
   2   4 -13 771.133 32.3849   1
  -2  -4  12 832.584 51.5798   1
  12  -4  -2 3596.28 45.7710  -2
   2   4 -12 3596.28 45.7710   1
  -2  -4  11 1648.64 58.9029   1
  11  -4  -2 3855.51 49.7256  -2
   2   4 -11 3855.51 49.7256   1
  10   4  -2 846.178 32.1104  -2
   2  -4 -10 846.178 32.1104   1
   9  -4  -2 357.250 27.3426  -2
   2   4  -9 357.250 27.3426   1
   8  -4  -2 1407.89 37.8516  -2
   2   4  -8 1407.89 37.8516   1
   7  -4  -2 606.245 30.4046  -2
   2   4  -7 606.245 30.4046   1
   6   4  -2 1101.23 39.8350  -2
   2  -4  -6 1101.23 39.8350   1
   5   4  -2 1727.86 45.8297  -2
   2  -4  -5 1727.86 45.8297   1
   4   4  -2 4105.89 60.2101  -2
   2  -4  -4 4105.89 60.2101   1
  -3   4   2 276.353 33.0778  -2
  -2  -4   3 276.353 33.0778   1
   2   4  -2 554.486 43.6045  -2
   2  -4  -2 554.486 43.6045   1
  -1   4   2 1355.17 70.6016  -2
  -2  -4   1 1355.17 70.6016   1
   0  -4  -2 6265.36 106.037  -2
   2   4   0 6265.36 106.037   1
   1  -4   2 2320.95 62.5135  -2
  -2   4  -1 2320.95 62.5135   1
   2  -4   2 139.189 32.7433  -2
  -2   4  -2 139.189 32.7433   1
  -3   4  -2 1831.81 44.8537  -2
   2  -4   3 1831.81 44.8537   1
   2  -4   4 5313.05 147.599   1
   4   4   2 7477.85 85.9041  -2
  -2  -4  -4 7477.85 85.9041   1
   5  -4   2 1052.75 32.6850  -2
  -2   4  -5 1052.75 32.6850   1
   6   4   2 2443.25 58.9681  -2
  -2  -4  -6 2443.25 58.9681   1
   7   4   2 2967.52 45.7102  -2
  -2  -4  -7 2967.52 45.7102   1
   8  -4   2 12179.1 87.3400  -2
  -2   4  -8 12179.1 87.3400   1
   9  -4   2 2555.36 39.7997  -2
  -2   4  -9 2555.36 39.7997   1
  10  -4   2 1550.58 27.6230  -2
  -2   4 -10 1550.58 27.6230   1
  11   4   2 1251.08 28.5709  -2
  -2  -4 -11 1251.08 28.5709   1
   2  -4  12 1886.25 136.588   1
  12  -4   2 2023.46 33.3739  -2
  -2   4 -12 2023.46 33.3739   1
   2  -4  13 298.712 110.448   1
  13  -4   2 709.885 23.3459  -2
  -2   4 -13 709.885 23.3459   1
   2  -4  14-35.1652 54.7577   1
  14  -4   2 158.081 26.0782  -2
  -2   4 -14 158.081 26.0782   1
  -2   4 -15 40.2602 27.4253   1
  15  -4   2 152.643 33.7604  -2
  -2   4 -15 152.643 33.7604   1
  -2   4 -16 310.073 28.2846   1
  16   4   2 343.542 32.4313  -2
  -2  -4 -16 343.542 32.4313   1
  -2   4 -17 75.9595 21.7142   1
  17  -4   2 4.47307 48.7899  -2
  -2   4 -17 4.47307 48.7899   1
  -2   4 -18 62.5212 17.7885   1
  18  -4   2 124.692 76.4428  -2
  -2   4 -18 124.692 76.4428   1
  -2   4 -19 12.3433 16.7007   1
  -2   4 -20 163.784 20.6165   1
  -2   4 -21 68.3001 36.4446   1
  -2  -4 -22 17.8731 18.3692   1
  -2  -5  19 20.3036 61.0263   1
   2   5 -17 4.72544 14.4675   1
   2   5 -16 12.8159 15.4427   1
  16  -5  -2 386.115 44.5204  -2
   2   5 -16 386.115 44.5204   1
   2   5 -15 114.651 21.7641   1
 -15   5   2 41.6187 27.9491  -2
  -2  -5  15 41.6187 27.9491   1
  -2  -5  14 161.145 37.4774   1
  14  -5  -2 319.740 23.5499  -2
   2   5 -14 319.740 23.5499   1
  -2  -5  13 203.175 47.8254   1
  13  -5  -2 168.758 23.6181  -2
   2   5 -13 168.758 23.6181   1
  12  -5  -2 678.528 24.6457  -2
   2   5 -12 678.528 24.6457   1
 -11   5   2 347.079 25.5663  -2
  -2  -5  11 347.079 25.5663   1
  -2  -5  10 233.296 35.8011   1
 -10   5   2 199.153 31.3087  -2
  -2  -5  10 199.153 31.3087   1
  -9   5   2 736.036 36.9188  -2
  -2  -5   9 736.036 36.9188   1
  -8   5   2 525.442 41.5320  -2
  -2  -5   8 525.442 41.5320   1
   7  -5  -2 307.681 42.4475  -2
   2   5  -7 307.681 42.4475   1
   6   5  -2-1.30932 34.7365  -2
   2  -5  -6-1.30932 34.7365   1
   5   5  -2 2096.04 62.2425  -2
   2  -5  -5 2096.04 62.2425   1
   4  -5  -2 294.661 35.7886  -2
   2   5  -4 294.661 35.7886   1
  -3   5   2 3305.08 84.2438  -2
  -2  -5   3 3305.08 84.2438   1
   2   5  -2 196.196 47.1064  -2
   2  -5  -2 196.196 47.1064   1
  -1   5   2 597.029 43.5359  -2
  -2  -5   1 597.029 43.5359   1
   0   5  -2 124.907 38.6067  -2
   2  -5   0 124.907 38.6067   1
  -1   5  -2 826.103 42.5531  -2
   2  -5   1 826.103 42.5531   1
  -2   5  -2 49.2281 29.6994  -2
   2  -5   2 49.2281 29.6994   1
   3   5   2 2372.39 50.7569  -2
  -2  -5  -3 2372.39 50.7569   1
  -4   5  -2 406.409 44.4213  -2
   2  -5   4 406.409 44.4213   1
   5   5   2 51.9575 28.5387  -2
  -2  -5  -5 51.9575 28.5387   1
   6   5   2 344.491 25.3787  -2
  -2  -5  -6 344.491 25.3787   1
   7   5   2 96.1793 23.0118  -2
  -2  -5  -7 96.1793 23.0118   1
   8  -5   2 1083.40 39.8409  -2
  -2   5  -8 1083.40 39.8409   1
   9  -5   2 834.462 29.7219  -2
  -2   5  -9 834.462 29.7219   1
  10  -5   2 845.435 32.7217  -2
  -2   5 -10 845.435 32.7217   1
  11  -5   2 110.226 21.4969  -2
  -2   5 -11 110.226 21.4969   1
  12  -5   2 780.691 26.6579  -2
  -2   5 -12 780.691 26.6579   1
   2  -5  13 74.4628 48.8727   1
  13  -5   2 80.8604 21.1500  -2
  -2   5 -13 80.8604 21.1500   1
   2  -5  14 85.7232 45.6785   1
  14  -5   2 167.365 21.9739  -2
  -2   5 -14 167.365 21.9739   1
  -2   5 -15 268.398 46.5575   1
  15  -5   2 509.059 27.3850  -2
  -2   5 -15 509.059 27.3850   1
  -2   5 -16 59.1906 22.3053   1
  16  -5   2 331.955 33.9823  -2
  -2   5 -16 331.955 33.9823   1
   2  -5  17 215.920 34.1608   1
  17   5   2 284.055 49.2767  -2
  -2  -5 -17 284.055 49.2767   1
  -2  -6  13-13.7586 65.9254   1
  -2  -6  12-7.65939 86.0196   1
 -12   6   2 126.515 32.0324  -2
  -2  -6  12 126.515 32.0324   1
  -2  -6  11 18.4005 97.6391   1
 -11   6   2 405.715 39.9489  -2
  -2  -6  11 405.715 39.9489   1
  -2  -6  10-0.95439 108.989   1
 -10   6   2 146.490 33.4722  -2
  -2  -6  10 146.490 33.4722   1
  -2  -6   9 66.3828 115.814   1
  -9   6   2 116.636 37.0140  -2
  -2  -6   9 116.636 37.0140   1
  -8   6   2 46.4881 35.8995  -2
  -2  -6   8 46.4881 35.8995   1
  -7   6   2 38.8772 31.3588  -2
  -2  -6   7 38.8772 31.3588   1
  -6   6   2 104.238 32.0164  -2
  -2  -6   6 104.238 32.0164   1
  -5   6   2 40.4311 44.0573  -2
  -2  -6   5 40.4311 44.0573   1
  -4   6   2 1097.92 32.8638  -2
  -2  -6   4 1097.92 32.8638   1
  -3   6   2 782.310 41.8387  -2
  -2  -6   3 782.310 41.8387   1
  -2   6   2 11.0166 37.2751  -2
  -2  -6   2 11.0166 37.2751   1
   1   6  -2 236.188 31.4314  -2
   2  -6  -1 236.188 31.4314   1
   0   6  -2 66.6551 40.2493  -2
   2  -6   0 66.6551 40.2493   1
  -1   6  -2 1717.70 51.9309  -2
   2  -6   1 1717.70 51.9309   1
   2   6   2 269.407 48.5026  -2
  -2  -6  -2 269.407 48.5026   1
  -3   6  -2 724.104 48.0820  -2
   2  -6   3 724.104 48.0820   1
  -4   6  -2 79.1344 65.7609  -2
   2  -6   4 79.1344 65.7609   1
   5   6   2 522.723 46.1754  -2
  -2  -6  -5 522.723 46.1754   1
  -6   6  -2 360.435 37.8539  -2
   2  -6   6 360.435 37.8539   1
   7  -6   2-7.45842 34.7698  -2
  -2   6  -7-7.45842 34.7698   1
   8  -6   2 145.675 32.9254  -2
  -2   6  -8 145.675 32.9254   1
  -9   6  -2 18.9450 105.371  -2
   2  -6   9 18.9450 105.371   1
  10  -6   2 144.063 39.3986  -2
  -2   6 -10 144.063 39.3986   1
   2  -6  11-2.61503 83.4402   1
   2  -6  12 4.67953 64.3529   1
   2  -6  13 23.4098 12.7702   1
  -3   0  27 229.512 138.254   1
   3   0 -25 11.8642 50.5324   1
   3   0 -23 181.946 26.7943   1
   3   0 -21 309.658 32.6106   1
   3   0 -19-13.1569 31.2650   1
   3   0 -17 759.734 41.1113   1
   3   0 -15 565.008 35.7683   1
  15   0  -3 1208.76 93.6771  -2
   3   0 -15 1208.76 93.6771   1
   3   0 -13 2607.16 68.5459   1
  13   0  -3 1900.24 163.522  -2
   3   0 -13 1900.24 163.522   1
  11   0  -3 435.288 59.9866  -2
   3   0 -11 435.288 59.9866   1
   9   0  -3 1815.65 80.8361  -2
   3   0  -9 1815.65 80.8361   1
   7   0  -3 46912.9 212.197  -2
   3   0  -7 46912.9 212.197   1
   5   0  -3 120944. 316.786  -2
   3   0  -5 120944. 316.786   1
   3   0  -3 436.335 49.5378  -2
   3   0  -3 436.335 49.5378   1
  -1   0   3 2243.78 36.1319  -2
  -3   0   1 2243.78 36.1319   1
  -1   0  -3 7923.18 99.5411  -2
   3   0   1 7923.18 99.5411   1
  -3   0  -3 2039.40 60.9152  -2
   3   0   3 2039.40 60.9152   1
   5   0   3 12341.1 158.021  -2
  -3   0  -5 12341.1 158.021   1
   7   0   3 4309.96 59.0191  -2
  -3   0  -7 4309.96 59.0191   1
   9   0   3 35598.0 173.672  -2
  -3   0  -9 35598.0 173.672   1
 -11   0  -3 1809.99 72.1377  -2
   3   0  11 1809.99 72.1377   1
  13   0   3 147.719 41.2041  -2
  -3   0 -13 147.719 41.2041   1
   3   0  15 699.991 56.5159   1
  15   0   3 5035.98 96.9010  -2
  -3   0 -15 5035.98 96.9010   1
  -3   0 -17 1557.35 52.8984   1
  -3   0 -19 3096.74 66.2630   1
  -3   0 -21 84.4810 69.8429   1
  -3   0 -23 4.41050 63.3053   1
  -3   0 -25 263.423 55.0101   1
  -3   1  28 131.098 67.3784   1
   3   1 -27 141.751 32.5979   1
   3   1 -26 161.195 41.9912   1
   3   1 -25 334.878 51.6680   1
   3   1 -24 82.6232 16.5364   1
   3  -1 -23-0.26267 17.8487   1
   3   1 -22-8.54887 20.0671   1
   3   1 -21 418.093 26.9184   1
   3   1 -20 308.634 22.7624   1
   3   1 -19 111.868 20.6881   1
   3   1 -18 11.9781 18.6607   1
  18  -1  -3 895.380 214.884  -2
   3   1 -18 895.380 214.884   1
   3   1 -17 1713.27 22.5625   1
  17  -1  -3 1866.00 240.188  -2
   3   1 -17 1866.00 240.188   1
   3  -1 -16 1271.86 19.5508   1
  16  -1  -3 952.982 212.825  -2
   3   1 -16 952.982 212.825   1
   3   1 -15 676.984 14.3175   1
  15  -1  -3 496.296 191.164  -2
   3   1 -15 496.296 191.164   1
   3  -1 -14 3259.75 30.4683   1
  14  -1  -3 3429.83 63.2960  -2
   3   1 -14 3429.83 63.2960   1
   3   1 -13 1688.97 30.6574   1
  13  -1  -3 2337.77 97.5664  -2
   3   1 -13 2337.77 97.5664   1
   3   1 -12 383.738 36.5335   1
  12   1  -3 545.747 37.2788  -2
   3  -1 -12 545.747 37.2788   1
  11   1  -3 2930.44 55.1850  -2
   3  -1 -11 2930.44 55.1850   1
  10   1  -3 3435.84 79.3869  -2
   3  -1 -10 3435.84 79.3869   1
  -9   1   3 1368.21 69.5110  -2
  -3  -1   9 1368.21 69.5110   1
  -8   1   3 2438.78 58.4573  -2
  -3  -1   8 2438.78 58.4573   1
   7  -1  -3 1096.06 61.6497  -2
   3   1  -7 1096.06 61.6497   1
   6  -1  -3 22094.9 181.406  -2
   3   1  -6 22094.9 181.406   1
   5   1  -3 1299.79 57.3042  -2
   3  -1  -5 1299.79 57.3042   1
   4  -1  -3 8527.71 98.7371  -2
   3   1  -4 8527.71 98.7371   1
   3  -1  -3 88.4039 30.4246  -2
   3   1  -3 88.4039 30.4246   1
   2  -1  -3 12892.3 97.9317  -2
   3   1  -2 12892.3 97.9317   1
   1  -1  -3 3259.48 58.5019  -2
   3   1  -1 3259.48 58.5019   1
   0   1   3 19210.8 102.007  -2
  -3  -1   0 19210.8 102.007   1
  -1   1  -3 20921.9 127.394  -2
   3  -1   1 20921.9 127.394   1
   2  -1   3 6082.51 92.1360  -2
  -3   1  -2 6082.51 92.1360   1
  -3   1  -3 1579.80 59.8541  -2
   3  -1   3 1579.80 59.8541   1
  -4   1  -3 6328.52 140.876  -2
   3  -1   4 6328.52 140.876   1
   5  -1   3 7602.27 165.442  -2
  -3   1  -5 7602.27 165.442   1
   6  -1   3 830.103 60.6868  -2
  -3   1  -6 830.103 60.6868   1
   7   1   3 95.8379 32.4394  -2
  -3  -1  -7 95.8379 32.4394   1
   8  -1   3 24138.7 126.887  -2
  -3   1  -8 24138.7 126.887   1
   9   1   3 7142.58 64.7285  -2
  -3  -1  -9 7142.58 64.7285   1
  10  -1   3 7123.63 41.8273  -2
  -3   1 -10 7123.63 41.8273   1
  11  -1   3 134.049 20.5994  -2
  -3   1 -11 134.049 20.5994   1
  12  -1   3 7342.87 49.4370  -2
  -3   1 -12 7342.87 49.4370   1
  13  -1   3 57.8390 20.1397  -2
  -3   1 -13 57.8390 20.1397   1
  -3   1 -14 614.704 25.0695   1
  14  -1   3 3023.40 51.1459  -2
  -3   1 -14 3023.40 51.1459   1
  -3  -1 -15 886.397 18.2952   1
  15  -1   3 676.135 50.9510  -2
  -3   1 -15 676.135 50.9510   1
  -3   1 -16 10.7514 14.1714   1
  16  -1   3 529.025 117.192  -2
  -3   1 -16 529.025 117.192   1
   3  -1  17 385.998 15.9513   1
  -3  -1 -18 22.4206 18.5459   1
  -3  -1 -19 1335.40 33.8280   1
   3  -1  20 462.340 31.8593   1
  -3   1 -21 182.909 35.2451   1
  -3   1 -22 508.256 40.8282   1
  -3   1 -23 172.977 32.1866   1
  -3   1 -24 313.393 29.3180   1
  -3   1 -25 74.3504 24.2982   1
  -3  -1 -26 9.18609 17.7103   1
  -3  -1 -27 19.6494 28.2326   1
   3   2 -26 18.6398 36.4053   1
   3   2 -25 25.2653 17.2552   1
   3   2 -24 15.6629 23.2431   1
   3  -2 -23 97.8817 26.4634   1
   3  -2 -22 133.668 22.6025   1
   3   2 -21 10.8296 22.7173   1
   3   2 -20 100.463 18.9386   1
  -3   2  19 11.0960 14.0625   1
 -19   2   3-7.70515 284.864  -2
  -3  -2  19-7.70515 284.864   1
   3   2 -18 246.966 13.8952   1
  18  -2  -3 549.711 188.153  -2
   3   2 -18 549.711 188.153   1
   3  -2 -17 593.595 15.2576   1
  17  -2  -3 1822.65 202.273  -2
   3   2 -17 1822.65 202.273   1
   3   2 -16-9.91948 15.4173   1
  16  -2  -3 4542.22 126.012  -2
   3   2 -16 4542.22 126.012   1
   3  -2 -15 4660.14 37.8849   1
  15  -2  -3 7257.16 137.365  -2
   3   2 -15 7257.16 137.365   1
   3   2 -14 2080.93 31.2909   1
  14   2  -3 1986.19 60.4615  -2
   3  -2 -14 1986.19 60.4615   1
   3   2 -13 353.648 25.2746   1
  13  -2  -3 2170.32 72.1540  -2
   3   2 -13 2170.32 72.1540   1
  12  -2  -3 766.854 34.2444  -2
   3   2 -12 766.854 34.2444   1
  11  -2  -3 4004.05 80.3237  -2
   3   2 -11 4004.05 80.3237   1
  10   2  -3 392.311 43.3195  -2
   3  -2 -10 392.311 43.3195   1
   9  -2  -3 575.171 35.1099  -2
   3   2  -9 575.171 35.1099   1
  -8   2   3 6405.21 54.3946  -2
  -3  -2   8 6405.21 54.3946   1
   7   2  -3 4546.83 59.3455  -2
   3  -2  -7 4546.83 59.3455   1
  -6   2   3 11453.3 99.8204  -2
  -3  -2   6 11453.3 99.8204   1
   5  -2  -3 3712.42 63.4409  -2
   3   2  -5 3712.42 63.4409   1
   4  -2  -3 5668.44 94.5306  -2
   3   2  -4 5668.44 94.5306   1
   3   2  -3 1285.32 54.0110  -2
   3  -2  -3 1285.32 54.0110   1
  -2  -2   3 20878.3 158.743  -2
  -3   2   2 20878.3 158.743   1
  -1   2   3 12252.7 83.3657  -2
  -3  -2   1 12252.7 83.3657   1
  -3  -2   0 238.976 25.7597   1
   0   2  -3 327.308 52.3401  -2
   3  -2   0 327.308 52.3401   1
   1   2   3 1428.06 79.0277  -2
  -3  -2  -1 1428.06 79.0277   1
  -2  -2  -3 7972.22 96.3695  -2
   3   2   2 7972.22 96.3695   1
   3  -2   3 588.585 79.8588  -2
  -3   2  -3 588.585 79.8588   1
   4  -2   3 1037.69 73.2625  -2
  -3   2  -4 1037.69 73.2625   1
   5  -2   3 3771.70 128.139  -2
  -3   2  -5 3771.70 128.139   1
   6   2   3 627.469 67.9836  -2
  -3  -2  -6 627.469 67.9836   1
   7   2   3 7311.35 92.3357  -2
  -3  -2  -7 7311.35 92.3357   1
   8  -2   3 5305.98 62.7958  -2
  -3   2  -8 5305.98 62.7958   1
   9   2   3 6438.49 44.2212  -2
  -3  -2  -9 6438.49 44.2212   1
  10  -2   3 3443.19 33.3971  -2
  -3   2 -10 3443.19 33.3971   1
  11  -2   3 738.936 22.1219  -2
  -3   2 -11 738.936 22.1219   1
  12  -2   3 992.818 23.5763  -2
  -3   2 -12 992.818 23.5763   1
  13  -2   3 1376.05 27.4945  -2
  -3   2 -13 1376.05 27.4945   1
  -3   2 -14 1619.89 54.0799   1
  14  -2   3 1626.83 41.6422  -2
  -3   2 -14 1626.83 41.6422   1
   3  -2  15-34.7270 28.0641   1
  15  -2   3 528.540 32.8773  -2
  -3   2 -15 528.540 32.8773   1
  -3  -2 -16 253.921 17.7025   1
  16  -2   3 405.623 59.4623  -2
  -3   2 -16 405.623 59.4623   1
  -3   2 -17 256.161 16.5363   1
  17  -2   3 368.344 73.0406  -2
  -3   2 -17 368.344 73.0406   1
  -3   2 -18 5.03478 16.2768   1
  -3   2 -19 144.388 16.3882   1
  -3   2 -20 685.789 27.6295   1
  -3   2 -21 271.475 35.3785   1
  -3  -2 -22 348.053 33.6072   1
  -3   2 -23 319.572 30.6910   1
  -3   2 -24 67.1848 20.0828   1
  -3   2 -25 63.5498 16.1199   1
  -3  -2 -26 87.8144 13.5987   1
   3  -3 -25 988.396 21.1461   1
   3  -3 -24 25.0224 18.1486   1
   3   3 -23 194.842 26.9704   1
   3   3 -22 157.849 22.5182   1
   3  -3 -21 404.250 22.1177   1
   3   3 -20 106.663 14.1964   1
   3   3 -19 83.9043 13.9518   1
  19  -3  -3 62.3077 222.592  -2
   3   3 -19 62.3077 222.592   1
   3   3 -18-0.32350 14.1672   1
 -18   3   3 57.8349 170.854  -2
  -3  -3  18 57.8349 170.854   1
   3  -3 -17 4241.01 44.7307   1
  17  -3  -3 6789.07 109.442  -2
   3   3 -17 6789.07 109.442   1
   3   3 -16 60.6121 23.0763   1
  16  -3  -3 489.032 65.9286  -2
   3   3 -16 489.032 65.9286   1
   3   3 -15 2481.58 38.4937   1
  15  -3  -3 3526.52 94.4654  -2
   3   3 -15 3526.52 94.4654   1
  -3  -3  14 291.764 30.0452   1
  14   3  -3 875.886 41.8997  -2
   3  -3 -14 875.886 41.8997   1
  -3  -3  13 503.979 90.5743   1
  13   3  -3 2607.71 43.6972  -2
   3  -3 -13 2607.71 43.6972   1
  -3  -3  12 195.635 131.542   1
  12  -3  -3 268.840 31.3967  -2
   3   3 -12 268.840 31.3967   1
  11  -3  -3 297.523 34.7376  -2
   3   3 -11 297.523 34.7376   1
  10  -3  -3 4055.84 62.3453  -2
   3   3 -10 4055.84 62.3453   1
   9  -3  -3 6208.92 86.7564  -2
   3   3  -9 6208.92 86.7564   1
   8  -3  -3 323.048 44.4407  -2
   3   3  -8 323.048 44.4407   1
   7  -3  -3 261.128 72.2844  -2
   3   3  -7 261.128 72.2844   1
   6  -3  -3 4742.67 150.000  -2
   3   3  -6 4742.67 150.000   1
   5  -3  -3 10092.4 188.065  -2
   3   3  -5 10092.4 188.065   1
   4  -3  -3 209.060 86.8896  -2
   3   3  -4 209.060 86.8896   1
   3  -3  -3 2595.09 96.9544  -2
   3   3  -3 2595.09 96.9544   1
  -2   3   3 15254.4 278.925  -2
  -3  -3   2 15254.4 278.925   1
   1   3  -3 1819.93 98.4311  -2
   3  -3  -1 1819.93 98.4311   1
   0   3   3 4960.67 130.911  -2
  -3  -3   0 4960.67 130.911   1
   3  -3   1 3011.36 84.0403   1
   1  -3   3 4250.04 131.114  -2
  -3   3  -1 4250.04 131.114   1
   2  -3   3 713.453 72.9074  -2
  -3   3  -2 713.453 72.9074   1
   3  -3   3 6560.06 156.764  -2
  -3   3  -3 6560.06 156.764   1
   4  -3   3 629.929 96.8665  -2
  -3   3  -4 629.929 96.8665   1
   5   3   3 790.705 99.1618  -2
  -3  -3  -5 790.705 99.1618   1
   6  -3   3 2727.17 102.845  -2
  -3   3  -6 2727.17 102.845   1
   7  -3   3 5016.31 95.1252  -2
  -3   3  -7 5016.31 95.1252   1
  -8   3  -3 3780.35 52.8490  -2
   3  -3   8 3780.35 52.8490   1
   9  -3   3 659.534 33.4804  -2
  -3   3  -9 659.534 33.4804   1
  10  -3   3 4383.77 39.8491  -2
  -3   3 -10 4383.77 39.8491   1
  11  -3   3 8302.67 65.5070  -2
  -3   3 -11 8302.67 65.5070   1
  12  -3   3 431.556 23.8778  -2
  -3   3 -12 431.556 23.8778   1
  -3   3 -13 128.167 81.2749   1
  13  -3   3 109.410 20.8988  -2
  -3   3 -13 109.410 20.8988   1
   3  -3  14 737.932 66.3771   1
  14  -3   3 750.796 25.5396  -2
  -3   3 -14 750.796 25.5396   1
   3  -3  15 695.514 57.9765   1
  15  -3   3 1318.16 38.0077  -2
  -3   3 -15 1318.16 38.0077   1
  -3   3 -16 639.423 28.3439   1
  16  -3   3 488.864 35.5101  -2
  -3   3 -16 488.864 35.5101   1
  -3   3 -17-16.2722 17.8523   1
  17  -3   3 236.461 65.0584  -2
  -3   3 -17 236.461 65.0584   1
  -3   3 -18 33.0611 15.6668   1
  -3   3 -19 213.465 14.5856   1
  -3   3 -20 229.848 16.3924   1
  -3   3 -21 16.0770 17.5111   1
  -3   3 -22 9.65382 20.6033   1
  -3  -3 -23 211.763 20.8948   1
  -3  -3 -24 176.525 22.2026   1
  -3  -4  23 4.98257 54.5609   1
   3  -4 -22-8.96041 24.3653   1
   3   4 -21 3.35627 24.2105   1
   3  -4 -20 476.973 21.1276   1
   3   4 -19 87.3872 13.8280   1
   3   4 -18 53.2671 14.0186   1
   3   4 -17-6.70888 16.0008   1
  17  -4  -3-21.9248 58.5450  -2
   3   4 -17-21.9248 58.5450   1
   3   4 -16 1942.22 28.7338   1
  16  -4  -3 2074.95 65.2552  -2
   3   4 -16 2074.95 65.2552   1
   3   4 -15 81.6966 32.4063   1
  15   4  -3 763.261 36.0380  -2
   3  -4 -15 763.261 36.0380   1
  -3  -4  14 391.649 24.4582   1
  14  -4  -3 795.427 41.0867  -2
   3   4 -14 795.427 41.0867   1
  -3  -4  13 201.764 36.5569   1
  13  -4  -3 351.636 30.4843  -2
   3   4 -13 351.636 30.4843   1
  -3  -4  12 1091.37 52.4748   1
  12  -4  -3 1252.78 36.9927  -2
   3   4 -12 1252.78 36.9927   1
  -3  -4  11 806.850 49.8511   1
  11  -4  -3 828.303 57.7735  -2
   3   4 -11 828.303 57.7735   1
  10  -4  -3 4108.84 53.4592  -2
   3   4 -10 4108.84 53.4592   1
  -9   4   3 629.881 36.2170  -2
  -3  -4   9 629.881 36.2170   1
   8  -4  -3 247.622 34.6546  -2
   3   4  -8 247.622 34.6546   1
   7   4  -3 516.437 28.4498  -2
   3  -4  -7 516.437 28.4498   1
   6  -4  -3 250.585 32.0665  -2
   3   4  -6 250.585 32.0665   1
  -5   4   3 16.0376 30.1627  -2
  -3  -4   5 16.0376 30.1627   1
  -4   4   3 1446.16 49.0171  -2
  -3  -4   4 1446.16 49.0171   1
   3  -4  -3 337.668 28.9027  -2
   3   4  -3 337.668 28.9027   1
   2   4  -3 401.452 31.6861  -2
   3  -4  -2 401.452 31.6861   1
   1   4  -3 1076.62 53.3106  -2
   3  -4  -1 1076.62 53.3106   1
   0   4  -3 1708.46 61.0327  -2
   3  -4   0 1708.46 61.0327   1
  -1   4  -3 648.956 70.5131  -2
   3  -4   1 648.956 70.5131   1
   2   4   3 1745.02 75.5800  -2
  -3  -4  -2 1745.02 75.5800   1
   3  -4   3 41.1578 35.1191  -2
  -3   4  -3 41.1578 35.1191   1
   4   4   3 1475.79 54.9957  -2
  -3  -4  -4 1475.79 54.9957   1
   3  -4   5 1375.95 94.5491   1
   5  -4   3 2193.22 66.0405  -2
  -3   4  -5 2193.22 66.0405   1
   6  -4   3 619.484 35.5824  -2
  -3   4  -6 619.484 35.5824   1
   7   4   3 2201.25 41.2185  -2
  -3  -4  -7 2201.25 41.2185   1
   8  -4   3 3686.79 58.1720  -2
  -3   4  -8 3686.79 58.1720   1
   9  -4   3 1124.84 30.5516  -2
  -3   4  -9 1124.84 30.5516   1
  10  -4   3 5609.39 52.5728  -2
  -3   4 -10 5609.39 52.5728   1
  11  -4   3 1536.35 34.5361  -2
  -3   4 -11 1536.35 34.5361   1
  12  -4   3 669.317 26.5295  -2
  -3   4 -12 669.317 26.5295   1
  13  -4   3 23.3261 22.5019  -2
  -3   4 -13 23.3261 22.5019   1
   3  -4  14 700.005 62.9084   1
  14  -4   3 1051.70 28.7924  -2
  -3   4 -14 1051.70 28.7924   1
   3  -4  15 22.7262 54.7240   1
  15  -4   3 140.066 28.3958  -2
  -3   4 -15 140.066 28.3958   1
   3  -4  16-20.1674 30.9992   1
  16   4   3 103.859 33.3138  -2
  -3  -4 -16 103.859 33.3138   1
  -3   4 -17 304.535 21.7580   1
  17  -4   3 717.506 43.6146  -2
  -3   4 -17 717.506 43.6146   1
  -3   4 -18 160.708 15.9955   1
  18  -4   3 325.633 54.1538  -2
  -3   4 -18 325.633 54.1538   1
  -3   4 -19 31.9266 17.4707   1
  19  -4   3-57.0046 66.6796  -2
  -3   4 -19-57.0046 66.6796   1
  -3   4 -20 17.6552 18.2982   1
  -3  -5  19-46.7492 63.4330   1
  -3  -5  18 10.2471 21.8397   1
   3   5 -17 0.81904 14.7925   1
   3   5 -16 286.846 14.8918   1
  16  -5  -3 476.197 43.7206  -2
   3   5 -16 476.197 43.7206   1
   3   5 -15 155.474 16.5800   1
  15  -5  -3 865.869 29.2402  -2
   3   5 -15 865.869 29.2402   1
  -3  -5  14 601.414 35.1320   1
  14  -5  -3 698.434 28.5393  -2
   3   5 -14 698.434 28.5393   1
  -3  -5  13 84.6103 45.6795   1
  13  -5  -3 92.3931 24.0093  -2
   3   5 -13 92.3931 24.0093   1
  -3  -5  12 280.151 55.5758   1
  12  -5  -3 264.014 26.7076  -2
   3   5 -12 264.014 26.7076   1
  -3  -5  11 1468.44 45.8898   1
  11   5  -3 2050.58 34.4038  -2
   3  -5 -11 2050.58 34.4038   1
  -3  -5  10 111.086 39.1204   1
  10  -5  -3 223.974 35.4150  -2
   3   5 -10 223.974 35.4150   1
   9  -5  -3 953.692 50.3273  -2
   3   5  -9 953.692 50.3273   1
   8  -5  -3 684.163 66.7658  -2
   3   5  -8 684.163 66.7658   1
   7  -5  -3 146.613 39.4739  -2
   3   5  -7 146.613 39.4739   1
   6   5  -3 86.6939 34.2834  -2
   3  -5  -6 86.6939 34.2834   1
   5   5  -3 525.618 36.4243  -2
   3  -5  -5 525.618 36.4243   1
  -4   5   3 577.839 37.9338  -2
  -3  -5   4 577.839 37.9338   1
   3   5  -3 26.6219 34.3553  -2
   3  -5  -3 26.6219 34.3553   1
  -2   5   3 3293.35 62.4754  -2
  -3  -5   2 3293.35 62.4754   1
  -1   5   3 943.805 50.0329  -2
  -3  -5   1 943.805 50.0329   1
   0   5   3 505.045 42.5100  -2
  -3  -5   0 505.045 42.5100   1
  -1   5  -3 1100.89 50.7910  -2
   3  -5   1 1100.89 50.7910   1
   2   5   3 2471.72 51.0165  -2
  -3  -5  -2 2471.72 51.0165   1
   3   5   3 1412.34 40.0813  -2
  -3  -5  -3 1412.34 40.0813   1
   4   5   3 1339.96 52.2092  -2
  -3  -5  -4 1339.96 52.2092   1
  -5   5  -3 757.304 34.1710  -2
   3  -5   5 757.304 34.1710   1
  -6   5  -3 1776.41 58.4960  -2
   3  -5   6 1776.41 58.4960   1
   7  -5   3 964.132 54.2292  -2
  -3   5  -7 964.132 54.2292   1
   8   5   3 810.850 30.5426  -2
  -3  -5  -8 810.850 30.5426   1
   9  -5   3 3260.97 52.4715  -2
  -3   5  -9 3260.97 52.4715   1
  10   5   3 1390.30 30.1759  -2
  -3  -5 -10 1390.30 30.1759   1
  11  -5   3 1645.95 32.8537  -2
  -3   5 -11 1645.95 32.8537   1
  12  -5   3 445.876 22.7160  -2
  -3   5 -12 445.876 22.7160   1
  13  -5   3 728.735 30.9468  -2
  -3   5 -13 728.735 30.9468   1
  14  -5   3 329.804 21.3198  -2
  -3   5 -14 329.804 21.3198   1
   3  -5  15 126.885 40.5294   1
  15   5   3 91.2230 23.3185  -2
  -3  -5 -15 91.2230 23.3185   1
  -3   5 -16 88.7441 24.8189   1
  16  -5   3 75.5610 28.9120  -2
  -3   5 -16 75.5610 28.9120   1
  17   5   3 127.345 43.0873  -2
  -3  -5 -17 127.345 43.0873   1
 -12   6   3 1022.76 33.5098  -2
  -3  -6  12 1022.76 33.5098   1
 -11   6   3 178.983 28.6283  -2
  -3  -6  11 178.983 28.6283   1
 -10   6   3 188.469 43.1784  -2
  -3  -6  10 188.469 43.1784   1
  -9   6   3-2.28720 45.9581  -2
  -3  -6   9-2.28720 45.9581   1
   8  -6  -3 237.966 36.7888  -2
   3   6  -8 237.966 36.7888   1
  -7   6   3 40.2533 23.5429  -2
  -3  -6   7 40.2533 23.5429   1
  -6   6   3 290.415 38.8666  -2
  -3  -6   6 290.415 38.8666   1
  -5   6   3 87.5328 30.0382  -2
  -3  -6   5 87.5328 30.0382   1
  -3  -6   4 23.8445 141.686   1
  -4   6   3 1731.29 38.1024  -2
  -3  -6   4 1731.29 38.1024   1
  -3   6   3 422.075 34.1508  -2
  -3  -6   3 422.075 34.1508   1
   2   6  -3 858.668 37.3556  -2
   3  -6  -2 858.668 37.3556   1
  -1   6   3 45.1243 35.6864  -2
  -3  -6   1 45.1243 35.6864   1
   0   6  -3 374.141 41.8120  -2
   3  -6   0 374.141 41.8120   1
   1   6   3 165.556 40.6190  -2
  -3  -6  -1 165.556 40.6190   1
   2   6   3 631.830 38.9023  -2
  -3  -6  -2 631.830 38.9023   1
  -3   6  -3 124.313 65.7190  -2
   3  -6   3 124.313 65.7190   1
  -4   6  -3 742.108 68.6697  -2
   3  -6   4 742.108 68.6697   1
  -5   6  -3 55.7677 43.8581  -2
   3  -6   5 55.7677 43.8581   1
   6   6   3 314.555 36.5135  -2
  -3  -6  -6 314.555 36.5135   1
  -7   6  -3-5.64532 41.5443  -2
   3  -6   7-5.64532 41.5443   1
   8  -6   3 392.978 44.9279  -2
  -3   6  -8 392.978 44.9279   1
  -9   6  -3 565.179 44.4511  -2
   3  -6   9 565.179 44.4511   1
  -3   6 -10 81.7192 28.8829   1
   3  -6  11-23.0704 73.9400   1
  -4   0  28 127.775 78.3886   1
   4   0 -26 58.0513 41.4356   1
   4   0 -24 593.874 39.6893   1
   4   0 -22 49.7428 27.6212   1
   4   0 -20 1013.45 39.4702   1
   4   0 -18 218.953 31.4245   1
   4   0 -16 141.082 24.3664   1
   4   0 -14 1984.47 48.0503   1
  14   0  -4 2526.22 83.1627  -2
   4   0 -14 2526.22 83.1627   1
   4   0 -12 6612.18 106.851   1
  12   0  -4 10519.9 117.832  -2
   4   0 -12 10519.9 117.832   1
  10   0  -4 2841.96 113.654  -2
   4   0 -10 2841.96 113.654   1
   8   0  -4 66049.4 259.851  -2
   4   0  -8 66049.4 259.851   1
   6   0  -4 2828.60 70.7018  -2
   4   0  -6 2828.60 70.7018   1
  -4   0   4 141153. 274.333  -2
  -4   0   4 141153. 274.333   1
   2   0  -4 6301.74 69.7097  -2
   4   0  -2 6301.74 69.7097   1
   0   0  -4 115091. 351.870  -2
   4   0   0 115091. 351.870   1
   2   0   4 35211.1 194.116  -2
  -4   0  -2 35211.1 194.116   1
   4   0   4 20394.4 151.397  -2
  -4   0  -4 20394.4 151.397   1
  -6   0  -4 557.756 107.687  -2
   4   0   6 557.756 107.687   1
  -8   0  -4 16847.0 135.571  -2
   4   0   8 16847.0 135.571   1
  10   0   4 6473.55 103.731  -2
  -4   0 -10 6473.55 103.731   1
  12   0   4 23445.7 133.167  -2
  -4   0 -12 23445.7 133.167   1
   4   0  14 544.980 80.0086   1
  14   0   4 951.313 89.5641  -2
  -4   0 -14 951.313 89.5641   1
  -4   0 -16 4155.60 49.7225   1
  16   0   4 6035.70 159.472  -2
  -4   0 -16 6035.70 159.472   1
  -4   0 -18 1029.41 41.9011   1
  -4   0 -20 1874.95 61.0587   1
  -4   0 -22 56.3562 68.6321   1
  -4   0 -24 297.980 63.0312   1
  -4   0 -26 64.7414 19.0422   1
  -4   1  28 60.5320 45.4769   1
  -4  -1  27 199.690 32.1086   1
   4   1 -26 19.6442 40.1686   1
   4   1 -25 81.8865 24.0414   1
  -4  -1  24 8.98623 22.0757   1
   4   1 -23 358.704 18.2587   1
   4  -1 -22 7.63000 18.7594   1
  -4   1  21-9.51449 18.3962   1
   4  -1 -20 385.777 25.8241   1
   4   1 -19 457.715 23.7668   1
   4  -1 -18 1429.12 30.2636   1
  18  -1  -4 883.875 223.873  -2
   4   1 -18 883.875 223.873   1
   4   1 -17 73.3099 17.0586   1
  17  -1  -4-5.92120 197.270  -2
   4   1 -17-5.92120 197.270   1
   4   1 -16 13.4848 14.6273   1
  16  -1  -4 563.206 206.844  -2
   4   1 -16 563.206 206.844   1
   4   1 -15 45.3544 12.6957   1
  15  -1  -4 368.618 91.7102  -2
   4   1 -15 368.618 91.7102   1
   4   1 -14 198.656 14.6466   1
  14   1  -4 541.904 55.3206  -2
   4  -1 -14 541.904 55.3206   1
   4  -1 -13 18.6604 17.4892   1
  13  -1  -4 315.360 68.0786  -2
   4   1 -13 315.360 68.0786   1
   4  -1 -12 2837.42 71.3498   1
  12   1  -4 5217.82 53.0320  -2
   4  -1 -12 5217.82 53.0320   1
  11  -1  -4 2497.20 86.1490  -2
   4   1 -11 2497.20 86.1490   1
  10  -1  -4 1275.93 58.7616  -2
   4   1 -10 1275.93 58.7616   1
   9  -1  -4 3484.15 72.5071  -2
   4   1  -9 3484.15 72.5071   1
   8   1  -4 1098.18 62.4179  -2
   4  -1  -8 1098.18 62.4179   1
   7   1  -4 4052.96 91.9291  -2
   4  -1  -7 4052.96 91.9291   1
   6  -1  -4 10580.2 146.587  -2
   4   1  -6 10580.2 146.587   1
  -5  -1   4 20765.0 148.907  -2
  -4   1   5 20765.0 148.907   1
  -4  -1   4 255501. 439.270  -2
  -4   1   4 255501. 439.270   1
  -3  -1   4 8537.64 82.7762  -2
  -4   1   3 8537.64 82.7762   1
  -2   1   4 28634.3 154.272  -2
  -4  -1   2 28634.3 154.272   1
   1   1  -4 30234.9 185.008  -2
   4  -1  -1 30234.9 185.008   1
   0   1   4 2134.89 40.4800  -2
  -4  -1   0 2134.89 40.4800   1
   1   1   4 1204.60 66.5897  -2
  -4  -1  -1 1204.60 66.5897   1
   2  -1   4 14654.1 107.219  -2
  -4   1  -2 14654.1 107.219   1
   3  -1   4 6230.32 71.1479  -2
  -4   1  -3 6230.32 71.1479   1
  -4   1  -4 187.603 38.1086  -2
   4  -1   4 187.603 38.1086   1
   5  -1   4 8001.74 152.590  -2
  -4   1  -5 8001.74 152.590   1
   6   1   4 4001.69 104.405  -2
  -4  -1  -6 4001.69 104.405   1
   7  -1   4 2922.39 108.577  -2
  -4   1  -7 2922.39 108.577   1
   8  -1   4 2020.92 35.1278  -2
  -4   1  -8 2020.92 35.1278   1
   9  -1   4 9347.51 71.4733  -2
  -4   1  -9 9347.51 71.4733   1
  10  -1   4 3991.00 42.1328  -2
  -4   1 -10 3991.00 42.1328   1
  11  -1   4 5211.99 39.0462  -2
  -4   1 -11 5211.99 39.0462   1
  -4   1 -12 84.5463 49.1651   1
  12   1   4 200.930 21.0948  -2
  -4  -1 -12 200.930 21.0948   1
  13  -1   4 3430.33 29.6033  -2
  -4   1 -13 3430.33 29.6033   1
   4  -1  14 63.4142 34.7981   1
  14   1   4 922.668 33.9943  -2
  -4  -1 -14 922.668 33.9943   1
  -4   1 -15 2810.76 45.4962   1
  15  -1   4 2806.44 50.2464  -2
  -4   1 -15 2806.44 50.2464   1
  -4   1 -16-8.53385 16.0624   1
  16  -1   4 1538.26 81.9497  -2
  -4   1 -16 1538.26 81.9497   1
  -4   1 -17-0.67876 17.1499   1
  -4   1 -18 128.148 22.9016   1
   4  -1  19 279.854 25.3161   1
   4  -1  20 750.755 50.2012   1
  -4  -1 -21 4.47336 31.0800   1
   4  -1  22 112.003 32.9946   1
  -4  -1 -23 8.89624 30.9533   1
  -4  -1 -24 61.8819 31.7433   1
  -4  -1 -25 8.63287 20.1587   1
  -4  -1 -26 212.662 18.0051   1
  -4  -1 -27 191.137 24.6536   1
   4   2 -26 364.643 38.2053   1
   4   2 -25 272.125 20.0681   1
  -4  -2  24 748.628 37.1939   1
   4   2 -23 75.7120 20.7235   1
   4   2 -22 98.4821 21.3467   1
   4   2 -21 132.145 20.8592   1
   4  -2 -20 399.219 21.1922   1
   4   2 -19 261.658 16.3129   1
   4   2 -18 48.0564 13.1043   1
  18  -2  -4 47.7731 226.213  -2
   4   2 -18 47.7731 226.213   1
   4  -2 -17 435.802 15.2378   1
  17  -2  -4 976.058 245.972  -2
   4   2 -17 976.058 245.972   1
   4   2 -16 1431.75 22.1753   1
  16  -2  -4 1531.52 111.522  -2
   4   2 -16 1531.52 111.522   1
   4   2 -15 0.82625 18.2280   1
  15  -2  -4 568.818 70.0585  -2
   4   2 -15 568.818 70.0585   1
   4   2 -14 1235.09 30.6334   1
  14  -2  -4 1308.81 58.9890  -2
   4   2 -14 1308.81 58.9890   1
   4   2 -13 254.092 28.9169   1
  13  -2  -4 575.073 54.2468  -2
   4   2 -13 575.073 54.2468   1
 -12  -2   4 1813.29 49.2082  -2
  -4   2  12 1813.29 49.2082   1
   4   2 -11 65.4975 54.6005   1
 -11  -2   4 92.6220 39.7409  -2
  -4   2  11 92.6220 39.7409   1
 -10  -2   4 3230.23 64.2482  -2
  -4   2  10 3230.23 64.2482   1
  -9   2   4 2259.73 49.3840  -2
  -4  -2   9 2259.73 49.3840   1
   8  -2  -4 146.192 32.8878  -2
   4   2  -8 146.192 32.8878   1
  -7  -2   4 2710.87 75.6806  -2
  -4   2   7 2710.87 75.6806   1
  -6  -2   4 1188.03 49.1480  -2
  -4   2   6 1188.03 49.1480   1
  -5  -2   4 542.166 34.3341  -2
  -4   2   5 542.166 34.3341   1
  -4  -2   4 3842.41 87.6224  -2
  -4   2   4 3842.41 87.6224   1
   3   2  -4 5771.49 110.015  -2
   4  -2  -3 5771.49 110.015   1
   2  -2  -4 1572.75 55.3917  -2
   4   2  -2 1572.75 55.3917   1
  -1  -2   4 1189.25 61.3904  -2
  -4   2   1 1189.25 61.3904   1
   4  -2   0 170.114 52.4766   1
   0  -2   4 41.3601 51.8539  -2
  -4   2   0 41.3601 51.8539   1
  -4   2  -1 163.185 63.8713   1
   1  -2   4 363.365 43.7537  -2
  -4   2  -1 363.365 43.7537   1
  -2   2  -4 4490.98 93.8872  -2
   4  -2   2 4490.98 93.8872   1
  -3   2  -4 903.911 56.5101  -2
   4  -2   3 903.911 56.5101   1
  -4  -2  -4 68.4876 43.9457  -2
   4   2   4 68.4876 43.9457   1
  -5   2  -4 1149.40 60.8637  -2
   4  -2   5 1149.40 60.8637   1
   6  -2   4 2555.36 130.862  -2
  -4   2  -6 2555.36 130.862   1
   7  -2   4 2921.04 57.0054  -2
  -4   2  -7 2921.04 57.0054   1
   8   2   4 3685.22 48.3279  -2
  -4  -2  -8 3685.22 48.3279   1
   9  -2   4 7294.98 48.7151  -2
  -4   2  -9 7294.98 48.7151   1
  10  -2   4 161.170 21.0661  -2
  -4   2 -10 161.170 21.0661   1
  11  -2   4 1342.36 26.1358  -2
  -4   2 -11 1342.36 26.1358   1
  12  -2   4 1301.33 27.0210  -2
  -4   2 -12 1301.33 27.0210   1
  -4   2 -13 558.465 113.475   1
  13  -2   4 819.837 23.2196  -2
  -4   2 -13 819.837 23.2196   1
   4  -2  14-32.8916 69.9202   1
  14  -2   4 657.409 26.0547  -2
  -4   2 -14 657.409 26.0547   1
  -4   2 -15 100.829 24.2971   1
  15  -2   4 261.843 33.1442  -2
  -4   2 -15 261.843 33.1442   1
  -4   2 -16 36.3387 17.8950   1
  16  -2   4 312.560 56.0840  -2
  -4   2 -16 312.560 56.0840   1
  -4   2 -17 922.514 21.1726   1
 -17   2  -4 986.620 75.4014  -2
   4  -2  17 986.620 75.4014   1
   4  -2  18-18.6293 16.5905   1
   4  -2  19-8.46745 17.2473   1
   4  -2  20 291.323 31.7356   1
  -4   2 -21 693.241 33.4608   1
  -4  -2 -22 0.82579 28.3982   1
  -4   2 -23 380.432 26.3642   1
  -4   2 -24 48.6575 21.3784   1
  -4  -2 -25 3.36439 15.0750   1
  -4  -2 -26 56.3362 11.8776   1
   4  -3 -24-1.78175 19.3108   1
   4   3 -23 29.0748 24.7287   1
   4   3 -22 18.1856 20.3108   1
   4   3 -21 34.1364 20.2906   1
  -4  -3  20 308.971 16.2718   1
   4   3 -19 1.60707 13.4239   1
  19  -3  -4-47.1620 228.704  -2
   4   3 -19-47.1620 228.704   1
   4   3 -18-3.31784 14.2849   1
  18  -3  -4 554.242 241.835  -2
   4   3 -18 554.242 241.835   1
   4   3 -17 998.137 22.1110   1
  17   3  -4 2520.46 99.2787  -2
   4  -3 -17 2520.46 99.2787   1
   4   3 -16 234.055 21.6487   1
  16   3  -4 1254.68 92.2440  -2
   4  -3 -16 1254.68 92.2440   1
   4   3 -15 2670.25 32.4236   1
  15  -3  -4 3369.21 68.4935  -2
   4   3 -15 3369.21 68.4935   1
   4   3 -14 210.509 23.5457   1
  14  -3  -4 353.422 41.0406  -2
   4   3 -14 353.422 41.0406   1
   4   3 -13 1953.44 79.1366   1
  13   3  -4 3517.45 50.6642  -2
   4  -3 -13 3517.45 50.6642   1
   4   3 -12 87.3040 58.6077   1
  12  -3  -4 709.276 33.3498  -2
   4   3 -12 709.276 33.3498   1
  11  -3  -4 494.362 36.5202  -2
   4   3 -11 494.362 36.5202   1
 -10   3   4 1005.02 37.0254  -2
  -4  -3  10 1005.02 37.0254   1
   9  -3  -4 1904.27 46.2103  -2
   4   3  -9 1904.27 46.2103   1
  -8  -3   4 1569.33 48.9186  -2
  -4   3   8 1569.33 48.9186   1
   7  -3  -4 155.096 54.1761  -2
   4   3  -7 155.096 54.1761   1
  -6   3   4 593.932 58.3198  -2
  -4  -3   6 593.932 58.3198   1
  -5   3   4 120.572 83.9916  -2
  -4  -3   5 120.572 83.9916   1
   4  -3  -4 1777.89 134.145  -2
   4   3  -4 1777.89 134.145   1
   3  -3  -4 405.928 81.3580  -2
   4   3  -3 405.928 81.3580   1
  -2   3   4 930.274 91.2653  -2
  -4  -3   2 930.274 91.2653   1
  -1   3   4 651.239 72.4647  -2
  -4  -3   1 651.239 72.4647   1
   0  -3  -4 1312.86 126.947  -2
   4   3   0 1312.86 126.947   1
   1  -3   4 2547.51 112.470  -2
  -4   3  -1 2547.51 112.470   1
   4  -3   2 249.831 59.0261   1
   2   3   4 348.453 72.3394  -2
  -4  -3  -2 348.453 72.3394   1
   3  -3   4 1071.71 88.8227  -2
  -4   3  -3 1071.71 88.8227   1
   4  -3   4 1188.18 81.4338  -2
  -4   3  -4 1188.18 81.4338   1
  -5   3  -4 1530.55 116.566  -2
   4  -3   5 1530.55 116.566   1
   6   3   4 569.404 53.7907  -2
  -4  -3  -6 569.404 53.7907   1
   7  -3   4 1063.90 34.7891  -2
  -4   3  -7 1063.90 34.7891   1
   8  -3   4 3683.23 54.7707  -2
  -4   3  -8 3683.23 54.7707   1
   9   3   4 1520.32 27.4031  -2
  -4  -3  -9 1520.32 27.4031   1
  10  -3   4 261.897 22.1424  -2
  -4   3 -10 261.897 22.1424   1
  11  -3   4 64.7123 19.6040  -2
  -4   3 -11 64.7123 19.6040   1
  12  -3   4 735.551 20.7681  -2
  -4   3 -12 735.551 20.7681   1
   4  -3  13 98.4616 103.986   1
  13  -3   4 759.059 26.0242  -2
  -4   3 -13 759.059 26.0242   1
   4  -3  14 117.912 57.1252   1
  14  -3   4 156.607 26.4618  -2
  -4   3 -14 156.607 26.4618   1
   4  -3  15 11.7459 49.1357   1
  15   3   4 101.526 29.6350  -2
  -4  -3 -15 101.526 29.6350   1
   4  -3  16 142.337 20.3756   1
  16   3   4 324.517 65.4137  -2
  -4  -3 -16 324.517 65.4137   1
  -4   3 -17 255.518 19.0265   1
  17  -3   4 561.563 71.4162  -2
  -4   3 -17 561.563 71.4162   1
  -4   3 -18 38.8670 16.3236   1
  -4   3 -19 62.7094 15.3638   1
  -4  -3 -20 243.991 17.5306   1
  -4   3 -21 429.726 25.3170   1
  -4  -3 -22 16.8304 19.9314   1
  -4   3 -23 8.24405 16.1008   1
  -4  -3 -24 223.550 19.6000   1
  -4  -4  23-1.43077 56.0970   1
   4  -4 -22 617.304 27.8465   1
   4   4 -21 20.4218 21.0139   1
   4   4 -20 304.238 21.9631   1
   4   4 -19 173.042 14.3277   1
   4   4 -18 812.224 19.5822   1
  18  -4  -4 811.593 104.326  -2
   4   4 -18 811.593 104.326   1
   4   4 -17 142.237 17.2204   1
  17  -4  -4 405.597 62.3823  -2
   4   4 -17 405.597 62.3823   1
   4   4 -16 121.770 19.2073   1
  16   4  -4 284.748 63.4876  -2
   4  -4 -16 284.748 63.4876   1
  -4  -4  15 33.7911 21.7265   1
  15  -4  -4 243.822 44.0395  -2
   4   4 -15 243.822 44.0395   1
  -4  -4  14-75.1315 44.4809   1
  14  -4  -4 1990.57 47.6773  -2
   4   4 -14 1990.57 47.6773   1
  -4  -4  13 56.9135 43.0999   1
  13   4  -4 179.954 36.3086  -2
   4  -4 -13 179.954 36.3086   1
  -4  -4  12-6.87664 42.6715   1
  12  -4  -4 148.161 38.4097  -2
   4   4 -12 148.161 38.4097   1
  -4  -4  11 235.646 52.5472   1
 -11   4   4 1055.20 47.1724  -2
  -4  -4  11 1055.20 47.1724   1
 -10   4   4 4448.69 62.7788  -2
  -4  -4  10 4448.69 62.7788   1
   9  -4  -4 408.123 35.3532  -2
   4   4  -9 408.123 35.3532   1
   8  -4  -4 214.874 33.0064  -2
   4   4  -8 214.874 33.0064   1
  -7   4   4 427.739 35.8167  -2
  -4  -4   7 427.739 35.8167   1
  -6   4   4 2784.30 77.0822  -2
  -4  -4   6 2784.30 77.0822   1
  -5   4   4 3669.19 83.5053  -2
  -4  -4   5 3669.19 83.5053   1
   4  -4  -4-10.9525 31.7537  -2
   4   4  -4-10.9525 31.7537   1
  -3   4   4 1280.05 41.9651  -2
  -4  -4   3 1280.05 41.9651   1
  -2   4   4 3817.25 74.9230  -2
  -4  -4   2 3817.25 74.9230   1
  -1   4   4 581.291 38.1028  -2
  -4  -4   1 581.291 38.1028   1
   0   4  -4 184.634 38.2990  -2
   4  -4   0 184.634 38.2990   1
  -1   4  -4 2342.05 59.3425  -2
   4  -4   1 2342.05 59.3425   1
   2  -4   4 7646.13 242.806  -2
  -4   4  -2 7646.13 242.806   1
   3   4   4 1383.45 70.8215  -2
  -4  -4  -3 1383.45 70.8215   1
   4  -4   4 1085.29 50.4283  -2
  -4   4  -4 1085.29 50.4283   1
   5  -4   4 4198.76 70.7806  -2
  -4   4  -5 4198.76 70.7806   1
   4  -4   6 3536.71 128.818   1
  -6   4  -4 4938.27 69.2039  -2
   4  -4   6 4938.27 69.2039   1
   4  -4   7 1435.36 103.964   1
   7  -4   4 1842.60 40.0332  -2
  -4   4  -7 1842.60 40.0332   1
   8  -4   4 1474.23 36.0182  -2
  -4   4  -8 1474.23 36.0182   1
   9   4   4 6804.21 67.2129  -2
  -4  -4  -9 6804.21 67.2129   1
 -10   4  -4 2893.18 43.2715  -2
   4  -4  10 2893.18 43.2715   1
  11  -4   4 513.526 25.6616  -2
  -4   4 -11 513.526 25.6616   1
  12  -4   4 197.115 24.1333  -2
  -4   4 -12 197.115 24.1333   1
  13  -4   4 903.753 26.8195  -2
  -4   4 -13 903.753 26.8195   1
  14  -4   4 2445.15 43.8558  -2
  -4   4 -14 2445.15 43.8558   1
   4  -4  15 37.5725 54.4654   1
  15   4   4 72.6518 28.0372  -2
  -4  -4 -15 72.6518 28.0372   1
  -4   4 -16 41.8152 37.5139   1
  16  -4   4 70.3233 32.1763  -2
  -4   4 -16 70.3233 32.1763   1
  -4   4 -17-11.6238 20.4953   1
  17   4   4-7.90328 40.5528  -2
  -4  -4 -17-7.90328 40.5528   1
  -4   4 -18 242.375 15.2392   1
  18  -4   4 191.342 74.2727  -2
  -4   4 -18 191.342 74.2727   1
   4  -4  19 380.016 22.4762   1
  -4  -4 -20 77.2972 22.5922   1
  -4  -4 -21 2.34522 21.5076   1
  -4  -5  19 30.5816 65.1362   1
  -4  -5  18 8.25589 21.9575   1
  -4  -5  17 46.6578 14.5036   1
  -4  -5  16 23.4881 13.5261   1
  16  -5  -4 117.481 38.0475  -2
   4   5 -16 117.481 38.0475   1
   4   5 -15 45.7749 16.4865   1
  15  -5  -4 53.5640 43.1814  -2
   4   5 -15 53.5640 43.1814   1
  -4  -5  14 83.0951 32.4035   1
  14  -5  -4 531.534 25.4112  -2
   4   5 -14 531.534 25.4112   1
  -4  -5  13 92.9968 48.5880   1
  13  -5  -4 57.9049 26.5268  -2
   4   5 -13 57.9049 26.5268   1
  -4  -5  12 92.7148 53.5813   1
  12  -5  -4 386.451 29.0824  -2
   4   5 -12 386.451 29.0824   1
  -4  -5  11 22.5970 38.1919   1
  11  -5  -4 61.7561 34.0967  -2
   4   5 -11 61.7561 34.0967   1
  -4  -5  10 134.198 42.4134   1
  10  -5  -4 418.500 46.8614  -2
   4   5 -10 418.500 46.8614   1
   9  -5  -4 998.120 61.2875  -2
   4   5  -9 998.120 61.2875   1
  -8   5   4 753.818 59.7087  -2
  -4  -5   8 753.818 59.7087   1
   7  -5  -4 92.8378 39.1151  -2
   4   5  -7 92.8378 39.1151   1
  -6   5   4 683.093 43.4084  -2
  -4  -5   6 683.093 43.4084   1
   5   5  -4 114.638 34.4628  -2
   4  -5  -5 114.638 34.4628   1
   4   5  -4 45.7279 36.6075  -2
   4  -5  -4 45.7279 36.6075   1
   3   5  -4 580.135 41.9386  -2
   4  -5  -3 580.135 41.9386   1
  -2   5   4 233.502 35.5333  -2
  -4  -5   2 233.502 35.5333   1
  -1   5   4 698.781 47.9262  -2
  -4  -5   1 698.781 47.9262   1
   0   5   4 427.805 44.2501  -2
  -4  -5   0 427.805 44.2501   1
   1  -5   4 1544.63 52.3686  -2
  -4   5  -1 1544.63 52.3686   1
   2   5   4 366.135 37.1913  -2
  -4  -5  -2 366.135 37.1913   1
  -3   5  -4 1459.34 47.4256  -2
   4  -5   3 1459.34 47.4256   1
   4  -5   4 1084.54 91.3837  -2
  -4   5  -4 1084.54 91.3837   1
   5  -5   4 1770.88 47.7355  -2
  -4   5  -5 1770.88 47.7355   1
   6  -5   4 697.190 50.5908  -2
  -4   5  -6 697.190 50.5908   1
   7  -5   4 850.300 34.2141  -2
  -4   5  -7 850.300 34.2141   1
  -8   5  -4 223.814 25.9080  -2
   4  -5   8 223.814 25.9080   1
   9   5   4 2047.81 60.6268  -2
  -4  -5  -9 2047.81 60.6268   1
  10  -5   4 345.728 27.0830  -2
  -4   5 -10 345.728 27.0830   1
  11  -5   4 625.666 23.7279  -2
  -4   5 -11 625.666 23.7279   1
  12  -5   4 178.139 20.4307  -2
  -4   5 -12 178.139 20.4307   1
  13  -5   4 625.536 22.0958  -2
  -4   5 -13 625.536 22.0958   1
   4  -5  14-49.5393 121.758   1
  14  -5   4 104.943 19.3226  -2
  -4   5 -14 104.943 19.3226   1
  -4   5 -15 70.6477 29.5083   1
  15  -5   4 48.2486 23.5798  -2
  -4   5 -15 48.2486 23.5798   1
  -4   5 -16 74.3205 25.1146   1
  16  -5   4 21.6640 61.4733  -2
  -4   5 -16 21.6640 61.4733   1
  -4  -6  12 164.995 28.1162   1
 -12   6   4 291.596 26.9403  -2
  -4  -6  12 291.596 26.9403   1
 -11   6   4-16.3561 33.9040  -2
  -4  -6  11-16.3561 33.9040   1
 -10   6   4 8.14764 39.7950  -2
  -4  -6  10 8.14764 39.7950   1
  -4  -6   9 44.1577 115.434   1
  -9   6   4 307.419 46.3303  -2
  -4  -6   9 307.419 46.3303   1
  -4  -6   8-70.4156 121.053   1
  -8   6   4 90.5572 36.0186  -2
  -4  -6   8 90.5572 36.0186   1
  -4  -6   7-10.3381 128.593   1
   7  -6  -4 72.9890 26.2471  -2
   4   6  -7 72.9890 26.2471   1
  -4  -6   6 31.2235 130.734   1
  -6   6   4 141.091 33.1235  -2
  -4  -6   6 141.091 33.1235   1
  -4  -6   5 8.67672 133.781   1
   5  -6  -4 162.064 25.7613  -2
   4   6  -5 162.064 25.7613   1
  -4  -6   4-1.26679 134.994   1
  -4   6   4 232.994 31.4713  -2
  -4  -6   4 232.994 31.4713   1
  -4  -6   3 42.3526 137.222   1
  -3   6   4 1412.54 45.0025  -2
  -4  -6   3 1412.54 45.0025   1
   2   6  -4 1218.79 37.8912  -2
   4  -6  -2 1218.79 37.8912   1
   1   6  -4 693.165 36.6301  -2
   4  -6  -1 693.165 36.6301   1
   0   6   4 112.580 38.9685  -2
  -4  -6   0 112.580 38.9685   1
  -1   6  -4 402.203 41.8419  -2
   4  -6   1 402.203 41.8419   1
  -2   6  -4 281.329 64.9140  -2
   4  -6   2 281.329 64.9140   1
   3   6   4 880.810 82.1430  -2
  -4  -6  -3 880.810 82.1430   1
   4   6   4 47.3266 32.0272  -2
  -4  -6  -4 47.3266 32.0272   1
  -5   6  -4 254.819 34.9093  -2
   4  -6   5 254.819 34.9093   1
   6   6   4 26.6675 32.8898  -2
  -4  -6  -6 26.6675 32.8898   1
  -7   6  -4-146.149 107.574  -2
   4  -6   7-146.149 107.574   1
  -8   6  -4-42.1639 38.7768  -2
   4  -6   8-42.1639 38.7768   1
   4  -6   9 275.192 30.4453   1
   4  -6  10 21.5940 80.1005   1
  -5   0  27 81.6111 138.754   1
   5   0 -25 112.614 32.0480   1
   5   0 -23 336.480 35.6259   1
  -5   0  21 256.115 28.2993   1
  -5   0  19 178.177 33.0055   1
   5   0 -17 7333.95 70.0178   1
   5   0 -15 67.9923 26.0866   1
  15   0  -5 792.056 145.168  -2
   5   0 -15 792.056 145.168   1
   5   0 -13 427.799 63.2460   1
  13   0  -5 637.211 104.602  -2
   5   0 -13 637.211 104.602   1
   5   0 -11-23.6798 120.742   1
  11   0  -5 636.990 98.9006  -2
   5   0 -11 636.990 98.9006   1
   9   0  -5 190.558 53.6546  -2
   5   0  -9 190.558 53.6546   1
   7   0  -5 12287.6 131.686  -2
   5   0  -7 12287.6 131.686   1
  -5   0   5 534.550 66.1125  -2
  -5   0   5 534.550 66.1125   1
  -3   0   5 109702. 233.118  -2
  -5   0   3 109702. 233.118   1
   1   0  -5 271.077 77.8460  -2
   5   0  -1 271.077 77.8460   1
  -1   0  -5 6998.68 99.4851  -2
   5   0   1 6998.68 99.4851   1
   3   0   5 7622.24 95.8862  -2
  -5   0  -3 7622.24 95.8862   1
   5   0   5 581.135 52.7082  -2
  -5   0  -5 581.135 52.7082   1
   7   0   5 802.800 72.2183  -2
  -5   0  -7 802.800 72.2183   1
   9   0   5 1955.98 83.1706  -2
  -5   0  -9 1955.98 83.1706   1
  11   0   5 801.642 44.2212  -2
  -5   0 -11 801.642 44.2212   1
  13   0   5 4377.62 98.7456  -2
  -5   0 -13 4377.62 98.7456   1
  -5   0 -15 516.694 74.5964   1
  15   0   5 1903.95 77.6909  -2
  -5   0 -15 1903.95 77.6909   1
  -5   0 -17 4416.56 67.4584   1
  -5   0 -19 870.335 41.1253   1
  -5   0 -21 314.224 50.1877   1
  -5   0 -23 56.7303 45.1992   1
  -5   0 -25 50.4121 36.9045   1
  -5   1  28 171.544 47.2421   1
  -5  -1  27 638.607 98.7226   1
   5   1 -26 10.1968 37.8922   1
  -5  -1  25 69.2319 24.0952   1
  -5  -1  24 137.821 26.1468   1
   5  -1 -23 532.086 23.8876   1
   5   1 -22 148.299 24.1185   1
  -5  -1  21 368.718 23.4227   1
   5  -1 -20 96.7675 18.5225   1
  -5  -1  19 33.0839 17.6611   1
  -5   1  18 219.405 19.1352   1
  18  -1  -5-28.7911 203.228  -2
   5   1 -18-28.7911 203.228   1
   5   1 -17 2558.82 25.0447   1
  17  -1  -5 4240.77 263.872  -2
   5   1 -17 4240.77 263.872   1
   5   1 -16 62.9917 14.2223   1
  16  -1  -5 1118.87 218.240  -2
   5   1 -16 1118.87 218.240   1
   5   1 -15 2061.14 23.7803   1
  15  -1  -5 3374.87 110.753  -2
   5   1 -15 3374.87 110.753   1
   5   1 -14 1686.58 21.0768   1
  14  -1  -5 2680.05 78.1986  -2
   5   1 -14 2680.05 78.1986   1
   5   1 -13 1981.66 29.7218   1
  13  -1  -5 3166.18 66.1603  -2
   5   1 -13 3166.18 66.1603   1
   5   1 -12 3.50248 49.7915   1
  12   1  -5 3333.20 54.5291  -2
   5  -1 -12 3333.20 54.5291   1
  11  -1  -5 4563.41 61.0807  -2
   5   1 -11 4563.41 61.0807   1
 -10   1   5 2096.59 65.7888  -2
  -5  -1  10 2096.59 65.7888   1
   9  -1  -5 1109.59 54.2826  -2
   5   1  -9 1109.59 54.2826   1
   8   1  -5 1415.88 47.7659  -2
   5  -1  -8 1415.88 47.7659   1
   7  -1  -5 2545.17 80.7777  -2
   5   1  -7 2545.17 80.7777   1
   6   1  -5 43491.0 207.770  -2
   5  -1  -6 43491.0 207.770   1
  -5   1   5 2353.04 54.9891  -2
  -5  -1   5 2353.04 54.9891   1
  -4  -1   5 19819.6 142.609  -2
  -5   1   4 19819.6 142.609   1
   3  -1  -5 1491.93 52.6227  -2
   5   1  -3 1491.93 52.6227   1
   2  -1  -5 51721.7 214.237  -2
   5   1  -2 51721.7 214.237   1
   1  -1  -5 7409.93 101.298  -2
   5   1  -1 7409.93 101.298   1
   0  -1   5 13933.6 117.554  -2
  -5   1   0 13933.6 117.554   1
   5  -1   1 22.9068 67.2681   1
   1  -1   5 119.474 45.7078  -2
  -5   1  -1 119.474 45.7078   1
   2  -1   5 5492.74 115.283  -2
  -5   1  -2 5492.74 115.283   1
  -3   1  -5 5167.41 87.6440  -2
   5  -1   3 5167.41 87.6440   1
   4  -1   5 10078.2 90.2118  -2
  -5   1  -4 10078.2 90.2118   1
   5  -1   5 14902.2 162.230  -2
  -5   1  -5 14902.2 162.230   1
   6  -1   5 20446.8 253.543  -2
  -5   1  -6 20446.8 253.543   1
   7   1   5 8948.36 153.447  -2
  -5  -1  -7 8948.36 153.447   1
   8  -1   5 22205.2 120.343  -2
  -5   1  -8 22205.2 120.343   1
   9  -1   5 2229.91 45.3308  -2
  -5   1  -9 2229.91 45.3308   1
  10  -1   5 6231.95 51.3668  -2
  -5   1 -10 6231.95 51.3668   1
  11  -1   5 117.034 19.4102  -2
  -5   1 -11 117.034 19.4102   1
  12  -1   5 224.565 23.8967  -2
  -5   1 -12 224.565 23.8967   1
  13  -1   5 1038.81 28.7092  -2
  -5   1 -13 1038.81 28.7092   1
   5  -1  14 1807.82 79.8919   1
  14  -1   5 2885.18 36.6559  -2
  -5   1 -14 2885.18 36.6559   1
  -5   1 -15 24.4218 25.9014   1
  15   1   5 1115.82 34.2693  -2
  -5  -1 -15 1115.82 34.2693   1
  -5   1 -16 551.986 26.4088   1
  16  -1   5 400.136 73.0446  -2
  -5   1 -16 400.136 73.0446   1
  -5   1 -17 1547.95 30.2004   1
  17  -1   5 1805.52 120.160  -2
  -5   1 -17 1805.52 120.160   1
  -5   1 -18 1224.77 38.7179   1
  -5   1 -19 2399.75 51.8040   1
  -5   1 -20 577.148 41.9108   1
  -5   1 -21 298.649 36.7081   1
  -5   1 -22 287.639 47.4133   1
  -5   1 -23 32.0448 34.2979   1
  -5   1 -24 83.5990 30.4652   1
  -5  -1 -25 161.986 18.8671   1
  -5   1 -26-6.14613 13.9453   1
   5   2 -26 106.027 34.4036   1
   5   2 -25 85.0556 40.6121   1
   5  -2 -24 25.7134 17.6090   1
   5   2 -23 46.1834 20.6280   1
   5   2 -22 54.8062 19.6714   1
   5   2 -21 313.281 21.2712   1
  -5  -2  20 834.784 20.0263   1
   5   2 -19-35.9582 16.7426   1
  19  -2  -5 949.419 242.361  -2
   5   2 -19 949.419 242.361   1
   5   2 -18-11.7283 13.4530   1
  18  -2  -5 172.973 233.466  -2
   5   2 -18 172.973 233.466   1
   5   2 -17 1734.69 22.6600   1
  17  -2  -5 2600.64 180.151  -2
   5   2 -17 2600.64 180.151   1
   5   2 -16 1548.25 23.9224   1
  16  -2  -5 1287.99 73.3283  -2
   5   2 -16 1287.99 73.3283   1
  -5  -2  15 88.6098 19.1525   1
  15  -2  -5 281.510 60.1015  -2
   5   2 -15 281.510 60.1015   1
   5   2 -14 356.269 28.5592   1
  14   2  -5 685.036 37.9771  -2
   5  -2 -14 685.036 37.9771   1
   5   2 -13 609.674 45.6967   1
 -13   2   5 950.559 55.9440  -2
  -5  -2  13 950.559 55.9440   1
   5  -2 -12 682.566 81.4156   1
 -12  -2   5 801.322 41.4781  -2
  -5   2  12 801.322 41.4781   1
   5   2 -11 1835.73 68.9525   1
 -11   2   5 4816.91 57.0843  -2
  -5  -2  11 4816.91 57.0843   1
  -5  -2  10 349.547 128.569   1
  10  -2  -5 581.837 46.9023  -2
   5   2 -10 581.837 46.9023   1
   9  -2  -5 2170.68 80.1454  -2
   5   2  -9 2170.68 80.1454   1
  -8  -2   5 6819.00 74.1008  -2
  -5   2   8 6819.00 74.1008   1
  -7   2   5 2921.28 67.5379  -2
  -5  -2   7 2921.28 67.5379   1
   6  -2  -5 6054.28 83.4927  -2
   5   2  -6 6054.28 83.4927   1
  -5  -2   5 640.146 37.2182  -2
  -5   2   5 640.146 37.2182   1
   4   2  -5 436.453 44.1887  -2
   5  -2  -4 436.453 44.1887   1
   3   2  -5 4247.30 70.3398  -2
   5  -2  -3 4247.30 70.3398   1
  -2  -2   5 1268.38 70.2076  -2
  -5   2   2 1268.38 70.2076   1
   1  -2  -5 2341.01 76.0609  -2
   5   2  -1 2341.01 76.0609   1
   0   2  -5 2953.16 75.7235  -2
   5  -2   0 2953.16 75.7235   1
   5  -2   1 5877.03 91.4599   1
   1  -2   5 6257.68 68.0136  -2
  -5   2  -1 6257.68 68.0136   1
   2   2   5 3229.85 71.5333  -2
  -5  -2  -2 3229.85 71.5333   1
   3  -2   5 3675.37 98.8193  -2
  -5   2  -3 3675.37 98.8193   1
   4  -2   5 1465.56 61.0974  -2
  -5   2  -4 1465.56 61.0974   1
   5  -2   5 599.262 38.4256  -2
  -5   2  -5 599.262 38.4256   1
   6  -2   5 6037.68 63.7896  -2
  -5   2  -6 6037.68 63.7896   1
  -7   2  -5 13769.0 63.5380  -2
   5  -2   7 13769.0 63.5380   1
   8  -2   5 882.657 26.1688  -2
  -5   2  -8 882.657 26.1688   1
   9  -2   5 4236.98 40.4011  -2
  -5   2  -9 4236.98 40.4011   1
  10  -2   5 788.620 22.7665  -2
  -5   2 -10 788.620 22.7665   1
  11  -2   5 2924.66 28.9103  -2
  -5   2 -11 2924.66 28.9103   1
  12  -2   5 65.0567 23.3714  -2
  -5   2 -12 65.0567 23.3714   1
  -5   2 -13 274.859 62.9532   1
  13  -2   5 760.353 27.8310  -2
  -5   2 -13 760.353 27.8310   1
  -5   2 -14 722.739 79.8969   1
  14  -2   5 733.810 25.8686  -2
  -5   2 -14 733.810 25.8686   1
   5  -2  15 70.5752 70.3362   1
  15  -2   5 676.392 29.0665  -2
  -5   2 -15 676.392 29.0665   1
  -5   2 -16 580.666 23.4503   1
  16  -2   5 1260.01 57.3067  -2
  -5   2 -16 1260.01 57.3067   1
  -5   2 -17 38.9665 18.3256   1
 -17   2  -5 130.511 95.1205  -2
   5  -2  17 130.511 95.1205   1
  -5   2 -18 316.052 18.5972   1
 -18   2  -5 525.003 96.9850  -2
   5  -2  18 525.003 96.9850   1
  -5   2 -19-6.30963 19.5395   1
  -5  -2 -20 345.895 22.0578   1
  -5   2 -21 0.97883 21.7534   1
  -5   2 -22 290.364 33.3268   1
  -5  -2 -23 130.960 27.4130   1
  -5   2 -24 176.651 23.8570   1
  -5  -2 -25 9.32585 16.6206   1
   5  -3 -24 58.8538 21.5441   1
   5  -3 -23 787.887 28.0175   1
   5   3 -22 18.2659 22.1404   1
   5  -3 -21-4.13545 19.5325   1
   5   3 -20 703.872 20.4743   1
   5   3 -19 152.583 13.6502   1
  19  -3  -5-74.0783 224.937  -2
   5   3 -19-74.0783 224.937   1
   5   3 -18 508.796 15.6604   1
  18  -3  -5 260.226 240.526  -2
   5   3 -18 260.226 240.526   1
   5   3 -17 712.464 24.1013   1
  17  -3  -5 1124.31 68.7122  -2
   5   3 -17 1124.31 68.7122   1
  -5  -3  16 1415.41 26.6594   1
  16  -3  -5 1561.24 67.9817  -2
   5   3 -16 1561.24 67.9817   1
   5   3 -15 370.578 27.2301   1
  15  -3  -5 622.756 51.6363  -2
   5   3 -15 622.756 51.6363   1
   5   3 -14 367.230 39.1663   1
  14   3  -5 1819.53 55.5249  -2
   5  -3 -14 1819.53 55.5249   1
   5   3 -13 831.673 69.8822   1
  13  -3  -5 1262.28 43.0519  -2
   5   3 -13 1262.28 43.0519   1
 -12   3   5 1083.16 41.8594  -2
  -5  -3  12 1083.16 41.8594   1
  11  -3  -5 2188.91 49.7529  -2
   5   3 -11 2188.91 49.7529   1
 -10   3   5 29.5977 31.0181  -2
  -5  -3  10 29.5977 31.0181   1
  -9   3   5 491.242 38.7023  -2
  -5  -3   9 491.242 38.7023   1
   8  -3  -5 5039.04 89.6549  -2
   5   3  -8 5039.04 89.6549   1
   7  -3  -5 8868.37 171.872  -2
   5   3  -7 8868.37 171.872   1
  -6   3   5 1453.19 92.7245  -2
  -5  -3   6 1453.19 92.7245   1
   5  -3  -5 2612.61 130.208  -2
   5   3  -5 2612.61 130.208   1
   4  -3  -5 104.185 111.152  -2
   5   3  -4 104.185 111.152   1
  -3   3   5 12275.8 232.962  -2
  -5  -3   3 12275.8 232.962   1
   2  -3  -5 6617.46 187.770  -2
   5   3  -2 6617.46 187.770   1
   1  -3  -5 2141.86 118.415  -2
   5   3  -1 2141.86 118.415   1
   0   3   5 378.438 119.463  -2
  -5  -3   0 378.438 119.463   1
   1   3   5 9243.16 183.991  -2
  -5  -3  -1 9243.16 183.991   1
   2  -3   5 424.929 71.0695  -2
  -5   3  -2 424.929 71.0695   1
   5  -3   3 310.789 62.7152   1
   3  -3   5 1016.31 129.670  -2
  -5   3  -3 1016.31 129.670   1
   4  -3   5 2040.71 98.2682  -2
  -5   3  -4 2040.71 98.2682   1
   5  -3   5 6735.62 93.3143  -2
  -5   3  -5 6735.62 93.3143   1
   6  -3   5 2046.72 69.2266  -2
  -5   3  -6 2046.72 69.2266   1
   7  -3   5 826.705 36.1408  -2
  -5   3  -7 826.705 36.1408   1
   8  -3   5 3202.86 35.6058  -2
  -5   3  -8 3202.86 35.6058   1
   9  -3   5 9471.75 54.8265  -2
  -5   3  -9 9471.75 54.8265   1
  10  -3   5 136.725 20.0892  -2
  -5   3 -10 136.725 20.0892   1
  11  -3   5 292.331 21.2076  -2
  -5   3 -11 292.331 21.2076   1
  12  -3   5 526.409 21.2729  -2
  -5   3 -12 526.409 21.2729   1
  13  -3   5 2604.65 36.6240  -2
  -5   3 -13 2604.65 36.6240   1
   5  -3  14 238.890 109.159   1
  14   3   5 243.840 27.9720  -2
  -5  -3 -14 243.840 27.9720   1
   5  -3  15 146.470 106.746   1
  15  -3   5 280.654 28.2744  -2
  -5   3 -15 280.654 28.2744   1
   5  -3  16 521.914 29.1889   1
  16  -3   5 436.767 36.8680  -2
  -5   3 -16 436.767 36.8680   1
  -5   3 -17 10.9302 17.8026   1
  17  -3   5-84.4401 59.6501  -2
  -5   3 -17-84.4401 59.6501   1
  -5   3 -18 209.955 18.0126   1
  -5  -3 -19 54.7545 16.1886   1
  -5  -3 -20 78.2547 17.3928   1
  -5  -3 -21 295.708 29.5624   1
  -5   3 -22 9.37893 24.3668   1
  -5  -3 -23 110.066 19.8242   1
  -5  -3 -24 102.074 15.8775   1
  -5  -4  23 16.3669 56.2889   1
   5  -4 -22 95.9393 18.2906   1
   5   4 -21 20.8441 20.2388   1
  -5  -4  20 15.0555 15.0138   1
   5   4 -19 317.939 15.4895   1
   5   4 -18 140.216 14.7216   1
  18   4  -5 279.506 68.0486  -2
   5  -4 -18 279.506 68.0486   1
   5   4 -17 39.7761 18.0046   1
  17   4  -5 65.0334 60.2489  -2
   5  -4 -17 65.0334 60.2489   1
   5   4 -16 180.278 21.6756   1
  16  -4  -5 702.077 66.5352  -2
   5   4 -16 702.077 66.5352   1
  -5  -4  15 61.9604 25.7425   1
  15  -4  -5 162.651 38.9450  -2
   5   4 -15 162.651 38.9450   1
   5   4 -14 505.998 41.5169   1
  14  -4  -5 473.244 36.5157  -2
   5   4 -14 473.244 36.5157   1
  -5  -4  13 359.162 46.6952   1
  13   4  -5 697.415 37.3289  -2
   5  -4 -13 697.415 37.3289   1
  -5  -4  12 130.379 44.8394   1
  12   4  -5 159.156 42.4544  -2
   5  -4 -12 159.156 42.4544   1
  -5  -4  11 30.4307 43.6569   1
  11  -4  -5 114.832 43.4155  -2
   5   4 -11 114.832 43.4155   1
 -10   4   5 486.530 36.3053  -2
  -5  -4  10 486.530 36.3053   1
   9   4  -5 1762.17 56.9722  -2
   5  -4  -9 1762.17 56.9722   1
  -8   4   5 1187.84 46.7069  -2
  -5  -4   8 1187.84 46.7069   1
  -7   4   5 1506.51 45.0818  -2
  -5  -4   7 1506.51 45.0818   1
   6   4  -5 2023.83 62.2915  -2
   5  -4  -6 2023.83 62.2915   1
  -5   4   5 458.891 34.0742  -2
  -5  -4   5 458.891 34.0742   1
   4   4  -5 3131.00 65.0769  -2
   5  -4  -4 3131.00 65.0769   1
  -3   4   5-10.1854 36.2663  -2
  -5  -4   3-10.1854 36.2663   1
   2   4  -5 2141.84 60.0015  -2
   5  -4  -2 2141.84 60.0015   1
   1   4  -5 165.346 33.8501  -2
   5  -4  -1 165.346 33.8501   1
   0   4   5 1112.67 39.7003  -2
  -5  -4   0 1112.67 39.7003   1
   1   4   5 614.164 33.0518  -2
  -5  -4  -1 614.164 33.0518   1
   2   4   5 1057.27 71.1051  -2
  -5  -4  -2 1057.27 71.1051   1
   3   4   5 2043.38 55.3957  -2
  -5  -4  -3 2043.38 55.3957   1
  -4   4  -5 4256.77 80.4273  -2
   5  -4   4 4256.77 80.4273   1
   5  -4   5 115.556 32.2654  -2
  -5   4  -5 115.556 32.2654   1
   6  -4   5 2994.25 55.5016  -2
  -5   4  -6 2994.25 55.5016   1
  -7   4  -5 175.647 23.7334  -2
   5  -4   7 175.647 23.7334   1
   5  -4   8 943.576 103.779   1
  -8   4  -5 1389.60 38.4591  -2
   5  -4   8 1389.60 38.4591   1
   5  -4   9 796.492 106.933   1
  -9   4  -5 1520.02 32.4608  -2
   5  -4   9 1520.02 32.4608   1
   5  -4  10 82.7039 89.1583   1
  10  -4   5 324.012 28.9899  -2
  -5   4 -10 324.012 28.9899   1
   5  -4  11 201.415 93.9038   1
  11  -4   5 114.602 21.7750  -2
  -5   4 -11 114.602 21.7750   1
  12  -4   5 274.827 29.7325  -2
  -5   4 -12 274.827 29.7325   1
  13  -4   5 342.110 27.6616  -2
  -5   4 -13 342.110 27.6616   1
  14  -4   5 52.2884 26.8234  -2
  -5   4 -14 52.2884 26.8234   1
  15  -4   5 129.128 30.3429  -2
  -5   4 -15 129.128 30.3429   1
   5  -4  16 571.051 53.8634   1
  16   4   5 554.762 47.8287  -2
  -5  -4 -16 554.762 47.8287   1
  -5   4 -17 168.956 28.9989   1
  17  -4   5 248.757 54.4121  -2
  -5   4 -17 248.757 54.4121   1
  -5   4 -18 284.023 15.8684   1
  18  -4   5 280.659 53.6432  -2
  -5   4 -18 280.659 53.6432   1
  -5  -4 -19 114.598 15.8939   1
  -5  -4 -20 735.572 25.4692   1
  -5  -4 -21 72.3985 19.9714   1
  -5  -5  18 89.9927 22.1954   1
  -5  -5  17 117.607 13.6136   1
   5   5 -16 13.8976 11.9140   1
  16  -5  -5-49.6360 54.8564  -2
   5   5 -16-49.6360 54.8564   1
  -5  -5  15 140.061 18.0566   1
  15  -5  -5 245.533 31.3341  -2
   5   5 -15 245.533 31.3341   1
   5   5 -14 197.378 30.5623   1
  14  -5  -5 299.169 26.2058  -2
   5   5 -14 299.169 26.2058   1
  -5  -5  13 180.966 50.1092   1
  13  -5  -5 661.443 30.4621  -2
   5   5 -13 661.443 30.4621   1
  -5  -5  12 179.966 30.1546   1
  12  -5  -5 336.335 30.8729  -2
   5   5 -12 336.335 30.8729   1
  -5  -5  11 410.553 42.8245   1
  11  -5  -5 322.874 35.3271  -2
   5   5 -11 322.874 35.3271   1
  -5  -5  10 450.462 46.9629   1
 -10   5   5 529.903 45.2483  -2
  -5  -5  10 529.903 45.2483   1
  -9   5   5 1063.56 60.6728  -2
  -5  -5   9 1063.56 60.6728   1
  -8   5   5 511.691 59.5107  -2
  -5  -5   8 511.691 59.5107   1
  -7   5   5 363.783 39.4156  -2
  -5  -5   7 363.783 39.4156   1
   6   5  -5 955.969 59.2070  -2
   5  -5  -6 955.969 59.2070   1
   5   5  -5 228.612 34.2907  -2
   5  -5  -5 228.612 34.2907   1
   4   5  -5 191.236 33.9286  -2
   5  -5  -4 191.236 33.9286   1
   3   5  -5 731.953 49.1420  -2
   5  -5  -3 731.953 49.1420   1
   2   5  -5 2158.58 57.7462  -2
   5  -5  -2 2158.58 57.7462   1
  -1   5   5 102.720 36.8661  -2
  -5  -5   1 102.720 36.8661   1
   0   5  -5 530.679 39.2462  -2
   5  -5   0 530.679 39.2462   1
   1  -5   5 607.378 39.8681  -2
  -5   5  -1 607.378 39.8681   1
  -2   5  -5 118.613 35.6225  -2
   5  -5   2 118.613 35.6225   1
  -3   5  -5 886.208 67.4273  -2
   5  -5   3 886.208 67.4273   1
   4   5   5 1585.33 54.4675  -2
  -5  -5  -4 1585.33 54.4675   1
   5  -5   5 3661.78 75.6710  -2
  -5   5  -5 3661.78 75.6710   1
   6  -5   5 792.640 36.0548  -2
  -5   5  -6 792.640 36.0548   1
   7  -5   5 2357.54 54.4051  -2
  -5   5  -7 2357.54 54.4051   1
   8  -5   5 620.369 28.8481  -2
  -5   5  -8 620.369 28.8481   1
   9  -5   5 346.715 26.3422  -2
  -5   5  -9 346.715 26.3422   1
  10   5   5 534.751 29.6897  -2
  -5  -5 -10 534.751 29.6897   1
  11  -5   5 561.916 26.4576  -2
  -5   5 -11 561.916 26.4576   1
  12  -5   5 1014.77 38.5477  -2
  -5   5 -12 1014.77 38.5477   1
   5  -5  13 48.5557 124.347   1
  13  -5   5 74.4285 20.6106  -2
  -5   5 -13 74.4285 20.6106   1
  14  -5   5 222.701 25.8359  -2
  -5   5 -14 222.701 25.8359   1
   5  -5  15 468.383 38.1641   1
  15  -5   5 472.623 27.3154  -2
  -5   5 -15 472.623 27.3154   1
  -5   5 -16 341.744 36.7780   1
  16  -5   5 444.008 59.1486  -2
  -5   5 -16 444.008 59.1486   1
  -5  -6  12 13.0640 24.2161   1
  -5  -6  11-39.8563 91.0376   1
 -11   6   5 307.154 31.9125  -2
  -5  -6  11 307.154 31.9125   1
  -5  -6  10-44.9197 103.144   1
 -10   6   5 477.696 40.1241  -2
  -5  -6  10 477.696 40.1241   1
  -5  -6   9 47.8939 109.894   1
  -9   6   5 18.4933 32.4827  -2
  -5  -6   9 18.4933 32.4827   1
  -5  -6   8-26.3839 116.529   1
   8  -6  -5 230.776 28.4710  -2
   5   6  -8 230.776 28.4710   1
  -5  -6   7 72.0698 120.945   1
   7  -6  -5 46.0502 22.8807  -2
   5   6  -7 46.0502 22.8807   1
  -5  -6   6 2.24366 125.922   1
  -6   6   5 463.476 41.1628  -2
  -5  -6   6 463.476 41.1628   1
  -5  -6   5-61.2539 128.503   1
  -5   6   5 113.895 27.8436  -2
  -5  -6   5 113.895 27.8436   1
  -5  -6   4-17.6601 130.568   1
  -4   6   5 147.560 30.2154  -2
  -5  -6   4 147.560 30.2154   1
  -5  -6   3 27.3350 133.014   1
  -3   6   5 153.492 36.6152  -2
  -5  -6   3 153.492 36.6152   1
  -2   6   5 85.2126 36.0384  -2
  -5  -6   2 85.2126 36.0384   1
  -1   6   5 329.710 40.3196  -2
  -5  -6   1 329.710 40.3196   1
   0   6  -5 214.886 33.7455  -2
   5  -6   0 214.886 33.7455   1
  -1   6  -5 395.502 63.0769  -2
   5  -6   1 395.502 63.0769   1
  -2   6  -5 602.054 64.7048  -2
   5  -6   2 602.054 64.7048   1
   3   6   5 59.6542 51.0963  -2
  -5  -6  -3 59.6542 51.0963   1
   4   6   5 300.032 54.7916  -2
  -5  -6  -4 300.032 54.7916   1
   5   6   5 121.892 52.1425  -2
  -5  -6  -5 121.892 52.1425   1
   6   6   5 597.534 37.1050  -2
  -5  -6  -6 597.534 37.1050   1
   7  -6   5 93.3364 44.4377  -2
  -5   6  -7 93.3364 44.4377   1
  -5   6  -8 61.4470 29.7401   1
   6   0 -26 209.116 50.5417   1
   6   0 -24-7.31370 27.1717   1
   6   0 -22 957.926 36.4102   1
   6   0 -20 954.174 50.8013   1
  -6   0  18 9.77289 32.2587   1
   6   0 -16 3789.16 45.6443   1
   6   0 -14 943.890 41.7928   1
  14   0  -6 1658.16 72.4732  -2
   6   0 -14 1658.16 72.4732   1
   6   0 -12 3920.50 112.759   1
  12   0  -6 5412.85 152.740  -2
   6   0 -12 5412.85 152.740   1
  10   0  -6 15621.2 167.390  -2
   6   0 -10 15621.2 167.390   1
   8   0  -6 8306.97 91.3541  -2
   6   0  -8 8306.97 91.3541   1
  -6   0   6 187243. 386.969  -2
  -6   0   6 187243. 386.969   1
   4   0  -6 3232.39 76.5443  -2
   6   0  -4 3232.39 76.5443   1
   2   0  -6 273862. 523.518  -2
   6   0  -2 273862. 523.518   1
   0   0  -6 6266.61 95.5236  -2
   6   0   0 6266.61 95.5236   1
  -2   0  -6 64831.8 281.295  -2
   6   0   2 64831.8 281.295   1
   4   0   6 258.731 50.1287  -2
  -6   0  -4 258.731 50.1287   1
  -6   0  -6 15366.9 189.043  -2
   6   0   6 15366.9 189.043   1
   8   0   6 3544.29 109.061  -2
  -6   0  -8 3544.29 109.061   1
  10   0   6 8974.26 91.5180  -2
  -6   0 -10 8974.26 91.5180   1
  12   0   6 1176.30 66.3495  -2
  -6   0 -12 1176.30 66.3495   1
  14   0   6 10198.9 106.830  -2
  -6   0 -14 10198.9 106.830   1
  -6   0 -16 70.7016 40.5173   1
  16   0   6 1195.77 112.612  -2
  -6   0 -16 1195.77 112.612   1
  -6   0 -18 84.6144 46.8563   1
  -6   0 -20 312.854 51.4147   1
  -6   0 -22 1858.41 58.6590   1
  -6   0 -24 8.64273 39.7469   1
  -6   0 -26 184.453 15.0446   1
  -6   1  28 30.6530 73.6087   1
   6   1 -26 34.3185 23.9334   1
   6   1 -25 231.064 27.3043   1
   6   1 -24 77.2314 24.6222   1
   6   1 -23 65.3763 28.2961   1
   6  -1 -22-18.2388 22.7265   1
   6   1 -21 431.298 24.4271   1
  -6   1  20 25.2950 21.9345   1
  -6  -1  19 739.375 23.7944   1
  -6   1  18 42.5980 17.9508   1
   6   1 -17 219.214 15.8242   1
  17  -1  -6 131.315 200.862  -2
   6   1 -17 131.315 200.862   1
  -6  -1  16 18.7079 13.5163   1
  16  -1  -6 346.712 195.557  -2
   6   1 -16 346.712 195.557   1
   6   1 -15 1415.43 19.8077   1
  15  -1  -6 2108.38 212.995  -2
   6   1 -15 2108.38 212.995   1
   6   1 -14 709.337 16.7169   1
  14  -1  -6 1115.45 75.3294  -2
   6   1 -14 1115.45 75.3294   1
   6  -1 -13 1164.81 26.6261   1
  13  -1  -6 4549.78 51.0878  -2
   6   1 -13 4549.78 51.0878   1
   6   1 -12 298.726 35.2262   1
  12   1  -6 356.783 35.9099  -2
   6  -1 -12 356.783 35.9099   1
 -11   1   6 481.887 44.8237  -2
  -6  -1  11 481.887 44.8237   1
 -10   1   6 4453.15 61.4788  -2
  -6  -1  10 4453.15 61.4788   1
  -9   1   6 1988.82 73.4229  -2
  -6  -1   9 1988.82 73.4229   1
  -8   1   6 11499.6 94.6163  -2
  -6  -1   8 11499.6 94.6163   1
  -7  -1   6 10696.9 89.6154  -2
  -6   1   7 10696.9 89.6154   1
  -6  -1   6 83609.8 253.998  -2
  -6   1   6 83609.8 253.998   1
  -5  -1   6 41140.2 209.234  -2
  -6   1   5 41140.2 209.234   1
  -4   1   6 8261.18 118.791  -2
  -6  -1   4 8261.18 118.791   1
  -3   1   6 17901.2 151.096  -2
  -6  -1   3 17901.2 151.096   1
  -2   1   6 40834.0 204.174  -2
  -6  -1   2 40834.0 204.174   1
   1   1  -6 20278.2 201.924  -2
   6  -1  -1 20278.2 201.924   1
   0  -1   6 3475.19 47.4023  -2
  -6   1   0 3475.19 47.4023   1
  -1   1  -6 13679.8 130.537  -2
   6  -1   1 13679.8 130.537   1
   6  -1   2 504.404 87.1058   1
   2   1   6 647.454 57.7569  -2
  -6  -1  -2 647.454 57.7569   1
   3   1   6 1145.34 57.2412  -2
  -6  -1  -3 1145.34 57.2412   1
   4  -1   6 3577.84 60.2605  -2
  -6   1  -4 3577.84 60.2605   1
   5  -1   6 16077.2 229.755  -2
  -6   1  -5 16077.2 229.755   1
   6  -1   6 1734.34 42.1965  -2
  -6   1  -6 1734.34 42.1965   1
   7  -1   6 2268.13 47.4219  -2
  -6   1  -7 2268.13 47.4219   1
   8  -1   6 7389.48 60.7293  -2
  -6   1  -8 7389.48 60.7293   1
   9  -1   6 9713.68 86.2286  -2
  -6   1  -9 9713.68 86.2286   1
  10  -1   6 1344.07 36.0032  -2
  -6   1 -10 1344.07 36.0032   1
  11  -1   6 1456.51 27.6434  -2
  -6   1 -11 1456.51 27.6434   1
  12  -1   6 5235.14 45.5935  -2
  -6   1 -12 5235.14 45.5935   1
  13  -1   6 1522.11 30.2379  -2
  -6   1 -13 1522.11 30.2379   1
  14  -1   6 484.971 27.3379  -2
  -6   1 -14 484.971 27.3379   1
   6  -1  15 296.024 61.6837   1
  15   1   6 1608.84 33.6190  -2
  -6  -1 -15 1608.84 33.6190   1
  -6   1 -16 58.1135 37.0026   1
  16  -1   6 141.239 32.2007  -2
  -6   1 -16 141.239 32.2007   1
  -6   1 -17 1959.93 43.3650   1
  -6   1 -18 1987.19 50.0359   1
  -6   1 -19 598.961 30.9649   1
  -6   1 -20 141.625 34.1377   1
  -6   1 -21 1244.26 42.3698   1
  -6   1 -22 325.771 47.2320   1
  -6   1 -23 13.0493 41.6119   1
  -6   1 -24 68.4678 35.7006   1
  -6  -1 -25 225.426 21.9863   1
  -6  -1 -26 80.7173 14.0199   1
   6   2 -26 22.3558 31.9331   1
   6   2 -25 323.808 30.8666   1
   6  -2 -24 204.543 32.3905   1
   6   2 -23 391.539 18.8239   1
   6   2 -22 425.577 20.7099   1
   6   2 -21 8.35599 19.0404   1
   6   2 -20 341.498 16.5355   1
  -6   2  19 485.869 16.8544   1
   6   2 -18 1886.50 22.6323   1
  18  -2  -6 2146.54 267.841  -2
   6   2 -18 2146.54 267.841   1
   6   2 -17 1569.72 22.3322   1
  17  -2  -6 1163.29 224.153  -2
   6   2 -17 1163.29 224.153   1
   6   2 -16 1162.19 21.7019   1
  16   2  -6 1544.35 101.107  -2
   6  -2 -16 1544.35 101.107   1
  -6  -2  15 9.30787 19.8458   1
 -15  -2   6 307.516 66.7291  -2
  -6   2  15 307.516 66.7291   1
   6   2 -14 1625.56 35.7939   1
 -14   2   6 2565.58 69.0006  -2
  -6  -2  14 2565.58 69.0006   1
   6  -2 -13 1101.95 72.3904   1
 -13   2   6 2908.46 53.1512  -2
  -6  -2  13 2908.46 53.1512   1
   6  -2 -12 310.863 48.1503   1
  12  -2  -6 277.771 35.4343  -2
   6   2 -12 277.771 35.4343   1
  11  -2  -6 3563.77 49.8359  -2
   6   2 -11 3563.77 49.8359   1
 -10   2   6 1574.19 38.4390  -2
  -6  -2  10 1574.19 38.4390   1
  -9   2   6 424.000 52.3853  -2
  -6  -2   9 424.000 52.3853   1
  -8   2   6 4362.14 75.5878  -2
  -6  -2   8 4362.14 75.5878   1
  -7  -2   6 4184.14 80.3240  -2
  -6   2   7 4184.14 80.3240   1
  -6  -2   6 29342.8 179.104  -2
  -6   2   6 29342.8 179.104   1
   5  -2  -6 5118.80 119.123  -2
   6   2  -5 5118.80 119.123   1
  -4   2   6 1206.07 65.1429  -2
  -6  -2   4 1206.07 65.1429   1
  -3  -2   6 10630.4 184.230  -2
  -6   2   3 10630.4 184.230   1
   2  -2  -6 1053.38 76.2158  -2
   6   2  -2 1053.38 76.2158   1
  -1   2   6 4492.29 85.7279  -2
  -6  -2   1 4492.29 85.7279   1
   0  -2  -6 2053.25 57.0179  -2
   6   2   0 2053.25 57.0179   1
   1  -2   6 2329.18 91.5491  -2
  -6   2  -1 2329.18 91.5491   1
   6  -2   2 1281.60 78.7595   1
   2  -2   6 3282.12 81.7720  -2
  -6   2  -2 3282.12 81.7720   1
   3   2   6 772.851 50.9227  -2
  -6  -2  -3 772.851 50.9227   1
  -4   2  -6 2008.10 52.1713  -2
   6  -2   4 2008.10 52.1713   1
   5  -2   6 8123.55 65.3613  -2
  -6   2  -5 8123.55 65.3613   1
   6  -2   6 9860.59 99.3020  -2
  -6   2  -6 9860.59 99.3020   1
   7  -2   6 311.270 20.5975  -2
  -6   2  -7 311.270 20.5975   1
   8  -2   6 2162.58 33.5656  -2
  -6   2  -8 2162.58 33.5656   1
   9  -2   6 1247.05 23.1799  -2
  -6   2  -9 1247.05 23.1799   1
  10  -2   6 3453.29 31.4901  -2
  -6   2 -10 3453.29 31.4901   1
  11  -2   6 513.695 26.5234  -2
  -6   2 -11 513.695 26.5234   1
  12  -2   6 133.022 24.8456  -2
  -6   2 -12 133.022 24.8456   1
  13  -2   6 95.7272 26.8341  -2
  -6   2 -13 95.7272 26.8341   1
  14  -2   6 177.170 24.0671  -2
  -6   2 -14 177.170 24.0671   1
   6  -2  15 1476.98 90.6776   1
  15   2   6 1546.77 33.3780  -2
  -6  -2 -15 1546.77 33.3780   1
  -6   2 -16 308.755 25.9546   1
 -16  -2  -6 323.393 41.1893  -2
   6   2  16 323.393 41.1893   1
  -6   2 -17 281.704 20.8385   1
 -17  -2  -6 367.592 72.8694  -2
   6   2  17 367.592 72.8694   1
  -6   2 -18 24.5909 21.2516   1
  18  -2   6 1047.38 109.953  -2
  -6   2 -18 1047.38 109.953   1
  -6   2 -19 119.483 22.2045   1
  -6  -2 -20 326.772 23.5701   1
  -6   2 -21 566.193 31.5279   1
  -6  -2 -22 46.5024 38.6269   1
  -6   2 -23 0.26392 22.5618   1
  -6   2 -24 477.384 30.2979   1
  -6  -2 -25 19.1737 18.5534   1
   6  -3 -24 62.2044 18.4311   1
   6   3 -23 82.4703 18.6551   1
   6  -3 -22 24.9788 21.0588   1
   6  -3 -21 324.609 21.8600   1
   6   3 -20 159.355 17.6847   1
   6   3 -19 269.555 15.5853   1
  19  -3  -6 66.9026 216.679  -2
   6   3 -19 66.9026 216.679   1
   6   3 -18 133.770 15.8956   1
  18  -3  -6 374.008 237.518  -2
   6   3 -18 374.008 237.518   1
   6   3 -17 279.729 19.1091   1
  17   3  -6 253.164 75.0888  -2
   6  -3 -17 253.164 75.0888   1
   6   3 -16 2244.87 37.4208   1
  16  -3  -6 2361.30 68.2123  -2
   6   3 -16 2361.30 68.2123   1
   6   3 -15 4.53992 27.4628   1
  15  -3  -6 520.962 49.7671  -2
   6   3 -15 520.962 49.7671   1
   6   3 -14-12.0097 44.6905   1
  14  -3  -6 34.8835 37.2340  -2
   6   3 -14 34.8835 37.2340   1
   6   3 -13 247.206 77.6887   1
 -13   3   6 321.461 40.5608  -2
  -6  -3  13 321.461 40.5608   1
 -12   3   6 954.241 49.2255  -2
  -6  -3  12 954.241 49.2255   1
 -11  -3   6 2024.27 52.4751  -2
  -6   3  11 2024.27 52.4751   1
  10  -3  -6 490.780 38.7114  -2
   6   3 -10 490.780 38.7114   1
  -9   3   6 508.642 43.9512  -2
  -6  -3   9 508.642 43.9512   1
  -8   3   6 760.002 55.3086  -2
  -6  -3   8 760.002 55.3086   1
  -7   3   6 1189.59 57.6407  -2
  -6  -3   7 1189.59 57.6407   1
   6  -3  -6 184.017 88.8245  -2
   6   3  -6 184.017 88.8245   1
  -5   3   6 1220.17 97.7434  -2
  -6  -3   5 1220.17 97.7434   1
  -4   3   6 435.113 89.1560  -2
  -6  -3   4 435.113 89.1560   1
  -3   3   6 4380.76 125.872  -2
  -6  -3   3 4380.76 125.872   1
   2  -3  -6 1771.63 87.8937  -2
   6   3  -2 1771.63 87.8937   1
   1  -3  -6 1931.37 141.765  -2
   6   3  -1 1931.37 141.765   1
   0   3   6 4893.00 160.151  -2
  -6  -3   0 4893.00 160.151   1
   1   3   6 3016.25 141.744  -2
  -6  -3  -1 3016.25 141.744   1
   2  -3   6 1563.51 131.462  -2
  -6   3  -2 1563.51 131.462   1
  -3   3  -6 2957.54 106.180  -2
   6  -3   3 2957.54 106.180   1
   6  -3   4 439.975 66.4423   1
   4  -3   6 864.105 44.0726  -2
  -6   3  -4 864.105 44.0726   1
   5  -3   6 1326.76 42.3593  -2
  -6   3  -5 1326.76 42.3593   1
  -6   3  -6 3867.08 52.4085  -2
   6  -3   6 3867.08 52.4085   1
  -7   3  -6 2711.99 41.8272  -2
   6  -3   7 2711.99 41.8272   1
  -8   3  -6 17.3431 20.3328  -2
   6  -3   8 17.3431 20.3328   1
  -9   3  -6 113.080 20.0864  -2
   6  -3   9 113.080 20.0864   1
 -10   3  -6 412.325 23.0747  -2
   6  -3  10 412.325 23.0747   1
  11   3   6 844.776 25.0022  -2
  -6  -3 -11 844.776 25.0022   1
  12   3   6 117.296 24.5720  -2
  -6  -3 -12 117.296 24.5720   1
  13  -3   6 45.2074 24.7219  -2
  -6   3 -13 45.2074 24.7219   1
   6  -3  14 88.3228 103.320   1
  14   3   6 385.769 33.2288  -2
  -6  -3 -14 385.769 33.2288   1
   6  -3  15 254.759 109.950   1
  15   3   6 277.985 44.5204  -2
  -6  -3 -15 277.985 44.5204   1
  -6   3 -16 306.859 57.3320   1
  16   3   6 645.095 32.2138  -2
  -6  -3 -16 645.095 32.2138   1
  -6   3 -17 72.6364 20.4284   1
  17  -3   6 85.3043 38.5321  -2
  -6   3 -17 85.3043 38.5321   1
  -6  -3 -18 106.121 16.2353   1
  18  -3   6 369.654 85.9586  -2
  -6   3 -18 369.654 85.9586   1
  -6  -3 -19 195.061 16.2456   1
  -6  -3 -20 97.6216 17.3958   1
  -6   3 -21 47.2414 22.4480   1
  -6  -3 -22 166.162 29.7987   1
  -6  -3 -23 454.354 32.3170   1
   6   4 -22 83.4267 29.6689   1
   6  -4 -21 12.6269 18.9890   1
   6   4 -20 46.1568 14.2467   1
   6   4 -19 155.743 15.0331   1
   6   4 -18 321.070 13.8077   1
  18   4  -6 482.203 55.8418  -2
   6  -4 -18 482.203 55.8418   1
   6   4 -17 30.5089 16.1343   1
  17   4  -6 85.3808 59.5447  -2
   6  -4 -17 85.3808 59.5447   1
   6   4 -16 445.045 22.8262   1
  16   4  -6 687.803 76.1789  -2
   6  -4 -16 687.803 76.1789   1
   6   4 -15 7.46627 22.8133   1
  15  -4  -6 46.1083 47.0026  -2
   6   4 -15 46.1083 47.0026   1
  -6  -4  14 17.8259 45.6036   1
  14  -4  -6 0.21479 33.3364  -2
   6   4 -14 0.21479 33.3364   1
  -6  -4  13 298.709 51.8621   1
  13  -4  -6 740.114 42.2706  -2
   6   4 -13 740.114 42.2706   1
  -6  -4  12 2369.15 66.2190   1
  12  -4  -6 3239.32 60.7061  -2
   6   4 -12 3239.32 60.7061   1
  -6  -4  11 177.457 46.9937   1
  11   4  -6 1104.38 53.4843  -2
   6  -4 -11 1104.38 53.4843   1
  -6  -4  10 96.2019 96.6786   1
  10  -4  -6 9.55152 34.9446  -2
   6   4 -10 9.55152 34.9446   1
   9   4  -6 1101.73 49.7482  -2
   6  -4  -9 1101.73 49.7482   1
   8   4  -6 993.851 38.7912  -2
   6  -4  -8 993.851 38.7912   1
   7   4  -6 92.4056 39.0800  -2
   6  -4  -7 92.4056 39.0800   1
  -6   4   6 838.563 40.0031  -2
  -6  -4   6 838.563 40.0031   1
  -5   4   6 1499.17 43.7493  -2
  -6  -4   5 1499.17 43.7493   1
  -4   4   6 3605.00 88.2499  -2
  -6  -4   4 3605.00 88.2499   1
  -3   4   6 235.373 40.3428  -2
  -6  -4   3 235.373 40.3428   1
  -2   4   6 979.109 44.6967  -2
  -6  -4   2 979.109 44.6967   1
  -1   4   6 1376.80 42.5035  -2
  -6  -4   1 1376.80 42.5035   1
   0   4   6 6454.09 79.5674  -2
  -6  -4   0 6454.09 79.5674   1
   1   4   6 101.909 36.3396  -2
  -6  -4  -1 101.909 36.3396   1
   2   4   6 1991.51 46.4428  -2
  -6  -4  -2 1991.51 46.4428   1
  -3   4  -6 588.502 44.0633  -2
   6  -4   3 588.502 44.0633   1
  -4   4  -6 4283.92 62.7246  -2
   6  -4   4 4283.92 62.7246   1
  -5   4  -6 3873.29 65.0909  -2
   6  -4   5 3873.29 65.0909   1
   6  -4   6 323.591 39.5808  -2
  -6   4  -6 323.591 39.5808   1
   7   4   6 2312.77 39.4718  -2
  -6  -4  -7 2312.77 39.4718   1
  -8   4  -6 5760.41 58.5057  -2
   6  -4   8 5760.41 58.5057   1
   9  -4   6 1064.18 28.1406  -2
  -6   4  -9 1064.18 28.1406   1
  10  -4   6 1204.34 29.6669  -2
  -6   4 -10 1204.34 29.6669   1
  11  -4   6 551.668 27.0134  -2
  -6   4 -11 551.668 27.0134   1
  12  -4   6 808.714 29.1864  -2
  -6   4 -12 808.714 29.1864   1
  13  -4   6 93.4390 25.5636  -2
  -6   4 -13 93.4390 25.5636   1
  14  -4   6 66.4339 26.5376  -2
  -6   4 -14 66.4339 26.5376   1
  15  -4   6 1273.17 45.2604  -2
  -6   4 -15 1273.17 45.2604   1
   6  -4  16 820.952 39.1382   1
  16  -4   6 786.295 45.0445  -2
  -6   4 -16 786.295 45.0445   1
  -6  -4 -17 16.8810 21.6621   1
  17   4   6 27.4053 37.2812  -2
  -6  -4 -17 27.4053 37.2812   1
  -6  -4 -18 31.2304 14.5506   1
  18  -4   6-23.8775 53.7061  -2
  -6   4 -18-23.8775 53.7061   1
  -6   4 -19 65.9972 14.4789   1
  -6  -4 -20 570.596 26.4327   1
  -6  -5  19 26.7965 60.3515   1
  -6  -5  18 26.4980 20.8941   1
  -6  -5  17 12.3282 15.3764   1
   6   5 -16 126.032 11.0632   1
  16  -5  -6 214.704 52.6324  -2
   6   5 -16 214.704 52.6324   1
   6   5 -15 216.969 16.7413   1
  15  -5  -6 404.312 31.2119  -2
   6   5 -15 404.312 31.2119   1
  -6  -5  14 9.03833 29.5358   1
  14  -5  -6 53.7632 24.9197  -2
   6   5 -14 53.7632 24.9197   1
  -6  -5  13-30.2660 43.3074   1
  13  -5  -6-21.1657 30.5622  -2
   6   5 -13-21.1657 30.5622   1
  -6  -5  12 293.386 32.2846   1
 -12   5   6 616.325 37.8476  -2
  -6  -5  12 616.325 37.8476   1
  -6  -5  11 52.9603 42.2030   1
  11  -5  -6 529.669 55.5910  -2
   6   5 -11 529.669 55.5910   1
  -6  -5  10 501.281 47.8350   1
  10  -5  -6 250.040 83.6871  -2
   6   5 -10 250.040 83.6871   1
   9  -5  -6 405.649 48.6963  -2
   6   5  -9 405.649 48.6963   1
   8  -5  -6 1220.28 55.6539  -2
   6   5  -8 1220.28 55.6539   1
  -7   5   6 120.099 48.3769  -2
  -6  -5   7 120.099 48.3769   1
  -6   5   6 332.991 49.6983  -2
  -6  -5   6 332.991 49.6983   1
  -5   5   6 564.814 113.597  -2
  -6  -5   5 564.814 113.597   1
  -4   5   6 461.701 42.8222  -2
  -6  -5   4 461.701 42.8222   1
  -3   5   6 122.071 39.4525  -2
  -6  -5   3 122.071 39.4525   1
  -2   5   6-35.5336 38.2993  -2
  -6  -5   2-35.5336 38.2993   1
   1   5  -6 207.620 37.6533  -2
   6  -5  -1 207.620 37.6533   1
   0   5   6 123.676 34.4054  -2
  -6  -5   0 123.676 34.4054   1
   1   5   6 149.764 31.1079  -2
  -6  -5  -1 149.764 31.1079   1
   2   5   6 315.905 53.6500  -2
  -6  -5  -2 315.905 53.6500   1
   3  -5   6 2077.75 45.8887  -2
  -6   5  -3 2077.75 45.8887   1
   4  -5   6 442.414 34.4782  -2
  -6   5  -4 442.414 34.4782   1
   5  -5   6 555.145 39.3918  -2
  -6   5  -5 555.145 39.3918   1
   6  -5   6 2253.77 67.2595  -2
  -6   5  -6 2253.77 67.2595   1
   7  -5   6 734.563 38.4517  -2
  -6   5  -7 734.563 38.4517   1
   8  -5   6 1528.56 36.0321  -2
  -6   5  -8 1528.56 36.0321   1
   9  -5   6 200.116 23.3027  -2
  -6   5  -9 200.116 23.3027   1
  10  -5   6 114.283 22.3957  -2
  -6   5 -10 114.283 22.3957   1
  11  -5   6 296.287 22.1278  -2
  -6   5 -11 296.287 22.1278   1
  12  -5   6 21.9382 19.3859  -2
  -6   5 -12 21.9382 19.3859   1
   6  -5  13 39.0967 109.641   1
  13  -5   6 11.2643 19.2268  -2
  -6   5 -13 11.2643 19.2268   1
   6  -5  14 39.6438 88.5286   1
  14  -5   6 160.558 22.5036  -2
  -6   5 -14 160.558 22.5036   1
  -6   5 -15 343.958 20.9568   1
  15  -5   6 633.111 37.8879  -2
  -6   5 -15 633.111 37.8879   1
  -6   5 -16-15.1205 21.8647   1
  -6  -6  12-20.4267 68.1418   1
  -6  -6  11-42.0713 84.1291   1
  -6  -6  10 25.7241 96.8711   1
 -10   6   6 42.8604 27.0307  -2
  -6  -6  10 42.8604 27.0307   1
  -6  -6   9-33.8295 101.599   1
  -9   6   6 308.705 31.4249  -2
  -6  -6   9 308.705 31.4249   1
  -6  -6   8-56.8498 108.624   1
  -8   6   6 211.876 32.5459  -2
  -6  -6   8 211.876 32.5459   1
  -6  -6   7-95.3621 114.667   1
  -7   6   6 481.285 37.7732  -2
  -6  -6   7 481.285 37.7732   1
  -6  -6   6-6.08888 120.932   1
  -6   6   6 46.1992 30.8071  -2
  -6  -6   6 46.1992 30.8071   1
  -6  -6   5 20.8619 121.234   1
  -5   6   6 270.931 25.1889  -2
  -6  -6   5 270.931 25.1889   1
  -6  -6   4-10.5981 122.304   1
  -4   6   6 208.430 29.7409  -2
  -6  -6   4 208.430 29.7409   1
  -3   6   6 470.919 37.6623  -2
  -6  -6   3 470.919 37.6623   1
  -2   6   6 171.019 37.5916  -2
  -6  -6   2 171.019 37.5916   1
  -1   6   6 164.480 65.5043  -2
  -6  -6   1 164.480 65.5043   1
   0   6   6 104.973 69.3830  -2
  -6  -6   0 104.973 69.3830   1
   1   6   6 485.614 73.7564  -2
  -6  -6  -1 485.614 73.7564   1
  -2   6  -6 473.393 39.5161  -2
   6  -6   2 473.393 39.5161   1
   3   6   6 376.442 52.2833  -2
  -6  -6  -3 376.442 52.2833   1
   4   6   6-20.7642 48.9070  -2
  -6  -6  -4-20.7642 48.9070   1
   5   6   6 426.212 34.8733  -2
  -6  -6  -5 426.212 34.8733   1
  -6   6  -6 17.3822 29.7124   1
   6   6   6 190.947 49.2511  -2
  -6  -6  -6 190.947 49.2511   1
   7   0 -25-3.48251 28.0768   1
   7   0 -23 157.413 29.4636   1
  -7   0  21 23.4140 33.4937   1
  -7   0  19 264.812 52.6723   1
  -7   0  17 119.680 29.3286   1
   7   0 -15 2657.09 58.0890   1
  15   0  -7 4087.79 111.932  -2
   7   0 -15 4087.79 111.932   1
   7   0 -13 537.993 67.2412   1
  13   0  -7 1407.05 89.8922  -2
   7   0 -13 1407.05 89.8922   1
   7   0 -11 1837.21 75.4720   1
  11   0  -7 3740.15 95.3454  -2
   7   0 -11 3740.15 95.3454   1
  -9   0   7 990.295 64.6489  -2
  -7   0   9 990.295 64.6489   1
  -7   0   7 78.2085 64.4155  -2
  -7   0   7 78.2085 64.4155   1
   5   0  -7 12947.7 117.617  -2
   7   0  -5 12947.7 117.617   1
   3   0  -7 46910.0 283.095  -2
   7   0  -3 46910.0 283.095   1
  -1   0   7 3849.89 81.2735  -2
  -7   0   1 3849.89 81.2735   1
   1   0   7 5175.38 108.548  -2
  -7   0  -1 5175.38 108.548   1
   3   0   7 3667.64 121.432  -2
  -7   0  -3 3667.64 121.432   1
   5   0   7 1018.54 78.6619  -2
  -7   0  -5 1018.54 78.6619   1
   7   0   7 2560.90 108.985   1
   7   0   7 4430.77 167.006  -2
  -7   0  -7 4430.77 167.006   1
   9   0   7 1568.65 84.4485  -2
  -7   0  -9 1568.65 84.4485   1
  11   0   7 5163.41 83.1975  -2
  -7   0 -11 5163.41 83.1975   1
  13   0   7 337.362 57.2086  -2
  -7   0 -13 337.362 57.2086   1
  15   0   7 9342.22 103.309  -2
  -7   0 -15 9342.22 103.309   1
  -7   0 -17 180.795 35.7777   1
  -7   0 -19 4039.14 68.3325   1
 -19   0  -7 4433.68 322.374  -2
   7   0  19 4433.68 322.374   1
  -7   0 -21 113.133 65.4185   1
  -7   0 -23 83.1899 42.6520   1
  -7   0 -25-10.6789 26.7387   1
   7   1 -26 19.5297 26.3633   1
   7   1 -25 126.759 22.2107   1
   7   1 -24 211.117 24.4272   1
   7  -1 -23 232.023 33.9504   1
   7  -1 -22 37.7540 27.5093   1
   7   1 -21 72.7558 27.0478   1
   7   1 -20 845.909 32.2722   1
  -7   1  19-5.23870 22.6682   1
   7  -1 -18 94.8788 18.9286   1
  18  -1  -7 428.462 183.975  -2
   7   1 -18 428.462 183.975   1
  -7  -1  17 50.2803 15.4915   1
  17  -1  -7-60.3138 190.103  -2
   7   1 -17-60.3138 190.103   1
  -7   1  16 584.384 16.8425   1
  16  -1  -7 616.312 102.095  -2
   7   1 -16 616.312 102.095   1
  -7   1  15 339.224 14.6910   1
  15  -1  -7 431.030 103.370  -2
   7   1 -15 431.030 103.370   1
   7   1 -14 978.454 20.5619   1
 -14   1   7 1092.34 48.2684  -2
  -7  -1  14 1092.34 48.2684   1
   7   1 -13 196.812 28.0069   1
 -13   1   7 269.772 31.9762  -2
  -7  -1  13 269.772 31.9762   1
   7   1 -12 2444.82 83.4291   1
 -12   1   7 3189.10 45.3248  -2
  -7  -1  12 3189.10 45.3248   1
 -11   1   7 4769.03 67.8175  -2
  -7  -1  11 4769.03 67.8175   1
 -10   1   7 15104.7 118.436  -2
  -7  -1  10 15104.7 118.436   1
   9  -1  -7 1609.32 76.8205  -2
   7   1  -9 1609.32 76.8205   1
  -8   1   7 11097.2 112.727  -2
  -7  -1   8 11097.2 112.727   1
  -7   1   7 2039.79 60.3529  -2
  -7  -1   7 2039.79 60.3529   1
  -6   1   7 10150.4 132.036  -2
  -7  -1   6 10150.4 132.036   1
  -5  -1   7 2433.96 82.1041  -2
  -7   1   5 2433.96 82.1041   1
  -4  -1   7 3814.73 86.9423  -2
  -7   1   4 3814.73 86.9423   1
  -3   1   7 1609.86 76.2489  -2
  -7  -1   3 1609.86 76.2489   1
  -2   1   7 768.911 44.2672  -2
  -7  -1   2 768.911 44.2672   1
   1  -1  -7 9518.13 138.800  -2
   7   1  -1 9518.13 138.800   1
   0   1  -7 26295.6 196.069  -2
   7  -1   0 26295.6 196.069   1
   1   1   7 5012.47 105.476  -2
  -7  -1  -1 5012.47 105.476   1
  -2  -1  -7 4237.25 115.075  -2
   7   1   2 4237.25 115.075   1
   3  -1   7 267.668 51.6177  -2
  -7   1  -3 267.668 51.6177   1
   4  -1   7 3447.72 75.7666  -2
  -7   1  -4 3447.72 75.7666   1
   5  -1   7 12971.7 115.863  -2
  -7   1  -5 12971.7 115.863   1
   6  -1   7 2587.92 40.6949  -2
  -7   1  -6 2587.92 40.6949   1
   7  -1   7 363.068 23.6789  -2
  -7   1  -7 363.068 23.6789   1
   8   1   7 5127.14 40.5858  -2
  -7  -1  -8 5127.14 40.5858   1
   9  -1   7 222.628 25.2228  -2
  -7   1  -9 222.628 25.2228   1
  10  -1   7 476.580 30.5626  -2
  -7   1 -10 476.580 30.5626   1
  11  -1   7 27.3039 26.2311  -2
  -7   1 -11 27.3039 26.2311   1
  12  -1   7 2470.02 42.6895  -2
  -7   1 -12 2470.02 42.6895   1
  13  -1   7 167.987 25.6986  -2
  -7   1 -13 167.987 25.6986   1
  14   1   7 151.020 25.4076  -2
  -7  -1 -14 151.020 25.4076   1
   7  -1  15 655.812 95.3840   1
  15  -1   7 867.889 33.4363  -2
  -7   1 -15 867.889 33.4363   1
  -7   1 -16 1182.42 72.2957   1
  16  -1   7 2890.42 39.4316  -2
  -7   1 -16 2890.42 39.4316   1
  -7   1 -17 102.051 36.6425   1
  17  -1   7 932.101 82.5562  -2
  -7   1 -17 932.101 82.5562   1
  -7   1 -18 2372.94 45.1368   1
 -18   1  -7 2340.14 199.544  -2
   7  -1  18 2340.14 199.544   1
  -7   1 -19 98.2093 26.8340   1
  -7   1 -20 25.5247 30.6545   1
  -7   1 -21 1465.76 55.0495   1
  -7   1 -22 19.2537 43.0321   1
  -7  -1 -23 69.9916 31.3812   1
  -7  -1 -24 115.463 24.9685   1
  -7  -1 -25 49.3586 18.8069   1
  -7  -1 -26 33.6506 10.5470   1
   7   2 -25 184.400 28.0871   1
   7   2 -24 60.0569 31.1381   1
   7   2 -23 36.8706 22.6757   1
   7  -2 -22 256.868 18.5736   1
   7   2 -21 23.2299 18.4318   1
   7   2 -20 34.5613 15.4436   1
   7   2 -19 774.540 15.9777   1
  19  -2  -7 2293.63 258.092  -2
   7   2 -19 2293.63 258.092   1
  -7   2  18 480.479 21.7816   1
  18  -2  -7 335.289 222.221  -2
   7   2 -18 335.289 222.221   1
  -7  -2  17 133.559 14.0502   1
  17  -2  -7 594.131 232.827  -2
   7   2 -17 594.131 232.827   1
  -7  -2  16 0.36381 16.7065   1
 -16   2   7 151.471 57.8609  -2
  -7  -2  16 151.471 57.8609   1
   7  -2 -15 60.1223 20.6784   1
 -15   2   7 654.172 43.7447  -2
  -7  -2  15 654.172 43.7447   1
   7   2 -14 596.794 30.3552   1
 -14   2   7 807.533 41.9496  -2
  -7  -2  14 807.533 41.9496   1
   7  -2 -13 774.903 42.1976   1
 -13   2   7 2197.41 54.6634  -2
  -7  -2  13 2197.41 54.6634   1
   7  -2 -12 763.727 54.3258   1
 -12   2   7 2111.95 52.3752  -2
  -7  -2  12 2111.95 52.3752   1
 -11   2   7 1660.41 41.1720  -2
  -7  -2  11 1660.41 41.1720   1
  10   2  -7 1901.26 42.0465  -2
   7  -2 -10 1901.26 42.0465   1
   9   2  -7 904.029 40.4788  -2
   7  -2  -9 904.029 40.4788   1
   8  -2  -7 6917.28 71.7472  -2
   7   2  -8 6917.28 71.7472   1
  -7   2   7 1336.31 46.9874  -2
  -7  -2   7 1336.31 46.9874   1
   6   2  -7 4182.97 64.7817  -2
   7  -2  -6 4182.97 64.7817   1
  -5  -2   7 2443.96 62.7337  -2
  -7   2   5 2443.96 62.7337   1
  -4   2   7 2270.69 85.7772  -2
  -7  -2   4 2270.69 85.7772   1
  -3  -2   7 3386.67 88.6112  -2
  -7   2   3 3386.67 88.6112   1
  -2   2   7 3117.05 143.241  -2
  -7  -2   2 3117.05 143.241   1
  -1   2   7 582.251 90.9279  -2
  -7  -2   1 582.251 90.9279   1
   0  -2   7 1172.65 89.5747  -2
  -7   2   0 1172.65 89.5747   1
   1  -2   7 1279.18 85.4975  -2
  -7   2  -1 1279.18 85.4975   1
  -2  -2  -7 941.220 74.6332  -2
   7   2   2 941.220 74.6332   1
   3   2   7 8440.85 120.289  -2
  -7  -2  -3 8440.85 120.289   1
   4  -2   7 4342.42 66.9203  -2
  -7   2  -4 4342.42 66.9203   1
   5  -2   7 14752.0 99.0721  -2
  -7   2  -5 14752.0 99.0721   1
   6  -2   7 266.119 21.6037  -2
  -7   2  -6 266.119 21.6037   1
   7  -2   7 1632.22 31.0425  -2
  -7   2  -7 1632.22 31.0425   1
   8  -2   7 765.437 28.7256  -2
  -7   2  -8 765.437 28.7256   1
   9  -2   7 105.815 18.9349  -2
  -7   2  -9 105.815 18.9349   1
  10  -2   7 2500.79 31.6178  -2
  -7   2 -10 2500.79 31.6178   1
  11  -2   7 65.0364 21.7205  -2
  -7   2 -11 65.0364 21.7205   1
  12  -2   7 337.012 27.0303  -2
  -7   2 -12 337.012 27.0303   1
  13  -2   7 891.527 30.0013  -2
  -7   2 -13 891.527 30.0013   1
  14   2   7 1201.76 33.7297  -2
  -7  -2 -14 1201.76 33.7297   1
   7  -2  15 32.2357 99.8476   1
  15   2   7 445.499 28.8915  -2
  -7  -2 -15 445.499 28.8915   1
   7  -2  16 283.863 107.002   1
  16  -2   7 406.099 37.9443  -2
  -7   2 -16 406.099 37.9443   1
  -7   2 -17 275.407 31.2290   1
 -17   2  -7 215.247 78.0354  -2
   7  -2  17 215.247 78.0354   1
  -7  -2 -18 427.344 26.9181   1
  -7   2 -19 52.6196 23.2080   1
  -7  -2 -20 18.5209 21.4884   1
  -7  -2 -21 102.136 28.1522   1
  -7   2 -22 281.988 23.6666   1
  -7  -2 -23 168.560 25.1715   1
  -7  -2 -24 16.6754 22.9263   1
  -7  -2 -25 14.2653 13.8646   1
   7   3 -23 57.7073 15.5726   1
   7   3 -22 27.0310 18.4025   1
   7  -3 -21 301.513 30.8254   1
   7   3 -20 254.329 17.3920   1
   7   3 -19 243.097 16.1288   1
  19  -3  -7 129.368 209.710  -2
   7   3 -19 129.368 209.710   1
   7   3 -18 368.550 15.0098   1
  18  -3  -7 477.958 235.609  -2
   7   3 -18 477.958 235.609   1
   7   3 -17 3098.50 34.9586   1
  17  -3  -7 4501.59 139.862  -2
   7   3 -17 4501.59 139.862   1
   7   3 -16 26.5281 25.9469   1
  16  -3  -7 293.357 48.1117  -2
   7   3 -16 293.357 48.1117   1
   7   3 -15 139.630 31.1096   1
 -15   3   7 231.198 49.0468  -2
  -7  -3  15 231.198 49.0468   1
   7   3 -14 52.9269 43.4841   1
 -14   3   7 13.1999 37.0697  -2
  -7  -3  14 13.1999 37.0697   1
   7  -3 -13 606.513 57.3718   1
 -13   3   7 1937.97 80.9191  -2
  -7  -3  13 1937.97 80.9191   1
   7   3 -12 572.338 79.5312   1
 -12   3   7 1208.62 49.2865  -2
  -7  -3  12 1208.62 49.2865   1
   7   3 -11 34.9491 65.0886   1
 -11   3   7 4.27583 36.8680  -2
  -7  -3  11 4.27583 36.8680   1
   7   3 -10 2748.65 82.4293   1
 -10   3   7 4308.89 97.8596  -2
  -7  -3  10 4308.89 97.8596   1
  -9   3   7 706.265 39.4069  -2
  -7  -3   9 706.265 39.4069   1
  -8   3   7 134.709 43.7191  -2
  -7  -3   8 134.709 43.7191   1
  -7   3   7 662.762 63.3981  -2
  -7  -3   7 662.762 63.3981   1
  -6  -3   7 993.111 99.7135  -2
  -7   3   6 993.111 99.7135   1
  -5   3   7 11190.9 221.228  -2
  -7  -3   5 11190.9 221.228   1
  -4   3   7-47.5305 133.130  -2
  -7  -3   4-47.5305 133.130   1
  -3   3   7 390.481 132.978  -2
  -7  -3   3 390.481 132.978   1
  -2   3   7 2965.31 152.556  -2
  -7  -3   2 2965.31 152.556   1
  -1   3   7 4516.66 162.517  -2
  -7  -3   1 4516.66 162.517   1
   0   3   7 3377.39 151.002  -2
  -7  -3   0 3377.39 151.002   1
   1   3   7 290.996 118.569  -2
  -7  -3  -1 290.996 118.569   1
   2  -3   7 3255.91 139.368  -2
  -7   3  -2 3255.91 139.368   1
   3  -3   7 5703.45 131.925  -2
  -7   3  -3 5703.45 131.925   1
  -4   3  -7 998.062 36.6152  -2
   7  -3   4 998.062 36.6152   1
  -5   3  -7 795.355 37.5360  -2
   7  -3   5 795.355 37.5360   1
   7  -3   6 1407.00 96.1329   1
   6  -3   7 3188.77 49.3134  -2
  -7   3  -6 3188.77 49.3134   1
  -7   3  -7 5266.46 46.7529  -2
   7  -3   7 5266.46 46.7529   1
  -8   3  -7 331.325 21.1484  -2
   7  -3   8 331.325 21.1484   1
   9  -3   7 205.555 21.3858  -2
  -7   3  -9 205.555 21.3858   1
  10  -3   7 1159.61 28.5429  -2
  -7   3 -10 1159.61 28.5429   1
  11  -3   7 1041.11 29.3426  -2
  -7   3 -11 1041.11 29.3426   1
  12   3   7 63.7515 25.0420  -2
  -7  -3 -12 63.7515 25.0420   1
  13  -3   7 425.160 28.9932  -2
  -7   3 -13 425.160 28.9932   1
   7  -3  14 38.1379 100.050   1
  14  -3   7 172.841 26.4982  -2
  -7   3 -14 172.841 26.4982   1
  15  -3   7 186.552 33.4339  -2
  -7   3 -15 186.552 33.4339   1
  -7   3 -16 691.117 41.2321   1
  16   3   7 584.488 55.7194  -2
  -7  -3 -16 584.488 55.7194   1
  -7   3 -17 63.6758 20.1994   1
  17   3   7 299.662 44.1830  -2
  -7  -3 -17 299.662 44.1830   1
  -7  -3 -18 30.4492 15.4353   1
  18  -3   7 101.044 87.8213  -2
  -7   3 -18 101.044 87.8213   1
  -7   3 -19 64.6130 15.0167   1
  -7  -3 -20 43.3575 15.5677   1
  -7  -3 -21-1.33787 19.0289   1
  -7  -3 -22 164.248 37.9162   1
  -7  -3 -23 178.493 25.3924   1
   7   4 -21 93.3499 37.4566   1
   7  -4 -20 149.753 15.0485   1
   7   4 -19 40.5599 12.8796   1
   7   4 -18-4.60391 13.0527   1
  18  -4  -7 9.11669 40.2942  -2
   7   4 -18 9.11669 40.2942   1
   7   4 -17 117.049 14.3365   1
  17  -4  -7 336.072 59.0384  -2
   7   4 -17 336.072 59.0384   1
   7   4 -16 306.451 17.4231   1
  16   4  -7 381.670 52.3753  -2
   7  -4 -16 381.670 52.3753   1
   7   4 -15 44.9898 24.2663   1
  15  -4  -7 200.591 56.9328  -2
   7   4 -15 200.591 56.9328   1
   7  -4 -14 16.1157 32.7494   1
  14  -4  -7 134.859 37.6972  -2
   7   4 -14 134.859 37.6972   1
  -7  -4  13 50.7724 48.9564   1
  13  -4  -7 224.262 32.6734  -2
   7   4 -13 224.262 32.6734   1
  -7  -4  12 771.970 51.6034   1
 -12   4   7 1091.57 42.8673  -2
  -7  -4  12 1091.57 42.8673   1
  -7  -4  11 48.9499 44.1401   1
 -11   4   7 116.268 43.0362  -2
  -7  -4  11 116.268 43.0362   1
  -7  -4  10 667.393 109.109   1
 -10   4   7 1344.78 48.2201  -2
  -7  -4  10 1344.78 48.2201   1
  -7  -4   9 358.374 94.9965   1
  -9   4   7 550.945 43.8137  -2
  -7  -4   9 550.945 43.8137   1
   8  -4  -7 84.7346 39.9280  -2
   7   4  -8 84.7346 39.9280   1
  -7   4   7 9.79696 49.6171  -2
  -7  -4   7 9.79696 49.6171   1
  -6   4   7 11.4929 34.2956  -2
  -7  -4   6 11.4929 34.2956   1
  -5   4   7 1498.09 57.5308  -2
  -7  -4   5 1498.09 57.5308   1
  -4   4   7 492.514 41.3527  -2
  -7  -4   4 492.514 41.3527   1
  -3   4   7 543.684 45.5912  -2
  -7  -4   3 543.684 45.5912   1
  -2   4   7 622.579 41.1882  -2
  -7  -4   2 622.579 41.1882   1
  -1   4   7 837.998 38.2470  -2
  -7  -4   1 837.998 38.2470   1
   0   4   7 2446.63 53.3390  -2
  -7  -4   0 2446.63 53.3390   1
   1   4   7 373.346 37.0769  -2
  -7  -4  -1 373.346 37.0769   1
  -2   4  -7 4313.66 69.5748  -2
   7  -4   2 4313.66 69.5748   1
  -3   4  -7 2350.58 53.5335  -2
   7  -4   3 2350.58 53.5335   1
   4  -4   7 1477.39 50.7142  -2
  -7   4  -4 1477.39 50.7142   1
  -5   4  -7 131.226 29.1756  -2
   7  -4   5 131.226 29.1756   1
  -6   4  -7 2219.98 44.7698  -2
   7  -4   6 2219.98 44.7698   1
  -7   4  -7 4079.92 70.1696  -2
   7  -4   7 4079.92 70.1696   1
   8  -4   7 2987.51 42.8499  -2
  -7   4  -8 2987.51 42.8499   1
   9  -4   7 2429.49 56.1660  -2
  -7   4  -9 2429.49 56.1660   1
 -10   4  -7 1058.02 29.8683  -2
   7  -4  10 1058.02 29.8683   1
  11  -4   7 89.3125 21.9940  -2
  -7   4 -11 89.3125 21.9940   1
  12  -4   7 472.109 28.0302  -2
  -7   4 -12 472.109 28.0302   1
  13  -4   7 238.310 28.2688  -2
  -7   4 -13 238.310 28.2688   1
   7  -4  14 67.5700 134.395   1
  14  -4   7 62.0521 26.3224  -2
  -7   4 -14 62.0521 26.3224   1
  15   4   7 211.282 26.0813  -2
  -7  -4 -15 211.282 26.0813   1
  -7   4 -16 138.803 47.2992   1
  16  -4   7 114.238 25.3856  -2
  -7   4 -16 114.238 25.3856   1
  -7   4 -17 145.848 21.3722   1
  17   4   7 386.936 51.3493  -2
  -7  -4 -17 386.936 51.3493   1
  -7  -4 -18 469.797 18.9323   1
  -7  -4 -19 0.47795 15.8996   1
  -7  -5  18 77.7094 19.7891   1
  -7  -5  17 74.1907 17.2579   1
   7   5 -16 9.02495 13.4045   1
  16  -5  -7 253.872 61.1677  -2
   7   5 -16 253.872 61.1677   1
   7   5 -15 200.211 14.1296   1
  15  -5  -7 402.687 36.1361  -2
   7   5 -15 402.687 36.1361   1
   7   5 -14 436.525 32.7092   1
  14  -5  -7 461.619 25.2099  -2
   7   5 -14 461.619 25.2099   1
  -7  -5  13 47.8502 27.5211   1
  13  -5  -7 171.525 22.3866  -2
   7   5 -13 171.525 22.3866   1
  -7  -5  12 764.372 36.5365   1
  12  -5  -7 856.756 29.0044  -2
   7   5 -12 856.756 29.0044   1
  -7  -5  11 191.809 44.0357   1
  11  -5  -7 758.582 55.3040  -2
   7   5 -11 758.582 55.3040   1
  -7  -5  10-11.2308 43.9619   1
  10  -5  -7-36.5901 82.9403  -2
   7   5 -10-36.5901 82.9403   1
  -7  -5   9 255.697 47.7966   1
   9  -5  -7 160.828 74.1064  -2
   7   5  -9 160.828 74.1064   1
  -8   5   7 2413.48 61.8610  -2
  -7  -5   8 2413.48 61.8610   1
  -7  -5   7 12.4777 167.103   1
  -7   5   7 152.176 74.2754  -2
  -7  -5   7 152.176 74.2754   1
  -6   5   7 229.044 40.7273  -2
  -7  -5   6 229.044 40.7273   1
  -5   5   7 577.937 42.4127  -2
  -7  -5   5 577.937 42.4127   1
  -4   5   7 146.050 36.2978  -2
  -7  -5   4 146.050 36.2978   1
  -3   5   7 99.9177 40.3335  -2
  -7  -5   3 99.9177 40.3335   1
  -2   5   7 221.538 39.1145  -2
  -7  -5   2 221.538 39.1145   1
  -1   5   7 790.137 42.5003  -2
  -7  -5   1 790.137 42.5003   1
   0   5   7 793.742 37.7902  -2
  -7  -5   0 793.742 37.7902   1
   1   5   7 1396.36 70.5305  -2
  -7  -5  -1 1396.36 70.5305   1
  -2   5  -7 118.135 49.8688  -2
   7  -5   2 118.135 49.8688   1
   3   5   7 1821.13 44.8090  -2
  -7  -5  -3 1821.13 44.8090   1
   4   5   7 891.699 32.8671  -2
  -7  -5  -4 891.699 32.8671   1
   5   5   7 2208.89 53.3770  -2
  -7  -5  -5 2208.89 53.3770   1
   6  -5   7 899.207 39.9817  -2
  -7   5  -6 899.207 39.9817   1
   7  -5   7 1265.93 33.5100  -2
  -7   5  -7 1265.93 33.5100   1
   8  -5   7 1112.28 46.6716  -2
  -7   5  -8 1112.28 46.6716   1
   9   5   7 1164.80 34.4439  -2
  -7  -5  -9 1164.80 34.4439   1
  10  -5   7 970.821 28.1665  -2
  -7   5 -10 970.821 28.1665   1
   7  -5  11-22.6070 121.067   1
  11  -5   7 56.1082 23.2198  -2
  -7   5 -11 56.1082 23.2198   1
   7  -5  12 15.1279 105.194   1
  12  -5   7 286.736 20.3686  -2
  -7   5 -12 286.736 20.3686   1
  13  -5   7 204.887 19.6464  -2
  -7   5 -13 204.887 19.6464   1
  14  -5   7 332.199 25.6184  -2
  -7   5 -14 332.199 25.6184   1
  15   5   7 46.1197 24.3700  -2
  -7  -5 -15 46.1197 24.3700   1
  -7  -6  11 69.1800 24.5629   1
  -7  -6  10-32.0358 84.3002   1
 -10   6   7 316.281 24.7594  -2
  -7  -6  10 316.281 24.7594   1
  -7  -6   9 4.94804 29.7696   1
  -9   6   7 178.891 37.2800  -2
  -7  -6   9 178.891 37.2800   1
  -7  -6   8-54.4729 99.1529   1
   8  -6  -7 185.839 26.5511  -2
   7   6  -8 185.839 26.5511   1
  -7  -6   7 19.3818 104.393   1
  -7   6   7 14.4719 23.3282  -2
  -7  -6   7 14.4719 23.3282   1
  -7  -6   6 33.4729 112.179   1
  -6   6   7 430.084 32.0507  -2
  -7  -6   6 430.084 32.0507   1
  -5   6   7 76.4630 27.2588  -2
  -7  -6   5 76.4630 27.2588   1
  -4   6   7 100.128 34.0831  -2
  -7  -6   4 100.128 34.0831   1
  -3   6   7 74.4505 35.1220  -2
  -7  -6   3 74.4505 35.1220   1
  -2   6   7 101.587 62.5532  -2
  -7  -6   2 101.587 62.5532   1
  -1   6   7 140.284 65.1820  -2
  -7  -6   1 140.284 65.1820   1
   0   6   7 306.506 68.8735  -2
  -7  -6   0 306.506 68.8735   1
   1   6   7 147.817 39.0922  -2
  -7  -6  -1 147.817 39.0922   1
   2   6   7-0.69616 47.1727  -2
  -7  -6  -2-0.69616 47.1727   1
   3   6   7 207.816 49.6131  -2
  -7  -6  -3 207.816 49.6131   1
   4   6   7 252.885 49.9834  -2
  -7  -6  -4 252.885 49.9834   1
   5   6   7 163.565 47.7097  -2
  -7  -6  -5 163.565 47.7097   1
   8   0 -26 23.7388 36.0194   1
   8   0 -24 441.054 40.0223   1
   8   0 -22 3.39764 32.4067   1
  -8   0  20 1356.43 95.5322   1
  -8   0  18 111.491 28.4321   1
   8   0 -16 3081.96 87.8938   1
  16   0  -8 3850.37 116.507  -2
   8   0 -16 3850.37 116.507   1
   8   0 -14-9.12852 35.9433   1
 -14   0   8 637.146 51.1694  -2
  -8   0  14 637.146 51.1694   1
   8   0 -12 4054.22 122.902   1
 -12   0   8 6835.72 115.477  -2
  -8   0  12 6835.72 115.477   1
 -10   0   8 6614.31 74.6161  -2
  -8   0  10 6614.31 74.6161   1
  -8   0   8 9544.25 127.473  -2
  -8   0   8 9544.25 127.473   1
  -8   0   6 3878.30 110.921   1
   6   0  -8 7678.86 139.993  -2
   8   0  -6 7678.86 139.993   1
   4   0  -8 64614.5 251.661  -2
   8   0  -4 64614.5 251.661   1
   2   0  -8 3664.70 107.266  -2
   8   0  -2 3664.70 107.266   1
  -8   0   0 8361.57 155.388   1
   0   0  -8 16978.8 334.680  -2
   8   0   0 16978.8 334.680   1
   2   0   8 1065.60 79.4402  -2
  -8   0  -2 1065.60 79.4402   1
   4   0   8 21561.1 247.860  -2
  -8   0  -4 21561.1 247.860   1
   6   0   8 7235.87 189.428  -2
  -8   0  -6 7235.87 189.428   1
   8   0   8 36972.2 344.862  -2
  -8   0  -8 36972.2 344.862   1
  10   0   8 934.540 63.7207  -2
  -8   0 -10 934.540 63.7207   1
  12   0   8 9713.27 99.0921  -2
  -8   0 -12 9713.27 99.0921   1
  14   0   8 2709.53 70.5127  -2
  -8   0 -14 2709.53 70.5127   1
  16   0   8 22630.4 140.324  -2
  -8   0 -16 22630.4 140.324   1
  -8   0 -18 66.7004 31.7460   1
 -18   0  -8 1021.39 271.458  -2
   8   0  18 1021.39 271.458   1
  -8   0 -20 993.612 50.1813   1
  -8   0 -22 197.537 61.3364   1
  -8   0 -24 216.703 32.9716   1
   8   1 -26 19.4922 22.9294   1
   8   1 -25 289.403 29.9159   1
   8   1 -24 25.9497 24.4660   1
   8   1 -23-18.6014 32.9119   1
   8   1 -22-8.10959 40.8052   1
   8   1 -21 15.8488 31.2846   1
   8   1 -20 1393.18 43.0875   1
  -8   1  19 371.479 24.8163   1
  -8  -1  18 400.264 19.7494   1
  18  -1  -8 660.394 183.466  -2
   8   1 -18 660.394 183.466   1
  -8  -1  17-10.3885 16.4178   1
  17  -1  -8-64.9783 172.994  -2
   8   1 -17-64.9783 172.994   1
  -8   1  16 957.032 18.7456   1
  16  -1  -8 1937.88 113.643  -2
   8   1 -16 1937.88 113.643   1
   8   1 -15 217.240 15.6140   1
 -15   1   8 894.611 96.0751  -2
  -8  -1  15 894.611 96.0751   1
   8   1 -14 764.167 18.9155   1
 -14   1   8 778.495 55.8325  -2
  -8  -1  14 778.495 55.8325   1
   8  -1 -13 1129.65 34.7333   1
 -13   1   8 1594.77 33.7567  -2
  -8  -1  13 1594.77 33.7567   1
  -8  -1  12 1876.38 77.5608   1
 -12  -1   8 4204.42 43.0828  -2
  -8   1  12 4204.42 43.0828   1
 -11   1   8 12968.2 76.6503  -2
  -8  -1  11 12968.2 76.6503   1
 -10   1   8 851.676 67.1696  -2
  -8  -1  10 851.676 67.1696   1
   9   1  -8 105.735 46.6504  -2
   8  -1  -9 105.735 46.6504   1
   8   1  -8 83553.1 245.430  -2
   8  -1  -8 83553.1 245.430   1
   7  -1  -8 10930.8 127.451  -2
   8   1  -7 10930.8 127.451   1
  -6   1   8 11307.4 160.968  -2
  -8  -1   6 11307.4 160.968   1
  -5  -1   8 1125.24 56.4885  -2
  -8   1   5 1125.24 56.4885   1
  -4   1   8 1063.30 54.6978  -2
  -8  -1   4 1063.30 54.6978   1
   8   1  -3 490.071 59.1002   1
  -3   1   8 1845.59 82.6392  -2
  -8  -1   3 1845.59 82.6392   1
   8   1  -2 7694.36 94.5927   1
   2  -1  -8 16287.0 165.498  -2
   8   1  -2 16287.0 165.498   1
  -1   1   8 17435.6 196.693  -2
  -8  -1   1 17435.6 196.693   1
   0  -1  -8 4608.41 100.017  -2
   8   1   0 4608.41 100.017   1
  -1  -1  -8 4177.70 83.6196  -2
   8   1   1 4177.70 83.6196   1
   2   1   8 1030.65 71.8133  -2
  -8  -1  -2 1030.65 71.8133   1
   3  -1   8 22689.1 222.447  -2
  -8   1  -3 22689.1 222.447   1
   4  -1   8 3100.82 64.0858  -2
  -8   1  -4 3100.82 64.0858   1
   8  -1   5 37889.4 344.221   1
   5  -1   8 33562.8 119.027  -2
  -8   1  -5 33562.8 119.027   1
   8  -1   6 10260.7 198.736   1
   6  -1   8 9511.21 76.7034  -2
  -8   1  -6 9511.21 76.7034   1
   7  -1   8 5732.67 63.9207  -2
  -8   1  -7 5732.67 63.9207   1
   8  -1   8 1477.13 29.3030  -2
  -8   1  -8 1477.13 29.3030   1
   9  -1   8 993.024 24.8502  -2
  -8   1  -9 993.024 24.8502   1
  10  -1   8 765.369 31.3417  -2
  -8   1 -10 765.369 31.3417   1
 -11   1  -8 8551.37 66.4609  -2
   8  -1  11 8551.37 66.4609   1
  12  -1   8 1734.93 35.5966  -2
  -8   1 -12 1734.93 35.5966   1
  13  -1   8 823.869 33.3802  -2
  -8   1 -13 823.869 33.3802   1
   8  -1  14 3899.14 143.738   1
  14   1   8 6403.14 61.0216  -2
  -8  -1 -14 6403.14 61.0216   1
   8  -1  15 1509.20 116.096   1
  15  -1   8 6004.29 73.8351  -2
  -8   1 -15 6004.29 73.8351   1
 -16   1  -8 7283.51 93.6615  -2
   8  -1  16 7283.51 93.6615   1
 -17   1  -8 559.926 51.3539  -2
   8  -1  17 559.926 51.3539   1
  -8  -1 -18 833.382 33.6955   1
 -18   1  -8 1066.92 180.719  -2
   8  -1  18 1066.92 180.719   1
  -8   1 -19 522.943 28.2620   1
  -8   1 -20 75.9601 29.8470   1
  -8   1 -21 127.259 31.2980   1
  -8  -1 -22 189.690 29.7854   1
  -8   1 -23 500.189 27.7666   1
  -8  -1 -24 22.0460 24.3311   1
  -8  -1 -25 16.4976 16.4363   1
   8   2 -25 18.6060 25.6518   1
   8   2 -24 33.6849 26.5535   1
   8   2 -23 1185.20 33.6229   1
   8   2 -22 31.7917 23.1561   1
   8   2 -21 47.3705 17.7760   1
   8   2 -20 916.572 20.9065   1
 -20   2   8 17.3592 263.723  -2
  -8  -2  20 17.3592 263.723   1
   8  -2 -19 4754.65 35.0977   1
 -19   2   8 3125.13 186.250  -2
  -8  -2  19 3125.13 186.250   1
   8   2 -18 262.925 14.5007   1
 -18   2   8 364.933 172.388  -2
  -8  -2  18 364.933 172.388   1
   8   2 -17 27.6172 13.4706   1
 -17   2   8 1265.08 167.086  -2
  -8  -2  17 1265.08 167.086   1
   8   2 -16 977.813 20.8657   1
 -16   2   8 1374.22 62.4449  -2
  -8  -2  16 1374.22 62.4449   1
   8   2 -15 918.289 21.6722   1
 -15  -2   8 1094.18 74.3248  -2
  -8   2  15 1094.18 74.3248   1
   8   2 -14 36.7985 26.7398   1
 -14   2   8 62.0184 35.7809  -2
  -8  -2  14 62.0184 35.7809   1
   8   2 -13 1018.21 72.7942   1
 -13   2   8 863.897 40.6415  -2
  -8  -2  13 863.897 40.6415   1
   8  -2 -12 4310.56 67.5136   1
  12  -2  -8 6780.26 78.6501  -2
   8   2 -12 6780.26 78.6501   1
   8  -2 -11 1884.95 75.0753   1
 -11  -2   8 3189.53 52.2905  -2
  -8   2  11 3189.53 52.2905   1
 -10  -2   8 5698.68 60.0883  -2
  -8   2  10 5698.68 60.0883   1
  -9  -2   8 17588.9 126.002  -2
  -8   2   9 17588.9 126.002   1
   8  -2  -8 182.711 40.0020  -2
   8   2  -8 182.711 40.0020   1
   7  -2  -8 5265.84 88.2629  -2
   8   2  -7 5265.84 88.2629   1
  -6   2   8 6049.21 122.891  -2
  -8  -2   6 6049.21 122.891   1
  -5  -2   8 5766.14 95.7851  -2
  -8   2   5 5766.14 95.7851   1
  -4   2   8 124.232 57.6188  -2
  -8  -2   4 124.232 57.6188   1
  -3   2   8 6713.99 150.088  -2
  -8  -2   3 6713.99 150.088   1
  -2   2   8 1267.00 89.2459  -2
  -8  -2   2 1267.00 89.2459   1
  -1   2   8 52.3470 88.9841  -2
  -8  -2   1 52.3470 88.9841   1
   0  -2   8 5482.12 155.857  -2
  -8   2   0 5482.12 155.857   1
   1  -2   8 6678.14 77.6861  -2
  -8   2  -1 6678.14 77.6861   1
   2  -2   8 2464.04 48.0234  -2
  -8   2  -2 2464.04 48.0234   1
   3   2   8 4470.80 48.1267  -2
  -8  -2  -3 4470.80 48.1267   1
   4   2   8 5255.27 45.1946  -2
  -8  -2  -4 5255.27 45.1946   1
   8  -2   5 574.285 77.9192   1
   5   2   8 1380.80 29.9265  -2
  -8  -2  -5 1380.80 29.9265   1
   6  -2   8 2629.70 31.8685  -2
  -8   2  -6 2629.70 31.8685   1
   7  -2   8 840.084 22.2806  -2
  -8   2  -7 840.084 22.2806   1
   8  -2   8 11.9531 20.9915  -2
  -8   2  -8 11.9531 20.9915   1
   9  -2   8 3824.23 54.0290  -2
  -8   2  -9 3824.23 54.0290   1
  10  -2   8 1702.50 31.0292  -2
  -8   2 -10 1702.50 31.0292   1
  11  -2   8 555.893 24.4247  -2
  -8   2 -11 555.893 24.4247   1
  12  -2   8 464.732 27.5070  -2
  -8   2 -12 464.732 27.5070   1
  13  -2   8 1177.99 43.2739  -2
  -8   2 -13 1177.99 43.2739   1
  14  -2   8 1341.15 36.1357  -2
  -8   2 -14 1341.15 36.1357   1
   8  -2  15-76.0784 96.3686   1
  15   2   8 970.631 33.1971  -2
  -8  -2 -15 970.631 33.1971   1
   8  -2  16 302.206 101.528   1
 -16   2  -8 252.486 30.0118  -2
   8  -2  16 252.486 30.0118   1
  -8  -2 -17 58.1058 30.2463   1
  17  -2   8 852.866 45.5631  -2
  -8   2 -17 852.866 45.5631   1
  -8  -2 -18 616.894 25.3626   1
  -8  -2 -19 194.346 23.2270   1
  -8  -2 -20 391.273 20.3341   1
  -8  -2 -21 70.7533 23.8659   1
  -8  -2 -22 85.2962 27.8119   1
  -8  -2 -23 191.233 20.8320   1
  -8  -2 -24 247.459 18.2473   1
   8   3 -23 41.1173 24.6993   1
   8   3 -22 20.2824 18.6343   1
   8   3 -21 167.822 19.2320   1
   8   3 -20 73.0430 15.2344   1
   8   3 -19 46.5925 14.5480   1
  19  -3  -8 321.870 210.157  -2
   8   3 -19 321.870 210.157   1
   8   3 -18-13.3650 15.2427   1
  18  -3  -8 29.2953 65.9437  -2
   8   3 -18 29.2953 65.9437   1
   8   3 -17 745.814 25.3482   1
 -17   3   8 848.219 55.5529  -2
  -8  -3  17 848.219 55.5529   1
   8   3 -16 9.55919 24.3710   1
  16   3  -8 842.018 58.6346  -2
   8  -3 -16 842.018 58.6346   1
   8   3 -15 118.073 38.3374   1
 -15   3   8 158.188 40.1312  -2
  -8  -3  15 158.188 40.1312   1
   8   3 -14-0.10378 42.1890   1
 -14   3   8-5.23975 44.3155  -2
  -8  -3  14-5.23975 44.3155   1
   8   3 -13 354.164 142.617   1
 -13   3   8 745.276 51.0968  -2
  -8  -3  13 745.276 51.0968   1
   8   3 -12 95.2221 73.6481   1
  12  -3  -8 451.548 40.7504  -2
   8   3 -12 451.548 40.7504   1
   8   3 -11 44.3719 66.5037   1
  11   3  -8-3.35375 38.8076  -2
   8  -3 -11-3.35375 38.8076   1
   8   3 -10 597.825 65.0605   1
  10  -3  -8 1529.99 60.9791  -2
   8   3 -10 1529.99 60.9791   1
  -9   3   8 185.884 40.6502  -2
  -8  -3   9 185.884 40.6502   1
  -8   3   8 1111.68 46.3338  -2
  -8  -3   8 1111.68 46.3338   1
  -7   3   8 85.3576 48.4959  -2
  -8  -3   7 85.3576 48.4959   1
  -6   3   8 845.586 79.4998  -2
  -8  -3   6 845.586 79.4998   1
  -5   3   8 3768.12 143.209  -2
  -8  -3   5 3768.12 143.209   1
  -4   3   8 2175.58 159.491  -2
  -8  -3   4 2175.58 159.491   1
   3  -3  -8 430.806 138.100  -2
   8   3  -3 430.806 138.100   1
  -2   3   8 1060.93 139.712  -2
  -8  -3   2 1060.93 139.712   1
   1  -3  -8 2173.37 147.618  -2
   8   3  -1 2173.37 147.618   1
   0   3   8 3943.24 119.832  -2
  -8  -3   0 3943.24 119.832   1
   1   3   8 3602.56 156.708  -2
  -8  -3  -1 3602.56 156.708   1
  -2   3  -8 583.432 51.9786  -2
   8  -3   2 583.432 51.9786   1
  -3   3  -8 4083.66 55.9801  -2
   8  -3   3 4083.66 55.9801   1
  -4   3  -8 4485.20 63.5144  -2
   8  -3   4 4485.20 63.5144   1
  -5   3  -8 3120.98 51.9700  -2
   8  -3   5 3120.98 51.9700   1
   6  -3   8 41.5534 26.0804  -2
  -8   3  -6 41.5534 26.0804   1
   7  -3   8 333.165 24.3576  -2
  -8   3  -7 333.165 24.3576   1
   8   3   8 1807.46 36.4579  -2
  -8  -3  -8 1807.46 36.4579   1
   9  -3   8 1704.17 33.8383  -2
  -8   3  -9 1704.17 33.8383   1
   8  -3  10 398.448 89.8295   1
  10  -3   8 502.480 27.9498  -2
  -8   3 -10 502.480 27.9498   1
   8  -3  11 80.1243 88.2787   1
  11  -3   8 30.2934 26.0749  -2
  -8   3 -11 30.2934 26.0749   1
  12  -3   8 1037.28 36.1346  -2
  -8   3 -12 1037.28 36.1346   1
  13  -3   8 294.388 31.7018  -2
  -8   3 -13 294.388 31.7018   1
  14   3   8 28.0831 30.0676  -2
  -8  -3 -14 28.0831 30.0676   1
  15  -3   8 403.324 38.2409  -2
  -8   3 -15 403.324 38.2409   1
  16   3   8 768.547 45.1828  -2
  -8  -3 -16 768.547 45.1828   1
  -8   3 -17 6.27257 23.1353   1
  17   3   8 103.139 44.5981  -2
  -8  -3 -17 103.139 44.5981   1
  -8  -3 -18 64.8718 17.3985   1
  18  -3   8 124.645 63.3685  -2
  -8   3 -18 124.645 63.3685   1
  -8  -3 -19 467.061 22.6223   1
  -8  -3 -20 506.767 20.2972   1
  -8   3 -21 141.676 23.0980   1
  -8  -3 -22-5.70827 16.5212   1
  -8  -4  22-40.3925 73.6562   1
   8   4 -20 16.4762 19.1319   1
   8   4 -19 63.6725 14.3896   1
  19   4  -8-17.0733 59.7732  -2
   8  -4 -19-17.0733 59.7732   1
   8   4 -18 990.146 21.2912   1
  18   4  -8 1073.71 67.0962  -2
   8  -4 -18 1073.71 67.0962   1
   8   4 -17 25.3523 14.7871   1
  17   4  -8 420.855 91.3593  -2
   8  -4 -17 420.855 91.3593   1
   8   4 -16 306.550 19.4585   1
  16  -4  -8 252.011 52.8759  -2
   8   4 -16 252.011 52.8759   1
   8   4 -15 42.6793 28.1169   1
  15  -4  -8 71.5959 32.6299  -2
   8   4 -15 71.5959 32.6299   1
   8   4 -14 193.947 29.9456   1
  14  -4  -8 559.792 40.2362  -2
   8   4 -14 559.792 40.2362   1
  -8  -4  13 96.4464 34.1038   1
  13  -4  -8 24.2353 37.3890  -2
   8   4 -13 24.2353 37.3890   1
  -8  -4  12-46.8429 49.8398   1
 -12   4   8 71.9232 36.1657  -2
  -8  -4  12 71.9232 36.1657   1
  -8  -4  11 210.999 46.8896   1
 -11   4   8 476.052 45.7682  -2
  -8  -4  11 476.052 45.7682   1
  -8  -4  10 600.131 57.0577   1
 -10   4   8 2050.56 62.2795  -2
  -8  -4  10 2050.56 62.2795   1
  -9   4   8 52.7150 36.0473  -2
  -8  -4   9 52.7150 36.0473   1
  -8   4   8 705.026 43.8902  -2
  -8  -4   8 705.026 43.8902   1
   7  -4  -8 114.057 37.3972  -2
   8   4  -7 114.057 37.3972   1
  -6   4   8 1167.86 77.4596  -2
  -8  -4   6 1167.86 77.4596   1
  -5   4   8 1246.48 67.5954  -2
  -8  -4   5 1246.48 67.5954   1
  -4   4   8 163.336 50.3453  -2
  -8  -4   4 163.336 50.3453   1
  -3   4   8 289.807 45.8748  -2
  -8  -4   3 289.807 45.8748   1
  -2   4   8 1435.70 39.5006  -2
  -8  -4   2 1435.70 39.5006   1
  -1   4   8 221.082 42.4425  -2
  -8  -4   1 221.082 42.4425   1
   0   4   8 745.183 46.0886  -2
  -8  -4   0 745.183 46.0886   1
   1   4   8 1120.69 49.4382  -2
  -8  -4  -1 1120.69 49.4382   1
   2   4   8 10984.4 116.614  -2
  -8  -4  -2 10984.4 116.614   1
   3  -4   8 3974.13 59.7484  -2
  -8   4  -3 3974.13 59.7484   1
   4  -4   8 1780.97 54.2167  -2
  -8   4  -4 1780.97 54.2167   1
   5  -4   8 1642.91 47.7809  -2
  -8   4  -5 1642.91 47.7809   1
   6  -4   8 7410.97 76.7217  -2
  -8   4  -6 7410.97 76.7217   1
   7  -4   8 3540.47 56.0646  -2
  -8   4  -7 3540.47 56.0646   1
   8  -4   8 2963.65 46.4742  -2
  -8   4  -8 2963.65 46.4742   1
   9  -4   8 1416.09 39.9924  -2
  -8   4  -9 1416.09 39.9924   1
  10  -4   8 1451.03 40.8265  -2
  -8   4 -10 1451.03 40.8265   1
  11  -4   8 678.923 26.1331  -2
  -8   4 -11 678.923 26.1331   1
  12  -4   8 70.3896 22.2585  -2
  -8   4 -12 70.3896 22.2585   1
  13  -4   8 252.638 29.0461  -2
  -8   4 -13 252.638 29.0461   1
  14  -4   8 550.864 31.7566  -2
  -8   4 -14 550.864 31.7566   1
  15  -4   8 241.453 23.1803  -2
  -8   4 -15 241.453 23.1803   1
  16   4   8 187.750 29.0855  -2
  -8  -4 -16 187.750 29.0855   1
  -8   4 -17 172.758 20.5791   1
  17   4   8 204.608 54.3735  -2
  -8  -4 -17 204.608 54.3735   1
  -8  -4 -18 361.917 26.2278   1
  18   4   8 371.450 49.5608  -2
  -8  -4 -18 371.450 49.5608   1
  -8   4 -19 67.3874 40.8195   1
  -8  -5  18 177.029 19.4707   1
   8   5 -17-1.77788 19.0476   1
   8   5 -16 45.4776 14.4940   1
   8   5 -15 93.0734 27.4456   1
  15  -5  -8 56.1566 28.6536  -2
   8   5 -15 56.1566 28.6536   1
  -8  -5  14 37.0755 23.7705   1
  14  -5  -8 172.963 25.3893  -2
   8   5 -14 172.963 25.3893   1
  -8  -5  13 93.0567 26.8179   1
  13  -5  -8 55.7029 25.4154  -2
   8   5 -13 55.7029 25.4154   1
  -8  -5  12 58.0716 30.6529   1
  12  -5  -8 104.597 25.8185  -2
   8   5 -12 104.597 25.8185   1
  -8  -5  11 123.313 42.5611   1
  11  -5  -8 146.829 53.7943  -2
   8   5 -11 146.829 53.7943   1
  -8  -5  10 165.614 46.9294   1
  10  -5  -8 627.571 49.1775  -2
   8   5 -10 627.571 49.1775   1
  -8  -5   9 109.990 46.6162   1
  -9   5   8 1016.15 53.0125  -2
  -8  -5   9 1016.15 53.0125   1
  -8  -5   8 3.25839 157.764   1
  -8   5   8 126.317 37.9703  -2
  -8  -5   8 126.317 37.9703   1
  -8  -5   7 21.2310 154.573   1
  -7   5   8 2030.91 55.6161  -2
  -8  -5   7 2030.91 55.6161   1
  -6   5   8 1630.73 54.4630  -2
  -8  -5   6 1630.73 54.4630   1
  -5   5   8 687.027 51.8210  -2
  -8  -5   5 687.027 51.8210   1
  -8  -5   4-84.5157 151.265   1
  -4   5   8 594.602 50.7354  -2
  -8  -5   4 594.602 50.7354   1
  -3   5   8 1185.68 66.8690  -2
  -8  -5   3 1185.68 66.8690   1
  -2   5   8 662.219 37.4248  -2
  -8  -5   2 662.219 37.4248   1
  -1  -5   8 255.011 35.7132  -2
  -8   5   1 255.011 35.7132   1
   0   5   8 1286.11 51.0760  -2
  -8  -5   0 1286.11 51.0760   1
   1   5   8 661.344 59.0194  -2
  -8  -5  -1 661.344 59.0194   1
   2  -5   8 720.587 86.4460  -2
  -8   5  -2 720.587 86.4460   1
   3   5   8 826.465 43.2498  -2
  -8  -5  -3 826.465 43.2498   1
   4   5   8 320.169 28.6371  -2
  -8  -5  -4 320.169 28.6371   1
   5   5   8 836.774 48.4159  -2
  -8  -5  -5 836.774 48.4159   1
   6   5   8 1483.72 35.7726  -2
  -8  -5  -6 1483.72 35.7726   1
   7  -5   8 1167.71 36.3814  -2
  -8   5  -7 1167.71 36.3814   1
   8  -5   8 512.758 27.8544  -2
  -8   5  -8 512.758 27.8544   1
   8  -5   9 8.53159 124.703   1
   9  -5   8 170.209 21.4871  -2
  -8   5  -9 170.209 21.4871   1
  10  -5   8 635.169 23.5835  -2
  -8   5 -10 635.169 23.5835   1
  11  -5   8 52.2935 19.9315  -2
  -8   5 -11 52.2935 19.9315   1
  12  -5   8 1.46449 18.8405  -2
  -8   5 -12 1.46449 18.8405   1
  13  -5   8 223.928 21.9967  -2
  -8   5 -13 223.928 21.9967   1
  14   5   8 200.405 25.3880  -2
  -8  -5 -14 200.405 25.3880   1
  15   5   8 30.7599 35.0940  -2
  -8  -5 -15 30.7599 35.0940   1
  -8  -6  11-8.36777 22.0012   1
  -8  -6  10 26.8052 26.3062   1
  -8  -6   9 84.1775 29.8386   1
  -9   6   8 145.249 20.5407  -2
  -8  -6   9 145.249 20.5407   1
  -8  -6   8 13.5572 30.5674   1
  -8   6   8 21.8883 23.8899  -2
  -8  -6   8 21.8883 23.8899   1
  -7   6   8 238.519 31.3478  -2
  -8  -6   7 238.519 31.3478   1
  -6   6   8 182.449 29.5005  -2
  -8  -6   6 182.449 29.5005   1
  -5   6   8 273.709 31.9695  -2
  -8  -6   5 273.709 31.9695   1
  -4   6   8 116.636 33.5986  -2
  -8  -6   4 116.636 33.5986   1
  -3   6   8 378.733 59.3702  -2
  -8  -6   3 378.733 59.3702   1
  -2   6   8 36.2444 60.6308  -2
  -8  -6   2 36.2444 60.6308   1
  -1   6   8 344.435 38.1154  -2
  -8  -6   1 344.435 38.1154   1
   0   6   8 347.512 38.7807  -2
  -8  -6   0 347.512 38.7807   1
   1   6   8 1029.44 52.5896  -2
  -8  -6  -1 1029.44 52.5896   1
   2   6   8 283.645 47.2478  -2
  -8  -6  -2 283.645 47.2478   1
   3   6   8 592.211 50.3756  -2
  -8  -6  -3 592.211 50.3756   1
   4   6   8 2.40343 44.0139  -2
  -8  -6  -4 2.40343 44.0139   1
   5   6   8 151.881 43.2264  -2
  -8  -6  -5 151.881 43.2264   1
   9   0 -27 42.7903 36.4543   1
   9   0 -25-14.2334 29.9183   1
   9   0 -23 252.541 38.8092   1
   9   0 -21 260.722 34.6748   1
  -9   0  19 1346.46 46.4952   1
  -9   0  17 81.2451 26.8260   1
  17   0  -9 131.619 88.9756  -2
   9   0 -17 131.619 88.9756   1
   9   0 -15 42.1025 26.3088   1
 -15   0   9 602.408 80.4441  -2
  -9   0  15 602.408 80.4441   1
   9   0 -13 1305.11 71.8264   1
 -13   0   9 2016.59 52.2865  -2
  -9   0  13 2016.59 52.2865   1
 -11   0   9 770.555 67.6139  -2
  -9   0  11 770.555 67.6139   1
  -9   0   9 79.6506 46.8309  -2
  -9   0   9 79.6506 46.8309   1
   7   0  -9 1297.69 86.7719  -2
   9   0  -7 1297.69 86.7719   1
   5   0  -9 70.1824 91.4162  -2
   9   0  -5 70.1824 91.4162   1
   3   0  -9 1389.75 123.900  -2
   9   0  -3 1389.75 123.900   1
   1   0  -9 26325.8 191.954  -2
   9   0  -1 26325.8 191.954   1
   1   0   9 24848.8 191.071  -2
  -9   0  -1 24848.8 191.071   1
   3   0   9 33609.8 299.149  -2
  -9   0  -3 33609.8 299.149   1
  -5   0  -9 1736.38 122.379  -2
   9   0   5 1736.38 122.379   1
   7   0   9 1098.45 49.7290  -2
  -9   0  -7 1098.45 49.7290   1
   9   0   9 6572.69 111.172  -2
  -9   0  -9 6572.69 111.172   1
  11   0   9 563.582 42.7297  -2
  -9   0 -11 563.582 42.7297   1
  13   0   9 3847.22 76.8280  -2
  -9   0 -13 3847.22 76.8280   1
  15   0   9 13789.8 134.641  -2
  -9   0 -15 13789.8 134.641   1
  17   0   9 5738.66 91.4723  -2
  -9   0 -17 5738.66 91.4723   1
  -9   0 -19 195.610 29.8547   1
  -9   0 -21 371.349 65.0787   1
  -9   0 -23 5.05473 43.2692   1
   9   1 -26 83.5953 22.9413   1
   9   1 -25 83.4096 28.3693   1
   9   1 -24 122.111 29.3040   1
   9   1 -23 148.027 27.7647   1
   9  -1 -22 415.056 38.5705   1
   9   1 -21 1475.52 35.4477   1
  -9   1  20 142.733 25.1387   1
   9  -1 -19 912.677 29.2862   1
  -9   1  18 781.510 22.4575   1
  -9  -1  17 1.24423 16.3171   1
 -17   1   9 807.305 123.745  -2
  -9  -1  17 807.305 123.745   1
   9   1 -16-0.19988 15.7856   1
 -16  -1   9 410.431 62.0944  -2
  -9   1  16 410.431 62.0944   1
   9   1 -15 327.055 18.5100   1
 -15   1   9 285.907 41.3413  -2
  -9  -1  15 285.907 41.3413   1
   9   1 -14 2454.32 30.0444   1
 -14   1   9 2895.95 47.4947  -2
  -9  -1  14 2895.95 47.4947   1
   9   1 -13 51.5352 36.5374   1
 -13   1   9 430.017 25.8757  -2
  -9  -1  13 430.017 25.8757   1
   9   1 -12 1367.69 61.6022   1
 -12  -1   9 1482.96 32.7535  -2
  -9   1  12 1482.96 32.7535   1
  -9  -1  11 1833.77 139.499   1
 -11   1   9 7613.88 91.2635  -2
  -9  -1  11 7613.88 91.2635   1
   9   1 -10 686.142 61.6818   1
 -10   1   9 2804.31 57.3549  -2
  -9  -1  10 2804.31 57.3549   1
  -9   1   9 1068.81 48.6570  -2
  -9  -1   9 1068.81 48.6570   1
   8  -1  -9 89.5357 49.5600  -2
   9   1  -8 89.5357 49.5600   1
   9   1  -7 1483.03 91.2467   1
  -7   1   9 1665.76 64.5501  -2
  -9  -1   7 1665.76 64.5501   1
   9   1  -6 1710.13 87.8497   1
  -6  -1   9 3135.79 101.243  -2
  -9   1   6 3135.79 101.243   1
   9   1  -5 637.622 73.1704   1
  -5   1   9 977.486 86.4597  -2
  -9  -1   5 977.486 86.4597   1
   9   1  -4 2803.27 86.5912   1
  -4  -1   9 3347.76 111.857  -2
  -9   1   4 3347.76 111.857   1
   9   1  -3 262.973 58.2095   1
   3  -1  -9 1603.28 102.187  -2
   9   1  -3 1603.28 102.187   1
  -2  -1   9 2579.96 96.6085  -2
  -9   1   2 2579.96 96.6085   1
  -1   1   9 962.312 65.7309  -2
  -9  -1   1 962.312 65.7309   1
   0   1   9 654.420 89.4540  -2
  -9  -1   0 654.420 89.4540   1
   1   1   9 5993.70 92.9628  -2
  -9  -1  -1 5993.70 92.9628   1
   2   1   9 11233.4 171.823  -2
  -9  -1  -2 11233.4 171.823   1
   3   1   9 6934.64 114.362  -2
  -9  -1  -3 6934.64 114.362   1
   4  -1   9 6162.85 61.3325  -2
  -9   1  -4 6162.85 61.3325   1
   5  -1   9 3045.68 39.1278  -2
  -9   1  -5 3045.68 39.1278   1
   6  -1   9 11438.5 87.0290  -2
  -9   1  -6 11438.5 87.0290   1
   7  -1   9 168.270 20.1695  -2
  -9   1  -7 168.270 20.1695   1
   8  -1   9 835.982 26.1999  -2
  -9   1  -8 835.982 26.1999   1
   9  -1   9 2461.24 134.962   1
   9  -1   9 3356.08 50.9486  -2
  -9   1  -9 3356.08 50.9486   1
   9  -1  10 1740.32 134.727   1
  10  -1   9 3509.45 42.1427  -2
  -9   1 -10 3509.45 42.1427   1
   9  -1  11 242.556 87.8163   1
  11  -1   9 218.200 29.3507  -2
  -9   1 -11 218.200 29.3507   1
  12  -1   9 230.827 26.9649  -2
  -9   1 -12 230.827 26.9649   1
  13   1   9 413.380 32.4142  -2
  -9  -1 -13 413.380 32.4142   1
  14  -1   9 3576.60 43.9889  -2
  -9   1 -14 3576.60 43.9889   1
  15   1   9 4993.03 101.727  -2
  -9  -1 -15 4993.03 101.727   1
  16   1   9 143.584 39.4270  -2
  -9  -1 -16 143.584 39.4270   1
  -9  -1 -17 705.060 55.9150   1
  17  -1   9 758.132 50.8186  -2
  -9   1 -17 758.132 50.8186   1
  -9  -1 -18 64.7158 72.8530   1
  18  -1   9 311.532 47.5117  -2
  -9   1 -18 311.532 47.5117   1
  -9   1 -19 29.8719 30.6144   1
  -9   1 -20 157.235 32.7036   1
  -9  -1 -21 48.7423 26.4616   1
  -9  -1 -22 246.329 33.8593   1
  -9  -1 -23 0.15805 23.6666   1
  -9  -1 -24 45.6277 25.9004   1
  -9  -1 -25 23.2431 14.4459   1
   9   2 -25 68.2039 29.6184   1
   9   2 -24 6.70888 26.0444   1
   9   2 -23 30.4270 22.6180   1
   9   2 -22 13.3150 24.1112   1
   9   2 -21 353.445 40.2707   1
 -21   2   9 867.286 228.682  -2
  -9  -2  21 867.286 228.682   1
   9   2 -20-4.23531 17.5077   1
 -20   2   9 907.421 249.467  -2
  -9  -2  20 907.421 249.467   1
   9   2 -19 48.2064 16.4268   1
 -19   2   9 350.236 170.154  -2
  -9  -2  19 350.236 170.154   1
   9   2 -18 29.6210 13.6751   1
 -18   2   9 3245.63 197.837  -2
  -9  -2  18 3245.63 197.837   1
   9   2 -17 1156.29 17.1696   1
  17  -2  -9 1303.66 156.285  -2
   9   2 -17 1303.66 156.285   1
   9   2 -16 802.182 19.0368   1
 -16   2   9 753.311 94.9141  -2
  -9  -2  16 753.311 94.9141   1
   9   2 -15 50.9754 20.2146   1
  15  -2  -9 404.731 44.3065  -2
   9   2 -15 404.731 44.3065   1
   9   2 -14 774.417 42.0332   1
 -14  -2   9 2554.13 44.6038  -2
  -9   2  14 2554.13 44.6038   1
   9   2 -13 1470.92 56.6349   1
 -13   2   9 1626.14 47.0770  -2
  -9  -2  13 1626.14 47.0770   1
   9  -2 -12 282.080 49.8185   1
 -12   2   9 383.334 41.2811  -2
  -9  -2  12 383.334 41.2811   1
   9  -2 -11 198.635 56.1761   1
 -11   2   9 275.345 35.2859  -2
  -9  -2  11 275.345 35.2859   1
 -10   2   9 13708.9 95.6171  -2
  -9  -2  10 13708.9 95.6171   1
   9  -2  -9 338.256 37.7990  -2
   9   2  -9 338.256 37.7990   1
  -9  -2   8 11377.2 240.179   1
   8  -2  -9 23749.4 196.050  -2
   9   2  -8 23749.4 196.050   1
   7  -2  -9 1019.75 54.0943  -2
   9   2  -7 1019.75 54.0943   1
  -6   2   9 637.198 65.0307  -2
  -9  -2   6 637.198 65.0307   1
  -5   2   9 2476.76 70.6969  -2
  -9  -2   5 2476.76 70.6969   1
   4  -2  -9 1917.97 86.9787  -2
   9   2  -4 1917.97 86.9787   1
  -3   2   9 555.291 63.9814  -2
  -9  -2   3 555.291 63.9814   1
  -2   2   9 3505.25 118.056  -2
  -9  -2   2 3505.25 118.056   1
  -1   2   9 129.364 69.9262  -2
  -9  -2   1 129.364 69.9262   1
   0   2   9 2577.05 82.6823  -2
  -9  -2   0 2577.05 82.6823   1
   1  -2   9 1953.37 35.7661  -2
  -9   2  -1 1953.37 35.7661   1
   2  -2   9 2320.26 51.0323  -2
  -9   2  -2 2320.26 51.0323   1
   3   2   9 5915.98 50.0463  -2
  -9  -2  -3 5915.98 50.0463   1
   4   2   9 6950.00 45.5088  -2
  -9  -2  -4 6950.00 45.5088   1
   5   2   9 3626.81 45.1612  -2
  -9  -2  -5 3626.81 45.1612   1
   6   2   9 1159.90 30.2916  -2
  -9  -2  -6 1159.90 30.2916   1
   7  -2   9 130.155 18.8763  -2
  -9   2  -7 130.155 18.8763   1
   9  -2   8 3360.61 120.663   1
   8  -2   9 4419.27 41.5140  -2
  -9   2  -8 4419.27 41.5140   1
   9  -2   9 99.7725 76.5468   1
   9  -2   9 42.4305 21.0597  -2
  -9   2  -9 42.4305 21.0597   1
   9  -2  10-37.0702 79.7731   1
  10  -2   9 79.2088 22.1138  -2
  -9   2 -10 79.2088 22.1138   1
   9  -2  11 102.977 80.6676   1
  11  -2   9 238.494 26.5350  -2
  -9   2 -11 238.494 26.5350   1
   9  -2  12 307.517 90.2374   1
  12  -2   9 554.223 29.9816  -2
  -9   2 -12 554.223 29.9816   1
  13  -2   9 1270.42 32.1401  -2
  -9   2 -13 1270.42 32.1401   1
  14   2   9 327.797 31.1085  -2
  -9  -2 -14 327.797 31.1085   1
  15  -2   9 595.762 30.4348  -2
  -9   2 -15 595.762 30.4348   1
  16   2   9 1327.44 47.3642  -2
  -9  -2 -16 1327.44 47.3642   1
  -9  -2 -17 37.5266 84.0879   1
  17   2   9 0.28202 36.9640  -2
  -9  -2 -17 0.28202 36.9640   1
  -9  -2 -18 483.096 29.9694   1
  18  -2   9 235.290 73.5823  -2
  -9   2 -18 235.290 73.5823   1
  -9  -2 -19 45.3811 20.9866   1
  19  -2   9 19.1620 94.2387  -2
  -9   2 -19 19.1620 94.2387   1
  -9  -2 -20 17.0133 16.0547   1
  -9  -2 -21-49.6322 28.3465   1
  -9  -2 -22 6.30297 24.4668   1
  -9  -2 -23 46.1477 36.4230   1
  -9  -2 -24 153.350 25.1914   1
   9   3 -23 292.182 24.9435   1
   9   3 -22 23.5901 27.0590   1
   9   3 -21 226.516 18.2757   1
   9   3 -20 3.38249 16.4143   1
   9   3 -19 220.229 14.5922   1
  19  -3  -9 576.061 204.901  -2
   9   3 -19 576.061 204.901   1
   9   3 -18 34.0715 16.4622   1
  18   3  -9-27.5096 66.9966  -2
   9  -3 -18-27.5096 66.9966   1
   9   3 -17 78.4171 18.6157   1
  17  -3  -9 51.2666 52.2584  -2
   9   3 -17 51.2666 52.2584   1
   9   3 -16 835.321 27.2772   1
  16  -3  -9 1086.26 61.3875  -2
   9   3 -16 1086.26 61.3875   1
   9   3 -15 1360.15 53.8184   1
  15  -3  -9 3314.74 49.6180  -2
   9   3 -15 3314.74 49.6180   1
   9   3 -14-80.4256 127.215   1
  14  -3  -9 69.6302 39.4557  -2
   9   3 -14 69.6302 39.4557   1
   9   3 -13 555.311 72.8555   1
  13  -3  -9 683.468 49.0006  -2
   9   3 -13 683.468 49.0006   1
   9   3 -12 633.871 78.7371   1
  12  -3  -9 897.401 44.5672  -2
   9   3 -12 897.401 44.5672   1
   9   3 -11 1397.93 81.2275   1
 -11   3   9 3761.09 75.3292  -2
  -9  -3  11 3761.09 75.3292   1
  10   3  -9 424.615 42.7293  -2
   9  -3 -10 424.615 42.7293   1
  -9   3   9 912.171 39.9196  -2
  -9  -3   9 912.171 39.9196   1
  -8   3   9 166.921 47.2141  -2
  -9  -3   8 166.921 47.2141   1
   7   3  -9 742.952 54.4611  -2
   9  -3  -7 742.952 54.4611   1
   6   3  -9 539.263 56.6449  -2
   9  -3  -6 539.263 56.6449   1
  -5   3   9 417.362 66.0126  -2
  -9  -3   5 417.362 66.0126   1
  -4   3   9 1692.50 112.216  -2
  -9  -3   4 1692.50 112.216   1
  -3   3   9 5315.33 140.325  -2
  -9  -3   3 5315.33 140.325   1
  -2   3   9 347.146 74.5829  -2
  -9  -3   2 347.146 74.5829   1
  -1   3   9 989.945 80.9513  -2
  -9  -3   1 989.945 80.9513   1
   0   3   9 3119.54 118.514  -2
  -9  -3   0 3119.54 118.514   1
   1  -3   9 3845.16 91.3500  -2
  -9   3  -1 3845.16 91.3500   1
   2  -3   9 1599.18 49.7149  -2
  -9   3  -2 1599.18 49.7149   1
   3  -3   9 823.735 30.4530  -2
  -9   3  -3 823.735 30.4530   1
   4  -3   9 2234.69 41.6374  -2
  -9   3  -4 2234.69 41.6374   1
   5  -3   9 10470.7 77.3978  -2
  -9   3  -5 10470.7 77.3978   1
   6  -3   9 75.8638 23.2198  -2
  -9   3  -6 75.8638 23.2198   1
   7  -3   9 272.847 29.5849  -2
  -9   3  -7 272.847 29.5849   1
   8  -3   9 2053.37 45.8431  -2
  -9   3  -8 2053.37 45.8431   1
   9  -3   9 3002.98 40.6294  -2
  -9   3  -9 3002.98 40.6294   1
  10  -3   9 294.933 26.5609  -2
  -9   3 -10 294.933 26.5609   1
  11  -3   9 525.381 28.3329  -2
  -9   3 -11 525.381 28.3329   1
  12  -3   9 909.976 35.0829  -2
  -9   3 -12 909.976 35.0829   1
  13  -3   9 2079.59 54.0809  -2
  -9   3 -13 2079.59 54.0809   1
  14  -3   9 143.510 29.5574  -2
  -9   3 -14 143.510 29.5574   1
  15  -3   9 115.129 30.4866  -2
  -9   3 -15 115.129 30.4866   1
  16  -3   9-18.9811 31.3150  -2
  -9   3 -16-18.9811 31.3150   1
  -9  -3 -17 70.1059 59.7260   1
  17   3   9 50.9944 32.7082  -2
  -9  -3 -17 50.9944 32.7082   1
  -9  -3 -18 19.3406 19.4392   1
  18  -3   9 100.975 60.9016  -2
  -9   3 -18 100.975 60.9016   1
  -9  -3 -19 48.4247 16.4968   1
  19  -3   9-49.7404 80.3461  -2
  -9   3 -19-49.7404 80.3461   1
  -9  -3 -20 233.877 19.1682   1
  -9  -3 -21 44.0264 19.2672   1
  -9  -4  22-35.7382 61.2754   1
   9   4 -21 55.2137 29.8688   1
   9   4 -20 140.257 18.0303   1
   9   4 -19 12.3928 17.2608   1
   9   4 -18 90.1746 14.9255   1
  18  -4  -9 370.338 89.4760  -2
   9   4 -18 370.338 89.4760   1
   9   4 -17 3.47923 14.6653   1
  17   4  -9 38.4546 43.8164  -2
   9  -4 -17 38.4546 43.8164   1
   9   4 -16 283.762 34.5355   1
  16  -4  -9 312.745 36.7404  -2
   9   4 -16 312.745 36.7404   1
  -9  -4  15 137.302 23.3445   1
  15  -4  -9 158.745 44.3147  -2
   9   4 -15 158.745 44.3147   1
  -9  -4  14 56.8260 32.1131   1
  14  -4  -9 108.137 36.4932  -2
   9   4 -14 108.137 36.4932   1
  -9  -4  13 15.1250 32.4648   1
  13   4  -9 36.4970 45.8461  -2
   9  -4 -13 36.4970 45.8461   1
  -9  -4  12 12.1962 32.2902   1
  12  -4  -9 84.2965 43.4485  -2
   9   4 -12 84.2965 43.4485   1
  -9  -4  11 11.7337 50.9331   1
 -11   4   9 42.6114 44.7869  -2
  -9  -4  11 42.6114 44.7869   1
  -9  -4  10 470.729 58.0195   1
 -10   4   9 567.077 39.8391  -2
  -9  -4  10 567.077 39.8391   1
  -9   4   9 432.065 50.8274  -2
  -9  -4   9 432.065 50.8274   1
   8  -4  -9 47.6270 53.3784  -2
   9   4  -8 47.6270 53.3784   1
  -7   4   9 433.907 55.6056  -2
  -9  -4   7 433.907 55.6056   1
  -6   4   9 989.641 49.0877  -2
  -9  -4   6 989.641 49.0877   1
  -5   4   9 2227.32 58.0213  -2
  -9  -4   5 2227.32 58.0213   1
  -4   4   9 445.109 41.7579  -2
  -9  -4   4 445.109 41.7579   1
  -3   4   9 493.863 42.2445  -2
  -9  -4   3 493.863 42.2445   1
  -2   4   9 540.249 40.4485  -2
  -9  -4   2 540.249 40.4485   1
  -1   4   9 594.319 44.4406  -2
  -9  -4   1 594.319 44.4406   1
   0  -4   9 281.892 48.8648  -2
  -9   4   0 281.892 48.8648   1
   1   4   9 1334.52 51.2354  -2
  -9  -4  -1 1334.52 51.2354   1
   2   4   9 2576.76 48.4216  -2
  -9  -4  -2 2576.76 48.4216   1
   3  -4   9 1147.04 43.7169  -2
  -9   4  -3 1147.04 43.7169   1
   9  -4   4 440.007 147.456   1
   4  -4   9 7999.40 76.9295  -2
  -9   4  -4 7999.40 76.9295   1
   5  -4   9 2224.70 51.5750  -2
  -9   4  -5 2224.70 51.5750   1
   6  -4   9 1464.49 39.5305  -2
  -9   4  -6 1464.49 39.5305   1
   7  -4   9 3248.86 48.1005  -2
  -9   4  -7 3248.86 48.1005   1
   8  -4   9 1660.59 38.4919  -2
  -9   4  -8 1660.59 38.4919   1
   9  -4   9 641.685 28.3850  -2
  -9   4  -9 641.685 28.3850   1
  10  -4   9 508.914 26.6274  -2
  -9   4 -10 508.914 26.6274   1
  11  -4   9 785.948 33.1711  -2
  -9   4 -11 785.948 33.1711   1
  12  -4   9 785.043 29.1012  -2
  -9   4 -12 785.043 29.1012   1
  13  -4   9 84.2304 23.8389  -2
  -9   4 -13 84.2304 23.8389   1
  14  -4   9 29.1978 24.4206  -2
  -9   4 -14 29.1978 24.4206   1
  15  -4   9 1404.06 44.5663  -2
  -9   4 -15 1404.06 44.5663   1
  16  -4   9 279.676 50.7229  -2
  -9   4 -16 279.676 50.7229   1
  -9   4 -17 27.5216 35.2344   1
  17   4   9 32.8436 39.1505  -2
  -9  -4 -17 32.8436 39.1505   1
  -9  -4 -18 99.1138 22.6015   1
   9   5 -17 205.503 19.7311   1
   9   5 -16 27.6372 18.0007   1
  16  -5  -9 65.6539 47.3216  -2
   9   5 -16 65.6539 47.3216   1
   9   5 -15 105.472 19.2479   1
  15  -5  -9 53.0578 27.5162  -2
   9   5 -15 53.0578 27.5162   1
  -9  -5  14 198.092 25.4186   1
  14  -5  -9 407.155 30.3791  -2
   9   5 -14 407.155 30.3791   1
  -9  -5  13 1.47813 26.9249   1
  13  -5  -9 93.3201 31.8288  -2
   9   5 -13 93.3201 31.8288   1
  -9  -5  12 130.609 39.8267   1
  12  -5  -9 166.541 33.8810  -2
   9   5 -12 166.541 33.8810   1
  -9  -5  11 363.378 43.2383   1
 -11   5   9 574.922 41.3726  -2
  -9  -5  11 574.922 41.3726   1
  -9  -5  10-1.67009 42.1679   1
  10  -5  -9 111.103 38.7424  -2
   9   5 -10 111.103 38.7424   1
  -9  -5   9 103.934 44.0052   1
   9  -5  -9 214.907 44.1171  -2
   9   5  -9 214.907 44.1171   1
  -9  -5   8 95.1154 143.278   1
  -8   5   9 1630.24 50.6209  -2
  -9  -5   8 1630.24 50.6209   1
  -7   5   9 214.861 44.3334  -2
  -9  -5   7 214.861 44.3334   1
  -9  -5   6 24.7358 142.339   1
  -6   5   9 487.719 46.5676  -2
  -9  -5   6 487.719 46.5676   1
  -9  -5   5 7.20099 141.807   1
  -5   5   9 854.637 48.8388  -2
  -9  -5   5 854.637 48.8388   1
  -9  -5   4 2.84220 141.794   1
  -4   5   9 1474.35 69.1959  -2
  -9  -5   4 1474.35 69.1959   1
  -9  -5   3 138.530 139.507   1
  -3   5   9 944.272 44.3579  -2
  -9  -5   3 944.272 44.3579   1
  -9  -5   2-49.5154 139.722   1
  -2   5   9 597.629 36.9337  -2
  -9  -5   2 597.629 36.9337   1
  -9  -5   1-6.75323 137.997   1
  -1   5   9 831.439 37.0540  -2
  -9  -5   1 831.439 37.0540   1
   0   5   9 814.408 66.3930  -2
  -9  -5   0 814.408 66.3930   1
   1   5   9 460.697 51.8470  -2
  -9  -5  -1 460.697 51.8470   1
   2   5   9 869.173 64.2578  -2
  -9  -5  -2 869.173 64.2578   1
   3   5   9 3007.71 68.5871  -2
  -9  -5  -3 3007.71 68.5871   1
   4   5   9 1494.86 52.2290  -2
  -9  -5  -4 1494.86 52.2290   1
   5   5   9 346.116 26.1805  -2
  -9  -5  -5 346.116 26.1805   1
   9  -5   6 35.3915 122.794   1
   6   5   9 235.442 24.9952  -2
  -9  -5  -6 235.442 24.9952   1
   7  -5   9 1422.55 31.5694  -2
  -9   5  -7 1422.55 31.5694   1
   8  -5   9 184.754 22.3923  -2
  -9   5  -8 184.754 22.3923   1
   9  -5   9 56.5046 20.6350  -2
  -9   5  -9 56.5046 20.6350   1
  10  -5   9 33.0396 21.0041  -2
  -9   5 -10 33.0396 21.0041   1
  11  -5   9 29.8285 19.7837  -2
  -9   5 -11 29.8285 19.7837   1
  12  -5   9 773.131 25.6166  -2
  -9   5 -12 773.131 25.6166   1
  13  -5   9 102.287 26.8229  -2
  -9   5 -13 102.287 26.8229   1
  14   5   9 198.948 37.3307  -2
  -9  -5 -14 198.948 37.3307   1
  -9  -6  10 46.0948 22.2402   1
  -9  -6   9 97.1909 25.1526   1
  -9   6   9 54.2593 24.2791  -2
  -9  -6   9 54.2593 24.2791   1
  -9  -6   8 50.3060 26.3959   1
  -8   6   9 114.782 29.8027  -2
  -9  -6   8 114.782 29.8027   1
  -7   6   9 136.274 25.2233  -2
  -9  -6   7 136.274 25.2233   1
  -6   6   9 265.018 28.4201  -2
  -9  -6   6 265.018 28.4201   1
  -5   6   9 80.5653 48.7487  -2
  -9  -6   5 80.5653 48.7487   1
  -4   6   9 162.443 52.7361  -2
  -9  -6   4 162.443 52.7361   1
  -3   6   9-54.7153 55.6776  -2
  -9  -6   3-54.7153 55.6776   1
  -2   6   9 171.762 41.1248  -2
  -9  -6   2 171.762 41.1248   1
  -1   6   9 120.100 42.5671  -2
  -9  -6   1 120.100 42.5671   1
   0   6   9 83.4146 42.8058  -2
  -9  -6   0 83.4146 42.8058   1
   1   6   9 341.934 44.1551  -2
  -9  -6  -1 341.934 44.1551   1
   2   6   9 115.238 43.5601  -2
  -9  -6  -2 115.238 43.5601   1
   3   6   9 1113.69 49.4713  -2
  -9  -6  -3 1113.69 49.4713   1
   4   6   9 393.028 42.1756  -2
  -9  -6  -4 393.028 42.1756   1
 -10   0  26 42.7217 47.3840   1
  10   0 -24 70.9999 36.0580   1
  10   0 -22 104.840 45.9092   1
  10   0 -20 20.3348 53.1917   1
 -10   0  18 387.682 32.4261   1
  10   0 -16 13.7988 40.6674   1
 -16   0  10 492.190 127.755  -2
 -10   0  16 492.190 127.755   1
  10   0 -14 1211.52 75.2257   1
 -14   0  10 2090.58 108.008  -2
 -10   0  14 2090.58 108.008   1
  10   0 -12 886.748 91.2482   1
 -12   0  10 1110.13 61.4269  -2
 -10   0  12 1110.13 61.4269   1
  10   0 -10 40153.6 166.061  -2
  10   0 -10 40153.6 166.061   1
 -10   0   8 2114.61 110.678   1
   8   0 -10 5280.93 102.017  -2
  10   0  -8 5280.93 102.017   1
   6   0 -10 14561.6 155.835  -2
  10   0  -6 14561.6 155.835   1
   4   0 -10 2600.13 149.978  -2
  10   0  -4 2600.13 149.978   1
   2   0 -10 10687.0 153.708  -2
  10   0  -2 10687.0 153.708   1
 -10   0   0 209.323 102.127   1
   0   0 -10 595.508 191.956  -2
  10   0   0 595.508 191.956   1
   2   0  10 1038.75 101.797  -2
 -10   0  -2 1038.75 101.797   1
 -10   0  -4 15.9372 63.6253   1
   4   0  10 5249.90 135.062  -2
 -10   0  -4 5249.90 135.062   1
  -6   0 -10 7181.70 101.972  -2
  10   0   6 7181.70 101.972   1
   8   0  10 1202.24 92.9021  -2
 -10   0  -8 1202.24 92.9021   1
  10   0  10 18661.5 141.007  -2
 -10   0 -10 18661.5 141.007   1
  12   0  10 2615.37 69.9333  -2
 -10   0 -12 2615.37 69.9333   1
 -14   0 -10 19199.4 214.033  -2
  10   0  14 19199.4 214.033   1
  16   0  10 643.425 56.2202  -2
 -10   0 -16 643.425 56.2202   1
 -10   0 -18 72.7961 54.4992   1
  18   0  10 56.7822 66.9408  -2
 -10   0 -18 56.7822 66.9408   1
 -10   0 -20 115.681 37.9927   1
 -10   0 -22 139.698 47.6706   1
 -10  -1  27 104.930 60.6438   1
 -10  -1  26 48.9951 24.0207   1
 -10  -1  25 20.0736 24.9695   1
  10   1 -24 9.78482 25.7136   1
  10   1 -23 27.5196 27.6885   1
  10   1 -22 944.763 35.5111   1
 -22   1  10 1240.68 278.641  -2
 -10  -1  22 1240.68 278.641   1
  10   1 -21 283.916 29.0491   1
 -21   1  10 539.973 305.045  -2
 -10  -1  21 539.973 305.045   1
  10   1 -20 237.592 24.9829   1
  10   1 -19 61.9341 22.7201   1
  10   1 -18 971.679 26.7010   1
 -18   1  10 1439.25 140.586  -2
 -10  -1  18 1439.25 140.586   1
  10   1 -17 413.722 19.5223   1
 -17  -1  10 1307.61 134.599  -2
 -10   1  17 1307.61 134.599   1
  10   1 -16 213.850 16.0978   1
 -16  -1  10 548.629 79.6225  -2
 -10   1  16 548.629 79.6225   1
  10   1 -15 47.5926 17.5919   1
 -15   1  10 330.191 34.4463  -2
 -10  -1  15 330.191 34.4463   1
  10   1 -14 3225.85 58.1410   1
  14  -1 -10 7254.63 51.2914  -2
  10   1 -14 7254.63 51.2914   1
  10  -1 -13 436.348 31.8587   1
  13  -1 -10 1077.59 26.3087  -2
  10   1 -13 1077.59 26.3087   1
  10   1 -12 34.6207 73.0279   1
 -12   1  10 75.1838 25.8568  -2
 -10  -1  12 75.1838 25.8568   1
  10   1 -11 455.238 54.8760   1
  11  -1 -10 787.347 36.8796  -2
  10   1 -11 787.347 36.8796   1
  10  -1 -10 157.677 36.0194  -2
  10   1 -10 157.677 36.0194   1
  10   1  -9 2214.31 105.770   1
  -9  -1  10 3039.66 61.7248  -2
 -10   1   9 3039.66 61.7248   1
  10   1  -8 873.739 85.2124   1
   8   1 -10 891.405 59.4130  -2
  10  -1  -8 891.405 59.4130   1
  10   1  -7 13254.9 181.859   1
  -7  -1  10 14948.9 177.367  -2
 -10   1   7 14948.9 177.367   1
  10   1  -6 2087.18 89.1885   1
  -6   1  10 3849.06 139.241  -2
 -10  -1   6 3849.06 139.241   1
  10   1  -5 336.018 68.8953   1
  -5   1  10 912.845 93.3501  -2
 -10  -1   5 912.845 93.3501   1
  10   1  -4 1342.24 72.6808   1
  -4   1  10 1120.70 88.0528  -2
 -10  -1   4 1120.70 88.0528   1
  -3  -1  10 2303.27 120.742  -2
 -10   1   3 2303.27 120.742   1
  -2  -1  10 374.863 89.4704  -2
 -10   1   2 374.863 89.4704   1
   1  -1 -10 4531.44 91.6639  -2
  10   1  -1 4531.44 91.6639   1
   0  -1  10 728.474 62.5230  -2
 -10   1   0 728.474 62.5230   1
  -1  -1 -10 778.946 60.2988  -2
  10   1   1 778.946 60.2988   1
   2  -1  10 13490.8 172.793  -2
 -10   1  -2 13490.8 172.793   1
   3  -1  10 4493.44 47.1543  -2
 -10   1  -3 4493.44 47.1543   1
   4  -1  10 4642.09 45.5648  -2
 -10   1  -4 4642.09 45.5648   1
   5  -1  10 5348.14 52.9433  -2
 -10   1  -5 5348.14 52.9433   1
   6  -1  10 1486.81 30.5436  -2
 -10   1  -6 1486.81 30.5436   1
   7  -1  10 450.425 20.7413  -2
 -10   1  -7 450.425 20.7413   1
   8  -1  10 788.535 23.8053  -2
 -10   1  -8 788.535 23.8053   1
   9  -1  10 3963.35 61.0077  -2
 -10   1  -9 3963.35 61.0077   1
  10  -1  10 1342.63 35.0487  -2
 -10   1 -10 1342.63 35.0487   1
  11  -1  10 138.107 27.2975  -2
 -10   1 -11 138.107 27.2975   1
 -12  -1 -10 1281.27 39.4886  -2
  10   1  12 1281.27 39.4886   1
  13  -1  10 1221.04 37.9158  -2
 -10   1 -13 1221.04 37.9158   1
  14  -1  10 803.398 33.9289  -2
 -10   1 -14 803.398 33.9289   1
  15  -1  10 532.324 37.0762  -2
 -10   1 -15 532.324 37.0762   1
  16  -1  10 367.282 36.7963  -2
 -10   1 -16 367.282 36.7963   1
  17  -1  10 195.483 50.7836  -2
 -10   1 -17 195.483 50.7836   1
  18  -1  10 15.1743 46.2986  -2
 -10   1 -18 15.1743 46.2986   1
 -10  -1 -19 37.0574 33.5372   1
  19  -1  10 8.88015 74.1123  -2
 -10   1 -19 8.88015 74.1123   1
 -10  -1 -20 167.752 30.7128   1
 -10  -1 -21 326.558 35.7881   1
 -10  -1 -22-3.02325 25.3768   1
 -10  -1 -23 41.9726 24.9597   1
 -10  -1 -24 37.7617 16.6793   1
  10  -2 -26 195.403 26.7799   1
  10   2 -25 689.627 33.1043   1
 -10  -2  24 38.9618 24.7520   1
  10   2 -23 48.2017 25.7935   1
  10   2 -22 141.971 23.8519   1
 -22   2  10 18.5867 197.547  -2
 -10  -2  22 18.5867 197.547   1
  10   2 -21 20.1772 25.5161   1
 -21   2  10-13.2054 209.779  -2
 -10  -2  21-13.2054 209.779   1
  10   2 -20 205.405 21.3900   1
 -20   2  10 149.643 228.556  -2
 -10  -2  20 149.643 228.556   1
  10   2 -19 987.215 22.9286   1
 -19   2  10 512.289 238.748  -2
 -10  -2  19 512.289 238.748   1
  10   2 -18 218.708 16.9599   1
 -18   2  10 43.6307 120.754  -2
 -10  -2  18 43.6307 120.754   1
  10   2 -17 440.556 16.9052   1
 -17   2  10 105.203 156.096  -2
 -10  -2  17 105.203 156.096   1
  10   2 -16 703.941 19.7580   1
 -16   2  10 1004.53 63.6724  -2
 -10  -2  16 1004.53 63.6724   1
  10   2 -15 56.9387 25.7073   1
  15  -2 -10 921.716 40.2029  -2
  10   2 -15 921.716 40.2029   1
  10  -2 -14 1085.91 37.6833   1
 -14   2  10 2045.29 46.8454  -2
 -10  -2  14 2045.29 46.8454   1
  10   2 -13 1815.86 59.4439   1
 -13   2  10 2366.90 58.1010  -2
 -10  -2  13 2366.90 58.1010   1
  10  -2 -12 2995.79 83.8610   1
 -12   2  10 3221.52 56.8419  -2
 -10  -2  12 3221.52 56.8419   1
  10   2 -11 421.083 59.5501   1
  11  -2 -10 1927.07 53.1145  -2
  10   2 -11 1927.07 53.1145   1
  10   2 -10 2612.86 115.665   1
 -10   2  10 5307.23 66.0214  -2
 -10  -2  10 5307.23 66.0214   1
 -10  -2   9 1924.13 88.5976   1
   9  -2 -10 11533.4 195.304  -2
  10   2  -9 11533.4 195.304   1
  10   2  -8 791.233 82.3608   1
   8  -2 -10 4029.61 122.490  -2
  10   2  -8 4029.61 122.490   1
  10   2  -7 420.851 71.4994   1
   7  -2 -10 1460.20 72.0728  -2
  10   2  -7 1460.20 72.0728   1
  10   2  -6 67.6217 64.2420   1
  -6  -2  10 1305.52 65.3150  -2
 -10   2   6 1305.52 65.3150   1
  10   2  -5 603.459 66.4610   1
  -5  -2  10 447.057 78.4002  -2
 -10   2   5 447.057 78.4002   1
  -4   2  10 2249.52 73.6322  -2
 -10  -2   4 2249.52 73.6322   1
  -3  -2  10 361.790 54.5063  -2
 -10   2   3 361.790 54.5063   1
  -2   2  10 3605.62 97.9116  -2
 -10  -2   2 3605.62 97.9116   1
  -1   2  10 586.736 55.7113  -2
 -10  -2   1 586.736 55.7113   1
   0   2  10 2673.18 61.6809  -2
 -10  -2   0 2673.18 61.6809   1
   1  -2  10 226.331 24.9460  -2
 -10   2  -1 226.331 24.9460   1
   2  -2  10 1753.10 39.0007  -2
 -10   2  -2 1753.10 39.0007   1
   3   2  10 2601.99 38.9133  -2
 -10  -2  -3 2601.99 38.9133   1
   4   2  10 213.161 21.1507  -2
 -10  -2  -4 213.161 21.1507   1
   5   2  10 753.048 21.3530  -2
 -10  -2  -5 753.048 21.3530   1
   6  -2  10 3102.03 41.9804  -2
 -10   2  -6 3102.03 41.9804   1
   7   2  10 2716.71 33.4261  -2
 -10  -2  -7 2716.71 33.4261   1
   8  -2  10 1388.06 31.1169  -2
 -10   2  -8 1388.06 31.1169   1
   9  -2  10 77.0417 21.8158  -2
 -10   2  -9 77.0417 21.8158   1
  10  -2  10 121.358 25.9308  -2
 -10   2 -10 121.358 25.9308   1
  11  -2  10 1007.19 30.3134  -2
 -10   2 -11 1007.19 30.3134   1
  12  -2  10 1209.89 35.7820  -2
 -10   2 -12 1209.89 35.7820   1
  13  -2  10 348.345 32.6275  -2
 -10   2 -13 348.345 32.6275   1
  14   2  10 767.052 36.9441  -2
 -10  -2 -14 767.052 36.9441   1
  15   2  10 222.089 35.5106  -2
 -10  -2 -15 222.089 35.5106   1
  16   2  10 343.066 33.7748  -2
 -10  -2 -16 343.066 33.7748   1
  17   2  10 61.0335 34.4174  -2
 -10  -2 -17 61.0335 34.4174   1
 -10  -2 -18 239.631 29.4165   1
  18  -2  10 175.192 50.7173  -2
 -10   2 -18 175.192 50.7173   1
 -10  -2 -19 20.7890 18.8562   1
  19  -2  10 124.263 67.2476  -2
 -10   2 -19 124.263 67.2476   1
 -10  -2 -20 25.4400 14.8263   1
 -10  -2 -21 27.8885 26.7376   1
 -10  -2 -22 521.353 25.0925   1
 -10  -2 -23 29.4683 30.0081   1
  10  -3 -24-7.29520 26.5210   1
  10   3 -23 216.785 25.2497   1
  10   3 -22 80.2152 25.7981   1
  10   3 -21 54.2222 21.4786   1
  10   3 -20 132.280 15.7928   1
  10  -3 -19 332.085 15.1491   1
  19  -3 -10 438.581 192.850  -2
  10   3 -19 438.581 192.850   1
  10   3 -18 21.2391 15.0506   1
  18   3 -10 1055.18 71.8951  -2
  10  -3 -18 1055.18 71.8951   1
  10   3 -17 160.037 17.6634   1
  17   3 -10 320.639 58.0637  -2
  10  -3 -17 320.639 58.0637   1
  10   3 -16 416.616 23.8735   1
  16   3 -10 426.545 55.7417  -2
  10  -3 -16 426.545 55.7417   1
  10   3 -15 269.831 42.1976   1
 -15   3  10 703.787 41.2423  -2
 -10  -3  15 703.787 41.2423   1
  10   3 -14 690.306 61.1011   1
 -14   3  10 1339.90 56.2995  -2
 -10  -3  14 1339.90 56.2995   1
  10   3 -13 254.515 66.4955   1
 -13   3  10 362.188 48.0360  -2
 -10  -3  13 362.188 48.0360   1
  10   3 -12 284.056 62.1567   1
 -12   3  10 1157.06 52.3744  -2
 -10  -3  12 1157.06 52.3744   1
  10   3 -11 504.056 64.5450   1
 -11   3  10 1539.07 56.0005  -2
 -10  -3  11 1539.07 56.0005   1
 -10  -3  10 15.0870 150.591   1
 -10   3  10 110.059 43.0757  -2
 -10  -3  10 110.059 43.0757   1
  -9   3  10 402.703 38.8897  -2
 -10  -3   9 402.703 38.8897   1
   8   3 -10 1547.74 65.6808  -2
  10  -3  -8 1547.74 65.6808   1
   7   3 -10 2499.62 61.2262  -2
  10  -3  -7 2499.62 61.2262   1
  -6   3  10 455.134 69.0557  -2
 -10  -3   6 455.134 69.0557   1
  -5   3  10 31.3362 54.5632  -2
 -10  -3   5 31.3362 54.5632   1
  -4   3  10 1022.44 69.3664  -2
 -10  -3   4 1022.44 69.3664   1
  -3   3  10 3496.81 102.975  -2
 -10  -3   3 3496.81 102.975   1
  -2   3  10 2887.00 123.170  -2
 -10  -3   2 2887.00 123.170   1
  -1   3  10 998.275 98.1662  -2
 -10  -3   1 998.275 98.1662   1
   0  -3  10 2996.88 124.899  -2
 -10   3   0 2996.88 124.899   1
   1   3  10 717.113 50.8456  -2
 -10  -3  -1 717.113 50.8456   1
   2  -3  10 202.028 27.9942  -2
 -10   3  -2 202.028 27.9942   1
   3  -3  10 4766.58 50.5858  -2
 -10   3  -3 4766.58 50.5858   1
   4   3  10 354.803 24.5638  -2
 -10  -3  -4 354.803 24.5638   1
   5  -3  10 209.161 23.7802  -2
 -10   3  -5 209.161 23.7802   1
   6  -3  10 314.502 28.3584  -2
 -10   3  -6 314.502 28.3584   1
   7  -3  10 1256.59 33.7510  -2
 -10   3  -7 1256.59 33.7510   1
   8  -3  10 500.270 27.5113  -2
 -10   3  -8 500.270 27.5113   1
   9  -3  10 278.373 26.5836  -2
 -10   3  -9 278.373 26.5836   1
  10  -3  10 1448.97 35.7850  -2
 -10   3 -10 1448.97 35.7850   1
  11  -3  10 828.824 34.7570  -2
 -10   3 -11 828.824 34.7570   1
  12  -3  10 69.2748 29.1071  -2
 -10   3 -12 69.2748 29.1071   1
  13  -3  10 1012.29 42.1201  -2
 -10   3 -13 1012.29 42.1201   1
  14  -3  10 3012.79 51.4446  -2
 -10   3 -14 3012.79 51.4446   1
  15   3  10 1518.52 38.9341  -2
 -10  -3 -15 1518.52 38.9341   1
  16   3  10 263.106 30.9311  -2
 -10  -3 -16 263.106 30.9311   1
 -10  -3 -17 103.986 57.0811   1
  17   3  10 298.971 36.0567  -2
 -10  -3 -17 298.971 36.0567   1
 -10  -3 -18 112.172 19.8733   1
  18   3  10 572.931 46.0645  -2
 -10  -3 -18 572.931 46.0645   1
 -10  -3 -19 541.766 19.1134   1
  19  -3  10 537.062 77.8112  -2
 -10   3 -19 537.062 77.8112   1
 -10  -3 -20 354.247 16.5710   1
 -10  -3 -21 6.16925 15.4209   1
  10   4 -21 23.4459 26.7816   1
  10   4 -20 678.809 27.0682   1
  10   4 -19 43.7965 18.1377   1
  19  -4 -10 68.6581 73.7084  -2
  10   4 -19 68.6581 73.7084   1
  10   4 -18 9.15996 13.8149   1
  18  -4 -10 177.735 82.2279  -2
  10   4 -18 177.735 82.2279   1
  10   4 -17 48.7851 17.1094   1
  17  -4 -10 108.638 39.9017  -2
  10   4 -17 108.638 39.9017   1
 -10  -4  16 550.987 36.3843   1
  16  -4 -10 554.131 34.3047  -2
  10   4 -16 554.131 34.3047   1
 -10  -4  15-2.43160 29.8667   1
  15  -4 -10 42.4712 34.0083  -2
  10   4 -15 42.4712 34.0083   1
 -10  -4  14 107.307 28.2091   1
  14  -4 -10 266.046 41.2604  -2
  10   4 -14 266.046 41.2604   1
  10   4 -13 179.480 35.5221   1
 -13   4  10 381.056 53.4061  -2
 -10  -4  13 381.056 53.4061   1
 -10  -4  12 113.338 53.5606   1
 -12   4  10 1045.85 65.9606  -2
 -10  -4  12 1045.85 65.9606   1
 -10  -4  11 151.428 54.8699   1
  11  -4 -10 667.749 52.4491  -2
  10   4 -11 667.749 52.4491   1
 -10  -4  10 579.904 56.7274   1
 -10   4  10 1005.97 48.7765  -2
 -10  -4  10 1005.97 48.7765   1
  -9   4  10 313.645 54.3510  -2
 -10  -4   9 313.645 54.3510   1
  10   4  -8 1038.39 65.5712   1
  -8   4  10 1617.83 69.0737  -2
 -10  -4   8 1617.83 69.0737   1
   7  -4 -10 959.767 49.2543  -2
  10   4  -7 959.767 49.2543   1
  -6   4  10 108.589 35.7042  -2
 -10  -4   6 108.589 35.7042   1
  -5   4  10 310.941 44.8850  -2
 -10  -4   5 310.941 44.8850   1
  -4   4  10 4752.08 61.6064  -2
 -10  -4   4 4752.08 61.6064   1
  -3   4  10 3831.00 73.5113  -2
 -10  -4   3 3831.00 73.5113   1
  -2   4  10 1239.37 49.0041  -2
 -10  -4   2 1239.37 49.0041   1
  -1   4  10 1729.43 63.0049  -2
 -10  -4   1 1729.43 63.0049   1
   0   4  10 6187.34 113.442  -2
 -10  -4   0 6187.34 113.442   1
   1   4  10 2895.86 58.4280  -2
 -10  -4  -1 2895.86 58.4280   1
   2   4  10 1991.41 47.0252  -2
 -10  -4  -2 1991.41 47.0252   1
   3   4  10 6858.93 64.8373  -2
 -10  -4  -3 6858.93 64.8373   1
   4  -4  10 4029.28 48.1187  -2
 -10   4  -4 4029.28 48.1187   1
   5  -4  10 306.728 32.5244  -2
 -10   4  -5 306.728 32.5244   1
   6  -4  10 1311.19 36.0219  -2
 -10   4  -6 1311.19 36.0219   1
   7  -4  10 1351.82 30.8857  -2
 -10   4  -7 1351.82 30.8857   1
   8  -4  10 1645.31 32.8984  -2
 -10   4  -8 1645.31 32.8984   1
   9  -4  10 467.305 29.0219  -2
 -10   4  -9 467.305 29.0219   1
  10  -4  10 511.990 29.1620  -2
 -10   4 -10 511.990 29.1620   1
  11  -4  10 625.935 30.9974  -2
 -10   4 -11 625.935 30.9974   1
  12  -4  10 1048.62 34.3814  -2
 -10   4 -12 1048.62 34.3814   1
  13  -4  10 173.933 26.3811  -2
 -10   4 -13 173.933 26.3811   1
  14  -4  10 191.303 34.1476  -2
 -10   4 -14 191.303 34.1476   1
  15  -4  10 358.208 42.3454  -2
 -10   4 -15 358.208 42.3454   1
  16   4  10 146.018 32.8673  -2
 -10  -4 -16 146.018 32.8673   1
  17   4  10 115.997 35.9263  -2
 -10  -4 -17 115.997 35.9263   1
 -10  -4 -18 85.3364 19.0638   1
 -10  -5  17 19.7982 22.4935   1
  10   5 -16 110.862 16.7539   1
  16  -5 -10 248.392 45.7041  -2
  10   5 -16 248.392 45.7041   1
 -10  -5  15 23.1371 16.6452   1
  15  -5 -10 125.771 28.0857  -2
  10   5 -15 125.771 28.0857   1
 -10  -5  14 79.0014 24.1274   1
  14  -5 -10 164.184 22.2776  -2
  10   5 -14 164.184 22.2776   1
 -10  -5  13-14.6611 33.1505   1
  13  -5 -10 26.2927 36.6356  -2
  10   5 -13 26.2927 36.6356   1
 -10  -5  12 686.448 42.9001   1
  12  -5 -10 1011.90 52.4359  -2
  10   5 -12 1011.90 52.4359   1
 -10  -5  11-25.3937 30.8986   1
  11  -5 -10-2.71009 39.7009  -2
  10   5 -11-2.71009 39.7009   1
 -10  -5  10 208.542 35.3205   1
 -10   5  10 569.044 52.1452  -2
 -10  -5  10 569.044 52.1452   1
 -10  -5   9 67.6644 35.1287   1
  -9   5  10 75.3960 50.3387  -2
 -10  -5   9 75.3960 50.3387   1
  -8   5  10 572.746 69.2626  -2
 -10  -5   8 572.746 69.2626   1
 -10  -5   7-56.2286 129.495   1
  -7   5  10 9.85313 48.4552  -2
 -10  -5   7 9.85313 48.4552   1
 -10  -5   6 6.34531 130.986   1
  -6   5  10 743.688 60.4283  -2
 -10  -5   6 743.688 60.4283   1
 -10  -5   5-21.3155 128.676   1
  -5   5  10 511.354 38.8758  -2
 -10  -5   5 511.354 38.8758   1
 -10  -5   4-90.1132 127.911   1
  -4   5  10 400.804 52.6223  -2
 -10  -5   4 400.804 52.6223   1
 -10  -5   3 4.84589 127.074   1
  -3   5  10 83.9868 37.2899  -2
 -10  -5   3 83.9868 37.2899   1
 -10  -5   2-8.30682 124.609   1
  -2   5  10 258.898 39.2754  -2
 -10  -5   2 258.898 39.2754   1
  -1   5  10 577.539 43.7809  -2
 -10  -5   1 577.539 43.7809   1
   0   5  10 1437.66 74.3155  -2
 -10  -5   0 1437.66 74.3155   1
   1   5  10 776.262 64.1906  -2
 -10  -5  -1 776.262 64.1906   1
   2   5  10 861.188 57.0387  -2
 -10  -5  -2 861.188 57.0387   1
   3   5  10 1347.84 88.8570  -2
 -10  -5  -3 1347.84 88.8570   1
   4   5  10 263.411 34.5307  -2
 -10  -5  -4 263.411 34.5307   1
   5   5  10 414.972 30.2163  -2
 -10  -5  -5 414.972 30.2163   1
   6   5  10 250.433 24.9523  -2
 -10  -5  -6 250.433 24.9523   1
   7  -5  10 1046.63 29.7302  -2
 -10   5  -7 1046.63 29.7302   1
   8   5  10 759.008 25.4975  -2
 -10  -5  -8 759.008 25.4975   1
   9  -5  10 20.7186 20.7021  -2
 -10   5  -9 20.7186 20.7021   1
  10  -5  10 50.2415 23.5685  -2
 -10   5 -10 50.2415 23.5685   1
  11  -5  10 93.4666 21.9433  -2
 -10   5 -11 93.4666 21.9433   1
  12  -5  10 221.006 26.3901  -2
 -10   5 -12 221.006 26.3901   1
  13   5  10 87.3805 37.8456  -2
 -10  -5 -13 87.3805 37.8456   1
  14   5  10 49.6346 30.7416  -2
 -10  -5 -14 49.6346 30.7416   1
  -8   6  10 121.720 26.9446  -2
 -10  -6   8 121.720 26.9446   1
  -7   6  10 212.873 31.8293  -2
 -10  -6   7 212.873 31.8293   1
  -3   6  10 160.276 38.2209  -2
 -10  -6   3 160.276 38.2209   1
  -2   6  10 176.823 39.0496  -2
 -10  -6   2 176.823 39.0496   1
  -1   6  10 467.309 41.9007  -2
 -10  -6   1 467.309 41.9007   1
   0   6  10 113.083 39.6802  -2
 -10  -6   0 113.083 39.6802   1
   1   6  10 592.695 41.9867  -2
 -10  -6  -1 592.695 41.9867   1
   2   6  10 383.822 40.4207  -2
 -10  -6  -2 383.822 40.4207   1
   3   6  10 419.710 39.4177  -2
 -10  -6  -3 419.710 39.4177   1
   4   6  10 1.45472 34.7161  -2
 -10  -6  -4 1.45472 34.7161   1
  11   0 -27 292.315 32.3699   1
  11   0 -25 512.802 27.9079   1
  11   0 -23 26.9663 32.3909   1
  11   0 -21 261.530 52.6358   1
  11   0 -19 178.480 42.5234   1
  11   0 -17 638.918 44.4879   1
  17   0 -11 1317.06 83.9906  -2
  11   0 -17 1317.06 83.9906   1
  11   0 -15-3.07818 55.9951   1
  15   0 -11-77.2361 49.9850  -2
  11   0 -15-77.2361 49.9850   1
  11   0 -13 2249.84 72.3957   1
  13   0 -11 3499.97 84.1141  -2
  11   0 -13 3499.97 84.1141   1
  11   0 -11-7.67965 49.9381   1
  11   0 -11 45.4775 53.7725  -2
  11   0 -11 45.4775 53.7725   1
   9   0 -11 670.144 48.6409  -2
  11   0  -9 670.144 48.6409   1
  -7   0  11 4007.83 128.454  -2
 -11   0   7 4007.83 128.454   1
   5   0 -11 943.605 141.649  -2
  11   0  -5 943.605 141.649   1
   3   0 -11 281.517 126.160  -2
  11   0  -3 281.517 126.160   1
 -11   0   1 840.978 107.596   1
   1   0 -11 3853.52 247.080  -2
  11   0  -1 3853.52 247.080   1
 -11   0  -1 13315.4 183.366   1
  -1   0 -11 13813.5 419.147  -2
  11   0   1 13813.5 419.147   1
   3   0  11 1315.44 106.958  -2
 -11   0  -3 1315.44 106.958   1
   5   0  11 630.313 49.4508  -2
 -11   0  -5 630.313 49.4508   1
   7   0  11 4894.87 64.9321  -2
 -11   0  -7 4894.87 64.9321   1
   9   0  11 486.008 45.5640  -2
 -11   0  -9 486.008 45.5640   1
  11   0  11 3697.26 70.8831  -2
 -11   0 -11 3697.26 70.8831   1
  13   0  11 23349.1 233.702  -2
 -11   0 -13 23349.1 233.702   1
  15   0  11 1738.67 75.0054  -2
 -11   0 -15 1738.67 75.0054   1
  17   0  11 4535.26 106.071  -2
 -11   0 -17 4535.26 106.071   1
 -11   0 -19 219.206 38.3677   1
  19   0  11 1094.57 80.5947  -2
 -11   0 -19 1094.57 80.5947   1
 -11   0 -21 671.972 42.2596   1
 -11   0 -23-15.3130 23.5086   1
  11  -1 -26 6.13881 18.9666   1
 -11  -1  25 314.407 22.8588   1
  11   1 -24 157.198 23.6228   1
  11   1 -23 54.8806 27.0693   1
  11   1 -22 123.717 30.6969   1
 -22   1  11 158.004 245.850  -2
 -11  -1  22 158.004 245.850   1
  11  -1 -21 242.161 29.8173   1
 -21   1  11 287.584 271.721  -2
 -11  -1  21 287.584 271.721   1
  11   1 -20 207.624 24.9115   1
 -20   1  11-174.210 297.317  -2
 -11  -1  20-174.210 297.317   1
  11   1 -19 826.331 31.3914   1
  11   1 -18 149.561 24.5960   1
 -18  -1  11 746.645 221.383  -2
 -11   1  18 746.645 221.383   1
  11   1 -17 765.329 22.4683   1
 -17  -1  11 633.424 93.9467  -2
 -11   1  17 633.424 93.9467   1
  11   1 -16 3.12204 20.0492   1
  16  -1 -11 31.6049 45.9174  -2
  11   1 -16 31.6049 45.9174   1
  11   1 -15 137.013 22.6558   1
  15  -1 -11 87.6393 39.4659  -2
  11   1 -15 87.6393 39.4659   1
  11  -1 -14 1041.03 34.5570   1
  14  -1 -11 1707.43 40.8069  -2
  11   1 -14 1707.43 40.8069   1
  11  -1 -13 3056.77 60.9868   1
  13  -1 -11 5665.02 64.0812  -2
  11   1 -13 5665.02 64.0812   1
  11   1 -12 3428.04 77.3716   1
  12  -1 -11 3835.27 51.5653  -2
  11   1 -12 3835.27 51.5653   1
  11   1 -11 168.183 75.0658   1
 -11  -1  11 110.601 34.1506  -2
 -11   1  11 110.601 34.1506   1
  11   1 -10 372.221 80.9127   1
  10  -1 -11 804.387 43.6696  -2
  11   1 -10 804.387 43.6696   1
  11   1  -9 5216.22 102.608   1
  -9   1  11 7593.09 86.4594  -2
 -11  -1   9 7593.09 86.4594   1
  11   1  -8 4086.54 125.809   1
   8  -1 -11 7890.04 191.443  -2
  11   1  -8 7890.04 191.443   1
  11   1  -7 295.174 73.1545   1
  -7   1  11 2490.06 124.214  -2
 -11  -1   7 2490.06 124.214   1
  11   1  -6 182.801 66.1669   1
  -6  -1  11 783.776 115.028  -2
 -11   1   6 783.776 115.028   1
  -5   1  11 3111.22 118.158  -2
 -11  -1   5 3111.22 118.158   1
 -11   1   4 596.358 104.508   1
  -4   1  11 1836.89 119.702  -2
 -11  -1   4 1836.89 119.702   1
 -11   1   3 2816.86 135.507   1
   3  -1 -11 2558.51 114.646  -2
  11   1  -3 2558.51 114.646   1
  -2   1  11 513.233 83.3459  -2
 -11  -1   2 513.233 83.3459   1
 -11  -1   1 701.839 53.7623   1
  -1  -1  11 871.076 72.6167  -2
 -11   1   1 871.076 72.6167   1
 -11  -1   0 643.075 97.5725   1
   0  -1 -11 1804.20 72.4219  -2
  11   1   0 1804.20 72.4219   1
  -1  -1 -11 11483.3 79.8921  -2
  11   1   1 11483.3 79.8921   1
   2   1  11 2121.51 41.7082  -2
 -11  -1  -2 2121.51 41.7082   1
   3   1  11 139.745 27.9586  -2
 -11  -1  -3 139.745 27.9586   1
  -4  -1 -11 5227.35 43.0125  -2
  11   1   4 5227.35 43.0125   1
   5  -1  11 130.062 26.2037  -2
 -11   1  -5 130.062 26.2037   1
   6   1  11 1376.70 31.9132  -2
 -11  -1  -6 1376.70 31.9132   1
   7  -1  11 35.3132 24.4485  -2
 -11   1  -7 35.3132 24.4485   1
   8  -1  11 7895.16 62.6935  -2
 -11   1  -8 7895.16 62.6935   1
   9   1  11 255.691 29.5228  -2
 -11  -1  -9 255.691 29.5228   1
  10  -1  11 111.886 24.3008  -2
 -11   1 -10 111.886 24.3008   1
  11  -1  11 116.116 28.7229  -2
 -11   1 -11 116.116 28.7229   1
  12  -1  11 607.765 35.9556  -2
 -11   1 -12 607.765 35.9556   1
  13  -1  11 3739.39 52.5671  -2
 -11   1 -13 3739.39 52.5671   1
  14  -1  11 1238.87 41.0164  -2
 -11   1 -14 1238.87 41.0164   1
  15   1  11 1452.69 46.7756  -2
 -11  -1 -15 1452.69 46.7756   1
  16   1  11 956.904 40.5278  -2
 -11  -1 -16 956.904 40.5278   1
  17   1  11 450.483 40.3640  -2
 -11  -1 -17 450.483 40.3640   1
 -11  -1 -18 76.0225 63.9307   1
  18  -1  11 154.867 42.7660  -2
 -11   1 -18 154.867 42.7660   1
 -11  -1 -19 51.8807 38.3030   1
  19  -1  11 47.0985 58.4577  -2
 -11   1 -19 47.0985 58.4577   1
 -11  -1 -20 4.96513 28.9961   1
 -11  -1 -21 11.7803 25.3825   1
 -11  -1 -22 12.4946 32.8375   1
 -11  -1 -23 28.7001 31.7116   1
 -11  -1 -24 132.383 16.2499   1
  11  -2 -26 32.5096 21.6185   1
  11   2 -25-13.0447 25.3455   1
  11   2 -24 63.2518 24.6644   1
 -11  -2  23 89.4874 24.6994   1
  11   2 -22 524.342 29.3614   1
  11   2 -21-6.04879 22.4027   1
 -21   2  11-6.76351 195.400  -2
 -11  -2  21-6.76351 195.400   1
  11   2 -20-26.4370 22.3488   1
 -20   2  11 33.9103 208.719  -2
 -11  -2  20 33.9103 208.719   1
  11   2 -19 38.1258 17.0194   1
 -19   2  11 183.087 133.491  -2
 -11  -2  19 183.087 133.491   1
 -11   2  18 136.130 16.7347   1
 -18   2  11 113.589 71.7035  -2
 -11  -2  18 113.589 71.7035   1
  11   2 -17 28.4362 17.4193   1
 -17   2  11 288.778 51.4361  -2
 -11  -2  17 288.778 51.4361   1
  11   2 -16 349.428 19.8497   1
  16  -2 -11 1261.26 54.1939  -2
  11   2 -16 1261.26 54.1939   1
  11   2 -15 26.8211 26.6932   1
  15  -2 -11 116.135 32.8986  -2
  11   2 -15 116.135 32.8986   1
  11  -2 -14 1573.41 73.3849   1
  14  -2 -11 3253.12 53.0717  -2
  11   2 -14 3253.12 53.0717   1
  11   2 -13 1431.56 62.9287   1
 -13   2  11 1895.67 56.4980  -2
 -11  -2  13 1895.67 56.4980   1
  11  -2 -12 240.197 58.3504   1
 -12   2  11 941.294 51.3918  -2
 -11  -2  12 941.294 51.3918   1
  11   2 -11-36.7315 52.7390   1
 -11   2  11 44.9122 44.1540  -2
 -11  -2  11 44.9122 44.1540   1
  11   2 -10 2182.03 106.813   1
 -10   2  11 2330.71 60.8481  -2
 -11  -2  10 2330.71 60.8481   1
  11   2  -9 123.906 72.3332   1
  -9   2  11 237.245 42.4342  -2
 -11  -2   9 237.245 42.4342   1
  11   2  -8 1516.59 92.1814   1
  -8   2  11 2823.81 58.6702  -2
 -11  -2   8 2823.81 58.6702   1
  11   2  -7 344.072 69.1836   1
  -7   2  11 1298.13 56.4858  -2
 -11  -2   7 1298.13 56.4858   1
  -6   2  11 3522.34 59.4585  -2
 -11  -2   6 3522.34 59.4585   1
  -5  -2  11 4184.61 74.2773  -2
 -11   2   5 4184.61 74.2773   1
  -4  -2  11 46.4539 41.7910  -2
 -11   2   4 46.4539 41.7910   1
  -3   2  11 3290.62 63.0377  -2
 -11  -2   3 3290.62 63.0377   1
  -2   2  11 2322.59 77.0401  -2
 -11  -2   2 2322.59 77.0401   1
  -1  -2  11 428.968 40.0121  -2
 -11   2   1 428.968 40.0121   1
   0  -2  11 6710.27 81.3035  -2
 -11   2   0 6710.27 81.3035   1
   1  -2  11 1692.74 35.9986  -2
 -11   2  -1 1692.74 35.9986   1
   2  -2  11 506.900 21.6047  -2
 -11   2  -2 506.900 21.6047   1
   3  -2  11 799.778 25.0917  -2
 -11   2  -3 799.778 25.0917   1
   4   2  11 1502.15 31.1596  -2
 -11  -2  -4 1502.15 31.1596   1
   5   2  11 3126.65 35.0747  -2
 -11  -2  -5 3126.65 35.0747   1
   6   2  11 733.204 24.1634  -2
 -11  -2  -6 733.204 24.1634   1
   7   2  11 35.2650 23.2389  -2
 -11  -2  -7 35.2650 23.2389   1
   8   2  11 460.282 23.2126  -2
 -11  -2  -8 460.282 23.2126   1
   9  -2  11 216.342 23.9632  -2
 -11   2  -9 216.342 23.9632   1
  10  -2  11 1209.05 32.7000  -2
 -11   2 -10 1209.05 32.7000   1
  11  -2  11 207.208 27.0276  -2
 -11   2 -11 207.208 27.0276   1
  12   2  11 458.797 32.3228  -2
 -11  -2 -12 458.797 32.3228   1
  13   2  11 603.077 37.5863  -2
 -11  -2 -13 603.077 37.5863   1
  14  -2  11 1920.08 55.8442  -2
 -11   2 -14 1920.08 55.8442   1
  15   2  11 423.161 35.9055  -2
 -11  -2 -15 423.161 35.9055   1
  16   2  11 312.064 35.8464  -2
 -11  -2 -16 312.064 35.8464   1
  17   2  11 120.585 35.0241  -2
 -11  -2 -17 120.585 35.0241   1
  18   2  11 220.193 35.6521  -2
 -11  -2 -18 220.193 35.6521   1
 -11  -2 -19 19.8554 19.2454   1
  19  -2  11 236.754 64.3541  -2
 -11   2 -19 236.754 64.3541   1
 -11  -2 -20-10.0255 25.7343   1
 -11  -2 -21 4.90696 18.7438   1
 -11  -2 -22 248.368 17.5768   1
 -11  -2 -23 189.533 22.9006   1
  11  -3 -24 71.4698 23.3557   1
  11   3 -23 62.7522 26.3713   1
  11   3 -22 25.1470 19.1729   1
  11   3 -21 177.255 24.0582   1
  11   3 -20 1.48015 16.9886   1
  11   3 -19 403.983 17.7109   1
  19  -3 -11 518.358 178.433  -2
  11   3 -19 518.358 178.433   1
  11   3 -18 1068.34 21.4566   1
  18   3 -11 1004.39 52.6010  -2
  11  -3 -18 1004.39 52.6010   1
  11   3 -17 215.712 18.0905   1
  17   3 -11 408.986 48.8035  -2
  11  -3 -17 408.986 48.8035   1
  11   3 -16 164.215 28.4878   1
  16  -3 -11 240.881 31.6791  -2
  11   3 -16 240.881 31.6791   1
  11   3 -15 14.0109 62.6581   1
 -15   3  11 203.681 31.8642  -2
 -11  -3  15 203.681 31.8642   1
  11   3 -14 69.1535 63.2265   1
  14  -3 -11 67.1472 35.8784  -2
  11   3 -14 67.1472 35.8784   1
  11   3 -13 356.616 64.8740   1
 -13   3  11 833.044 46.1623  -2
 -11  -3  13 833.044 46.1623   1
  11   3 -12-16.2967 61.7427   1
 -12   3  11 24.1138 38.9959  -2
 -11  -3  12 24.1138 38.9959   1
  11   3 -11-32.5752 59.9164   1
 -11   3  11-23.1870 51.9185  -2
 -11  -3  11-23.1870 51.9185   1
  11   3 -10 721.996 65.7301   1
 -10   3  11 1389.13 63.8985  -2
 -11  -3  10 1389.13 63.8985   1
  -9   3  11 3540.56 59.7812  -2
 -11  -3   9 3540.56 59.7812   1
   8  -3 -11 72.3626 48.1633  -2
  11   3  -8 72.3626 48.1633   1
  -7   3  11-12.7170 55.5840  -2
 -11  -3   7-12.7170 55.5840   1
  -6   3  11 1099.36 69.7279  -2
 -11  -3   6 1099.36 69.7279   1
  -5   3  11 1978.44 74.1715  -2
 -11  -3   5 1978.44 74.1715   1
  -4   3  11 408.385 52.2907  -2
 -11  -3   4 408.385 52.2907   1
  -3   3  11 243.011 51.5995  -2
 -11  -3   3 243.011 51.5995   1
  -2   3  11 3886.30 62.4383  -2
 -11  -3   2 3886.30 62.4383   1
  -1   3  11 19351.0 121.935  -2
 -11  -3   1 19351.0 121.935   1
   0   3  11 813.686 46.4986  -2
 -11  -3   0 813.686 46.4986   1
   1   3  11 11782.2 90.9158  -2
 -11  -3  -1 11782.2 90.9158   1
   2  -3  11 5215.89 59.8863  -2
 -11   3  -2 5215.89 59.8863   1
   3  -3  11 9970.41 75.0688  -2
 -11   3  -3 9970.41 75.0688   1
   4  -3  11 69.2921 24.1666  -2
 -11   3  -4 69.2921 24.1666   1
   5  -3  11 269.619 27.2145  -2
 -11   3  -5 269.619 27.2145   1
   6  -3  11 1137.32 34.3097  -2
 -11   3  -6 1137.32 34.3097   1
   7  -3  11 990.548 37.0771  -2
 -11   3  -7 990.548 37.0771   1
   8  -3  11 61.3627 26.7498  -2
 -11   3  -8 61.3627 26.7498   1
   9  -3  11 469.008 31.1513  -2
 -11   3  -9 469.008 31.1513   1
  10  -3  11 1055.28 35.5275  -2
 -11   3 -10 1055.28 35.5275   1
  11  -3  11 1001.45 39.8310  -2
 -11   3 -11 1001.45 39.8310   1
  12  -3  11 231.619 27.4006  -2
 -11   3 -12 231.619 27.4006   1
  13  -3  11 1376.76 44.5712  -2
 -11   3 -13 1376.76 44.5712   1
  14   3  11 239.799 29.0654  -2
 -11  -3 -14 239.799 29.0654   1
  15  -3  11 812.262 39.7523  -2
 -11   3 -15 812.262 39.7523   1
  16   3  11 203.022 27.5350  -2
 -11  -3 -16 203.022 27.5350   1
 -11  -3 -17 205.903 54.2976   1
  17   3  11 208.379 40.1668  -2
 -11  -3 -17 208.379 40.1668   1
 -11  -3 -18 367.416 24.7393   1
  18  -3  11 200.558 70.1300  -2
 -11   3 -18 200.558 70.1300   1
 -11  -3 -19 5.43702 13.3536   1
  19  -3  11 124.960 67.7142  -2
 -11   3 -19 124.960 67.7142   1
 -11  -3 -20 22.9933 16.7202   1
  11   4 -20 45.0986 21.0159   1
 -11  -4  19 38.3418 17.3113   1
  19  -4 -11 69.9760 68.6314  -2
  11   4 -19 69.9760 68.6314   1
  11   4 -18 23.1823 14.3316   1
  18  -4 -11 85.2321 76.4309  -2
  11   4 -18 85.2321 76.4309   1
  11   4 -17 6.65989 18.0674   1
  17  -4 -11-14.6119 31.8574  -2
  11   4 -17-14.6119 31.8574   1
  11   4 -16 171.161 33.2192   1
  16  -4 -11 199.903 28.9531  -2
  11   4 -16 199.903 28.9531   1
 -11  -4  15 81.3813 32.6110   1
  15  -4 -11 177.552 34.7147  -2
  11   4 -15 177.552 34.7147   1
 -11  -4  14 327.542 39.7529   1
  14  -4 -11 396.798 39.1136  -2
  11   4 -14 396.798 39.1136   1
 -11  -4  13 39.5393 38.0787   1
 -13   4  11 81.7796 48.5382  -2
 -11  -4  13 81.7796 48.5382   1
 -11  -4  12 453.150 56.8332   1
 -12   4  11 889.861 60.7161  -2
 -11  -4  12 889.861 60.7161   1
 -11  -4  11 4.59567 143.317   1
 -11   4  11 401.649 49.8257  -2
 -11  -4  11 401.649 49.8257   1
  11   4 -10 329.597 56.3671   1
 -10   4  11 618.787 54.7406  -2
 -11  -4  10 618.787 54.7406   1
 -11  -4   9 3.60096 51.1932   1
  -9   4  11 63.3583 46.4814  -2
 -11  -4   9 63.3583 46.4814   1
 -11  -4   8 217.129 39.3777   1
   8  -4 -11 489.780 62.5321  -2
  11   4  -8 489.780 62.5321   1
  11   4  -7 69.1002 55.8120   1
  -7   4  11 76.0680 35.3582  -2
 -11  -4   7 76.0680 35.3582   1
  -6   4  11 1094.82 53.8289  -2
 -11  -4   6 1094.82 53.8289   1
 -11  -4   5-69.7027 135.650   1
  -5   4  11 155.664 43.2156  -2
 -11  -4   5 155.664 43.2156   1
 -11  -4   4-31.9363 133.015   1
  -4   4  11 1229.73 52.9328  -2
 -11  -4   4 1229.73 52.9328   1
 -11  -4   3 25.6148 128.167   1
  -3   4  11 1039.77 51.8425  -2
 -11  -4   3 1039.77 51.8425   1
  -2   4  11 3350.09 86.3055  -2
 -11  -4   2 3350.09 86.3055   1
  -1  -4  11 1537.70 48.1155  -2
 -11   4   1 1537.70 48.1155   1
   0  -4  11 1320.22 56.0217  -2
 -11   4   0 1320.22 56.0217   1
   1  -4  11 6466.34 87.1113  -2
 -11   4  -1 6466.34 87.1113   1
   2   4  11 1295.75 43.0082  -2
 -11  -4  -2 1295.75 43.0082   1
   3  -4  11 2174.23 46.1247  -2
 -11   4  -3 2174.23 46.1247   1
   4  -4  11 798.953 31.5831  -2
 -11   4  -4 798.953 31.5831   1
   5  -4  11 83.5001 28.0706  -2
 -11   4  -5 83.5001 28.0706   1
   6  -4  11 629.477 29.4359  -2
 -11   4  -6 629.477 29.4359   1
   7  -4  11 52.2052 26.1702  -2
 -11   4  -7 52.2052 26.1702   1
   8  -4  11 685.282 27.1071  -2
 -11   4  -8 685.282 27.1071   1
   9  -4  11 976.250 35.8732  -2
 -11   4  -9 976.250 35.8732   1
  10  -4  11 617.116 35.6291  -2
 -11   4 -10 617.116 35.6291   1
  11  -4  11 17.4882 26.5898  -2
 -11   4 -11 17.4882 26.5898   1
  12   4  11 259.586 27.7983  -2
 -11  -4 -12 259.586 27.7983   1
  13  -4  11 247.600 31.2740  -2
 -11   4 -13 247.600 31.2740   1
  14  -4  11 451.859 43.5493  -2
 -11   4 -14 451.859 43.5493   1
  15  -4  11 446.246 43.8811  -2
 -11   4 -15 446.246 43.8811   1
  16  -4  11 521.928 33.1686  -2
 -11   4 -16 521.928 33.1686   1
  17   4  11 905.800 35.1289  -2
 -11  -4 -17 905.800 35.1289   1
 -11  -4 -18 287.183 16.3902   1
 -11  -5  17-6.58664 19.1845   1
 -11  -5  16 48.5781 26.5920   1
 -11  -5  15 133.195 19.6676   1
  15  -5 -11 103.563 32.3965  -2
  11   5 -15 103.563 32.3965   1
 -11  -5  14 393.202 25.7476   1
  14  -5 -11 352.911 22.7213  -2
  11   5 -14 352.911 22.7213   1
 -11  -5  13 35.0786 33.7428   1
  13  -5 -11 29.1972 23.2338  -2
  11   5 -13 29.1972 23.2338   1
 -11  -5  12 179.717 39.5352   1
  12  -5 -11 318.622 30.8711  -2
  11   5 -12 318.622 30.8711   1
 -11  -5  11 202.675 32.8249   1
  11  -5 -11 457.189 39.8961  -2
  11   5 -11 457.189 39.8961   1
 -11  -5  10 22.7728 32.6047   1
 -11  -5   9 138.210 55.5521   1
   9  -5 -11 406.749 50.7118  -2
  11   5  -9 406.749 50.7118   1
  -8   5  11 349.970 56.8290  -2
 -11  -5   8 349.970 56.8290   1
 -11  -5   7 624.059 51.6194   1
  -7   5  11 831.896 56.1578  -2
 -11  -5   7 831.896 56.1578   1
  -6   5  11 723.818 37.5016  -2
 -11  -5   6 723.818 37.5016   1
  -5   5  11 405.089 40.7715  -2
 -11  -5   5 405.089 40.7715   1
  -4   5  11 19.6790 36.9404  -2
 -11  -5   4 19.6790 36.9404   1
  -3   5  11 1592.02 65.7340  -2
 -11  -5   3 1592.02 65.7340   1
  -2   5  11 544.620 45.5424  -2
 -11  -5   2 544.620 45.5424   1
  -1   5  11 331.193 39.2819  -2
 -11  -5   1 331.193 39.2819   1
   0   5  11 45.1196 48.0370  -2
 -11  -5   0 45.1196 48.0370   1
   1   5  11 426.168 74.8616  -2
 -11  -5  -1 426.168 74.8616   1
   2  -5  11 57.2116 71.1935  -2
 -11   5  -2 57.2116 71.1935   1
   3   5  11 1789.96 53.9339  -2
 -11  -5  -3 1789.96 53.9339   1
   4  -5  11 619.923 38.1934  -2
 -11   5  -4 619.923 38.1934   1
   5   5  11 435.930 31.2302  -2
 -11  -5  -5 435.930 31.2302   1
   6   5  11 219.508 29.3669  -2
 -11  -5  -6 219.508 29.3669   1
   7   5  11 114.581 23.0891  -2
 -11  -5  -7 114.581 23.0891   1
   8   5  11 20.4221 22.9011  -2
 -11  -5  -8 20.4221 22.9011   1
   9  -5  11 16.8706 24.0060  -2
 -11   5  -9 16.8706 24.0060   1
  10  -5  11 58.8070 21.1769  -2
 -11   5 -10 58.8070 21.1769   1
  11  -5  11 21.3567 21.1819  -2
 -11   5 -11 21.3567 21.1819   1
  12   5  11 43.2316 27.9540  -2
 -11  -5 -12 43.2316 27.9540   1
  13   5  11 27.0574 30.9589  -2
 -11  -5 -13 27.0574 30.9589   1
  -4   6  11 22.0593 32.3954  -2
 -11  -6   4 22.0593 32.3954   1
  -3   6  11 103.588 34.6541  -2
 -11  -6   3 103.588 34.6541   1
  -2   6  11 181.270 35.7957  -2
 -11  -6   2 181.270 35.7957   1
  -1   6  11 103.734 35.3022  -2
 -11  -6   1 103.734 35.3022   1
   0   6  11 392.511 36.5191  -2
 -11  -6   0 392.511 36.5191   1
   1   6  11 290.198 34.3835  -2
 -11  -6  -1 290.198 34.3835   1
   2   6  11 15.7169 31.6320  -2
 -11  -6  -2 15.7169 31.6320   1
   3   6  11 184.876 30.8703  -2
 -11  -6  -3 184.876 30.8703   1
  12   0 -26 93.5435 43.6523   1
 -12   0  24 334.938 34.4910   1
  12   0 -22 149.581 35.4837   1
  12   0 -20 784.537 49.2131   1
  12   0 -18 726.652 46.5025   1
  12   0 -16 4766.06 90.5587   1
  16   0 -12 6757.87 167.155  -2
  12   0 -16 6757.87 167.155   1
  12   0 -14 95.7951 55.3835   1
  14   0 -12-6.15691 67.0521  -2
  12   0 -14-6.15691 67.0521   1
  12   0 -12 30913.5 187.548   1
  12   0 -12 49149.6 228.740  -2
  12   0 -12 49149.6 228.740   1
 -12   0  10 262.001 90.9653   1
  10   0 -12 845.795 54.7061  -2
  12   0 -10 845.795 54.7061   1
   8   0 -12 5535.60 89.3869  -2
  12   0  -8 5535.60 89.3869   1
   6   0 -12 4617.04 83.0878  -2
  12   0  -6 4617.04 83.0878   1
  -4   0  12 7295.29 102.045  -2
 -12   0   4 7295.29 102.045   1
 -12   0   2 3644.70 125.240   1
  -2   0  12 4052.58 62.7305  -2
 -12   0   2 4052.58 62.7305   1
 -12   0   0 4077.71 127.365   1
   0   0  12 12061.9 114.222  -2
 -12   0   0 12061.9 114.222   1
  -2   0 -12 1544.93 68.3396  -2
  12   0   2 1544.93 68.3396   1
   4   0  12 20288.8 137.222  -2
 -12   0  -4 20288.8 137.222   1
   6   0  12 1271.20 41.2144  -2
 -12   0  -6 1271.20 41.2144   1
   8   0  12 8662.45 102.556  -2
 -12   0  -8 8662.45 102.556   1
  10   0  12 3222.04 59.5525  -2
 -12   0 -10 3222.04 59.5525   1
  12   0  12 13638.2 115.477  -2
 -12   0 -12 13638.2 115.477   1
  14   0  12 1814.57 73.9727  -2
 -12   0 -14 1814.57 73.9727   1
  16   0  12 2176.95 65.8648  -2
 -12   0 -16 2176.95 65.8648   1
  18   0  12 128.885 49.9457  -2
 -12   0 -18 128.885 49.9457   1
 -12   0 -20 298.101 44.5771   1
 -12   0 -22-3.07646 25.8021   1
  12   1 -26 46.1950 20.9611   1
  12   1 -25 249.190 21.6686   1
  12  -1 -24 36.0233 22.1112   1
  12   1 -23 323.644 32.3736   1
 -23   1  12 694.887 194.147  -2
 -12  -1  23 694.887 194.147   1
  12   1 -22 219.291 30.2991   1
 -22   1  12-42.2893 218.901  -2
 -12  -1  22-42.2893 218.901   1
  12   1 -21 388.573 29.4531   1
 -21   1  12 379.916 236.407  -2
 -12  -1  21 379.916 236.407   1
  12   1 -20 14.7366 22.3447   1
 -20   1  12-208.151 248.552  -2
 -12  -1  20-208.151 248.552   1
  12  -1 -19 180.678 24.2083   1
 -19   1  12 589.946 265.229  -2
 -12  -1  19 589.946 265.229   1
  12   1 -18 378.133 29.5150   1
  18  -1 -12 552.741 96.9348  -2
  12   1 -18 552.741 96.9348   1
  12   1 -17 146.764 23.3206   1
  17  -1 -12 574.791 60.3332  -2
  12   1 -17 574.791 60.3332   1
  12   1 -16 877.807 25.4291   1
  16  -1 -12 1497.00 48.6822  -2
  12   1 -16 1497.00 48.6822   1
  12   1 -15 180.202 24.8431   1
  15  -1 -12 792.703 45.8303  -2
  12   1 -15 792.703 45.8303   1
  12   1 -14 12.8691 25.5546   1
  14  -1 -12 51.3086 31.8929  -2
  12   1 -14 51.3086 31.8929   1
  12   1 -13 1446.32 39.1840   1
  13   1 -12 2719.62 49.9485  -2
  12  -1 -13 2719.62 49.9485   1
  12   1 -12 169.564 40.9778   1
  12  -1 -12 469.388 31.2423  -2
  12   1 -12 469.388 31.2423   1
  12   1 -11 725.417 59.4524   1
  11  -1 -12 2724.56 60.6810  -2
  12   1 -11 2724.56 60.6810   1
  12   1 -10 65.4414 75.1969   1
  10  -1 -12 104.129 42.1771  -2
  12   1 -10 104.129 42.1771   1
  12   1  -9 192.129 76.5773   1
   9  -1 -12 1427.19 65.3263  -2
  12   1  -9 1427.19 65.3263   1
  12   1  -8 1512.58 48.3990   1
   8  -1 -12 2864.46 58.9675  -2
  12   1  -8 2864.46 58.9675   1
 -12   1   7 635.697 113.402   1
  -7  -1  12 2339.62 64.8947  -2
 -12   1   7 2339.62 64.8947   1
 -12   1   6 83.2494 92.0165   1
  -6   1  12 146.265 41.2248  -2
 -12  -1   6 146.265 41.2248   1
 -12   1   5 3461.62 152.900   1
   5  -1 -12 3488.40 53.2706  -2
  12   1  -5 3488.40 53.2706   1
 -12  -1   4 2243.52 127.136   1
   4  -1 -12 4188.25 58.6734  -2
  12   1  -4 4188.25 58.6734   1
 -12  -1   3 67.6166 90.2416   1
  -3  -1  12 430.557 37.3731  -2
 -12   1   3 430.557 37.3731   1
 -12  -1   2 540.120 102.303   1
  -2  -1  12 2827.05 54.5485  -2
 -12   1   2 2827.05 54.5485   1
  -1   1  12 1598.82 50.7132  -2
 -12  -1   1 1598.82 50.7132   1
 -12  -1   0 1634.95 90.2409   1
   0   1 -12 2198.69 44.7890  -2
  12  -1   0 2198.69 44.7890   1
 -12  -1  -1 736.088 84.2516   1
   1   1  12 800.419 38.6159  -2
 -12  -1  -1 800.419 38.6159   1
   2   1  12 4134.16 55.8944  -2
 -12  -1  -2 4134.16 55.8944   1
 -12   1  -3 1522.33 125.435   1
  -3  -1 -12 5141.83 73.5682  -2
  12   1   3 5141.83 73.5682   1
   4   1  12 196.443 26.1598  -2
 -12  -1  -4 196.443 26.1598   1
  -5  -1 -12 183.065 28.7475  -2
  12   1   5 183.065 28.7475   1
   6   1  12 4615.30 54.0849  -2
 -12  -1  -6 4615.30 54.0849   1
   7   1  12 2000.66 40.1612  -2
 -12  -1  -7 2000.66 40.1612   1
   8  -1  12 1877.30 36.9474  -2
 -12   1  -8 1877.30 36.9474   1
   9   1  12 141.820 25.0661  -2
 -12  -1  -9 141.820 25.0661   1
  10   1  12 1437.76 42.0702  -2
 -12  -1 -10 1437.76 42.0702   1
  11   1  12 486.951 36.9976  -2
 -12  -1 -11 486.951 36.9976   1
  12   1  12 788.679 37.0397  -2
 -12  -1 -12 788.679 37.0397   1
  13   1  12 1803.79 52.5462  -2
 -12  -1 -13 1803.79 52.5462   1
  14   1  12 158.151 31.5127  -2
 -12  -1 -14 158.151 31.5127   1
  15   1  12 3020.56 68.6715  -2
 -12  -1 -15 3020.56 68.6715   1
  16   1  12 194.647 35.1082  -2
 -12  -1 -16 194.647 35.1082   1
  17  -1  12 132.219 36.6284  -2
 -12   1 -17 132.219 36.6284   1
  18   1  12 182.845 40.8453  -2
 -12  -1 -18 182.845 40.8453   1
  19   1  12 255.000 38.8673  -2
 -12  -1 -19 255.000 38.8673   1
 -12  -1 -20-37.8846 27.9876   1
 -12  -1 -21-47.5896 27.0846   1
 -12  -1 -22 116.526 28.6401   1
  12  -2 -26 46.0958 17.2856   1
  12  -2 -25 47.3243 28.7512   1
  12   2 -24 60.8769 25.4119   1
  12   2 -23 45.1545 25.8718   1
  12   2 -22 31.9000 26.5012   1
 -22   2  12 40.8744 160.226  -2
 -12  -2  22 40.8744 160.226   1
  12   2 -21 14.1308 21.3925   1
 -21   2  12-48.8820 176.934  -2
 -12  -2  21-48.8820 176.934   1
  12   2 -20 433.454 26.6931   1
 -20   2  12-59.5214 187.547  -2
 -12  -2  20-59.5214 187.547   1
  12   2 -19 137.967 20.2283   1
 -19   2  12 564.139 197.145  -2
 -12  -2  19 564.139 197.145   1
  12   2 -18 582.763 19.5845   1
  18  -2 -12 536.390 64.1501  -2
  12   2 -18 536.390 64.1501   1
  12   2 -17 419.236 18.2074   1
 -17   2  12 1238.22 66.8075  -2
 -12  -2  17 1238.22 66.8075   1
  12   2 -16 267.928 25.1135   1
  16  -2 -12 514.044 40.4969  -2
  12   2 -16 514.044 40.4969   1
  12   2 -15 202.461 53.2948   1
  15  -2 -12 177.736 28.7171  -2
  12   2 -15 177.736 28.7171   1
  12   2 -14 189.525 37.6502   1
 -14   2  12 908.542 37.4221  -2
 -12  -2  14 908.542 37.4221   1
  12   2 -13-16.4017 44.1625   1
 -13   2  12-14.3638 50.3641  -2
 -12  -2  13-14.3638 50.3641   1
  12   2 -12 16.4898 35.6676   1
 -12   2  12 42.1150 70.2019  -2
 -12  -2  12 42.1150 70.2019   1
  12  -2 -11 396.698 63.4398   1
 -11   2  12 1106.17 72.2291  -2
 -12  -2  11 1106.17 72.2291   1
  12   2 -10 1138.93 73.0893   1
 -10   2  12 2719.36 62.4058  -2
 -12  -2  10 2719.36 62.4058   1
  12   2  -9 436.400 78.2616   1
  -9   2  12 628.239 44.0506  -2
 -12  -2   9 628.239 44.0506   1
  12   2  -8 1976.63 98.7545   1
  -8   2  12 5374.45 75.6933  -2
 -12  -2   8 5374.45 75.6933   1
  -7   2  12 1409.62 52.0713  -2
 -12  -2   7 1409.62 52.0713   1
  -6   2  12 239.689 35.1187  -2
 -12  -2   6 239.689 35.1187   1
  -5  -2  12 570.997 50.7503  -2
 -12   2   5 570.997 50.7503   1
  -4  -2  12 1712.86 50.3776  -2
 -12   2   4 1712.86 50.3776   1
  -3   2  12 850.475 43.2669  -2
 -12  -2   3 850.475 43.2669   1
   2  -2 -12 1916.43 72.0726  -2
  12   2  -2 1916.43 72.0726   1
  -1  -2  12 1041.93 48.6261  -2
 -12   2   1 1041.93 48.6261   1
   0  -2  12 4526.19 51.6912  -2
 -12   2   0 4526.19 51.6912   1
 -12   2  -1 1641.18 96.8762   1
   1  -2  12 1959.37 39.0773  -2
 -12   2  -1 1959.37 39.0773   1
   2  -2  12 3016.15 51.2580  -2
 -12   2  -2 3016.15 51.2580   1
   3  -2  12 931.604 26.7793  -2
 -12   2  -3 931.604 26.7793   1
   4   2  12 1192.99 30.0698  -2
 -12  -2  -4 1192.99 30.0698   1
   5   2  12 111.024 24.6111  -2
 -12  -2  -5 111.024 24.6111   1
   6  -2  12 145.895 23.3408  -2
 -12   2  -6 145.895 23.3408   1
   7   2  12 358.752 22.3102  -2
 -12  -2  -7 358.752 22.3102   1
   8   2  12 452.523 23.4409  -2
 -12  -2  -8 452.523 23.4409   1
   9   2  12 394.388 30.6072  -2
 -12  -2  -9 394.388 30.6072   1
  10   2  12 1076.29 32.2367  -2
 -12  -2 -10 1076.29 32.2367   1
  11   2  12 367.047 31.4853  -2
 -12  -2 -11 367.047 31.4853   1
  12   2  12 578.538 44.4386  -2
 -12  -2 -12 578.538 44.4386   1
  13   2  12 950.064 46.3721  -2
 -12  -2 -13 950.064 46.3721   1
  14   2  12 1712.89 54.2772  -2
 -12  -2 -14 1712.89 54.2772   1
  15   2  12 126.546 33.2115  -2
 -12  -2 -15 126.546 33.2115   1
  16   2  12 1.74528 34.5550  -2
 -12  -2 -16 1.74528 34.5550   1
  17   2  12 440.141 46.5050  -2
 -12  -2 -17 440.141 46.5050   1
  18   2  12 272.135 36.3579  -2
 -12  -2 -18 272.135 36.3579   1
 -12  -2 -19 86.3755 51.5258   1
  19  -2  12-34.4294 44.4996  -2
 -12   2 -19-34.4294 44.4996   1
 -12  -2 -20-8.63705 26.4597   1
 -12  -2 -21-7.30602 17.5971   1
 -12  -2 -22 15.8558 18.0444   1
  12   3 -23 1.06174 23.8005   1
  12   3 -22 41.8977 20.0890   1
  12   3 -21 93.1626 24.1773   1
  12   3 -20 39.1984 20.0940   1
  12   3 -19 84.3915 16.8876   1
  19  -3 -12 22.4712 53.3919  -2
  12   3 -19 22.4712 53.3919   1
  12   3 -18 14.2928 17.0961   1
  18  -3 -12 131.552 66.6728  -2
  12   3 -18 131.552 66.6728   1
  12   3 -17 142.614 30.2783   1
  17  -3 -12 242.970 27.0742  -2
  12   3 -17 242.970 27.0742   1
  12   3 -16 51.1868 27.4424   1
 -16   3  12 204.211 31.5216  -2
 -12  -3  16 204.211 31.5216   1
  12   3 -15 50.4432 56.6100   1
  15  -3 -12 57.2051 36.5781  -2
  12   3 -15 57.2051 36.5781   1
  12   3 -14 2133.82 99.3422   1
 -14   3  12 2945.23 61.0844  -2
 -12  -3  14 2945.23 61.0844   1
  12   3 -13 505.801 81.6517   1
 -13   3  12 2046.29 57.2599  -2
 -12  -3  13 2046.29 57.2599   1
  12   3 -12 459.354 66.8760   1
 -12   3  12 997.472 51.7420  -2
 -12  -3  12 997.472 51.7420   1
  12   3 -11-46.1918 59.9278   1
 -11   3  12-9.81365 52.8561  -2
 -12  -3  11-9.81365 52.8561   1
  12   3 -10 709.258 66.1650   1
 -10   3  12 812.464 80.6513  -2
 -12  -3  10 812.464 80.6513   1
  12   3  -9 244.751 137.040   1
  -9   3  12 996.700 63.1559  -2
 -12  -3   9 996.700 63.1559   1
  12   3  -8 289.726 134.492   1
   8  -3 -12 454.266 63.3255  -2
  12   3  -8 454.266 63.3255   1
  -7   3  12 958.053 126.804  -2
 -12  -3   7 958.053 126.804   1
  -6   3  12 653.926 77.7912  -2
 -12  -3   6 653.926 77.7912   1
  -5   3  12 1050.49 60.4416  -2
 -12  -3   5 1050.49 60.4416   1
  -4   3  12 710.689 80.3021  -2
 -12  -3   4 710.689 80.3021   1
  -3   3  12 308.808 50.0872  -2
 -12  -3   3 308.808 50.0872   1
  -2   3  12 2322.45 80.3597  -2
 -12  -3   2 2322.45 80.3597   1
  -1   3  12 745.276 53.3769  -2
 -12  -3   1 745.276 53.3769   1
   0   3  12 591.515 59.3794  -2
 -12  -3   0 591.515 59.3794   1
   1  -3  12 3445.22 68.6972  -2
 -12   3  -1 3445.22 68.6972   1
   2  -3  12 932.218 53.3318  -2
 -12   3  -2 932.218 53.3318   1
   3  -3  12 552.109 30.5405  -2
 -12   3  -3 552.109 30.5405   1
   4  -3  12 752.811 30.4254  -2
 -12   3  -4 752.811 30.4254   1
   5  -3  12 495.622 27.3314  -2
 -12   3  -5 495.622 27.3314   1
   6  -3  12 208.809 28.8002  -2
 -12   3  -6 208.809 28.8002   1
   7  -3  12 85.4081 28.5663  -2
 -12   3  -7 85.4081 28.5663   1
   8  -3  12 870.300 34.1974  -2
 -12   3  -8 870.300 34.1974   1
   9  -3  12 1001.70 41.1639  -2
 -12   3  -9 1001.70 41.1639   1
  10  -3  12 30.3122 26.1671  -2
 -12   3 -10 30.3122 26.1671   1
  11   3  12 149.174 29.9013  -2
 -12  -3 -11 149.174 29.9013   1
  12   3  12 1217.29 40.4816  -2
 -12  -3 -12 1217.29 40.4816   1
  13  -3  12 1388.82 52.8636  -2
 -12   3 -13 1388.82 52.8636   1
  14   3  12 358.694 36.1315  -2
 -12  -3 -14 358.694 36.1315   1
  15  -3  12 162.404 30.2876  -2
 -12   3 -15 162.404 30.2876   1
  16   3  12 1012.66 33.9491  -2
 -12  -3 -16 1012.66 33.9491   1
 -12  -3 -17 710.101 54.6864   1
  17  -3  12 1024.56 43.2458  -2
 -12   3 -17 1024.56 43.2458   1
 -12  -3 -18 86.8817 42.5280   1
  18  -3  12 10.8984 33.8463  -2
 -12   3 -18 10.8984 33.8463   1
 -12  -3 -19 12.1128 14.8515   1
  19  -3  12 144.121 61.7198  -2
 -12   3 -19 144.121 61.7198   1
 -12  -4  20 41.0248 25.5718   1
  12   4 -19 114.662 15.9981   1
  12   4 -18 124.103 15.0679   1
  18  -4 -12 263.871 45.5109  -2
  12   4 -18 263.871 45.5109   1
  12   4 -17-2.24368 23.8437   1
  17  -4 -12 151.777 25.4321  -2
  12   4 -17 151.777 25.4321   1
 -12  -4  16 160.706 32.2898   1
  16  -4 -12 216.323 22.9961  -2
  12   4 -16 216.323 22.9961   1
 -12  -4  15 93.5946 30.9887   1
  15  -4 -12 270.216 31.1669  -2
  12   4 -15 270.216 31.1669   1
 -12  -4  14 122.462 36.0202   1
  14  -4 -12 330.091 34.7698  -2
  12   4 -14 330.091 34.7698   1
 -12  -4  13 82.4944 46.8649   1
  13  -4 -12 40.4827 40.7355  -2
  12   4 -13 40.4827 40.7355   1
 -12  -4  12-66.9171 53.5212   1
 -12   4  12-7.68651 47.4486  -2
 -12  -4  12-7.68651 47.4486   1
 -12  -4  11 77.1938 54.6006   1
 -11   4  12 630.741 45.6398  -2
 -12  -4  11 630.741 45.6398   1
 -12  -4  10 892.464 45.7417   1
 -10   4  12 1059.99 50.4974  -2
 -12  -4  10 1059.99 50.4974   1
 -12  -4   9 53.7048 38.0795   1
  -9   4  12 208.657 48.8319  -2
 -12  -4   9 208.657 48.8319   1
  12   4  -8 108.004 39.9259   1
  -8   4  12 78.3483 56.1213  -2
 -12  -4   8 78.3483 56.1213   1
 -12  -4   7 79.0463 57.7390   1
  -7   4  12 953.048 47.8255  -2
 -12  -4   7 953.048 47.8255   1
  -6   4  12 3280.29 108.524  -2
 -12  -4   6 3280.29 108.524   1
  -5   4  12 131.514 42.6990  -2
 -12  -4   5 131.514 42.6990   1
  -4   4  12 164.006 43.4252  -2
 -12  -4   4 164.006 43.4252   1
  -3   4  12 871.909 49.2846  -2
 -12  -4   3 871.909 49.2846   1
  -2   4  12 3115.56 75.2241  -2
 -12  -4   2 3115.56 75.2241   1
  -1  -4  12 1405.85 82.5164  -2
 -12   4   1 1405.85 82.5164   1
   0  -4  12 995.173 52.1068  -2
 -12   4   0 995.173 52.1068   1
   1  -4  12 143.139 40.3541  -2
 -12   4  -1 143.139 40.3541   1
   2  -4  12 1686.91 47.2047  -2
 -12   4  -2 1686.91 47.2047   1
   3  -4  12 628.997 38.2425  -2
 -12   4  -3 628.997 38.2425   1
   4  -4  12 279.969 35.2649  -2
 -12   4  -4 279.969 35.2649   1
   5  -4  12 241.728 29.0426  -2
 -12   4  -5 241.728 29.0426   1
   6  -4  12 881.567 35.8713  -2
 -12   4  -6 881.567 35.8713   1
   7  -4  12 635.752 29.8732  -2
 -12   4  -7 635.752 29.8732   1
   8  -4  12 70.0677 29.3488  -2
 -12   4  -8 70.0677 29.3488   1
   9  -4  12 715.660 30.6449  -2
 -12   4  -9 715.660 30.6449   1
  10  -4  12 1351.00 45.7384  -2
 -12   4 -10 1351.00 45.7384   1
  11  -4  12 295.112 37.2266  -2
 -12   4 -11 295.112 37.2266   1
  12   4  12 54.8129 26.6236  -2
 -12  -4 -12 54.8129 26.6236   1
  13   4  12 454.734 37.0033  -2
 -12  -4 -13 454.734 37.0033   1
  14  -4  12 298.283 28.4411  -2
 -12   4 -14 298.283 28.4411   1
  15  -4  12 139.723 30.7344  -2
 -12   4 -15 139.723 30.7344   1
  16   4  12 42.4647 31.8897  -2
 -12  -4 -16 42.4647 31.8897   1
  17   4  12 508.180 33.1541  -2
 -12  -4 -17 508.180 33.1541   1
 -12  -5  16 17.4159 23.4775   1
 -12  -5  15 27.6515 17.4481   1
 -12  -5  14 544.843 32.1956   1
  14  -5 -12 557.835 36.7128  -2
  12   5 -14 557.835 36.7128   1
 -12  -5  13 59.6322 32.5622   1
  13  -5 -12 106.935 39.1558  -2
  12   5 -13 106.935 39.1558   1
 -12  -5  12 289.341 30.0883   1
  12  -5 -12 314.042 29.9227  -2
  12   5 -12 314.042 29.9227   1
 -12  -5  11 262.698 49.3464   1
  11  -5 -12 337.568 47.5476  -2
  12   5 -11 337.568 47.5476   1
 -12  -5  10 367.663 53.6876   1
 -12  -5   9-27.5330 50.0964   1
 -12  -5   8 57.6490 32.8154   1
   8  -5 -12 44.0169 50.6433  -2
  12   5  -8 44.0169 50.6433   1
 -12  -5   7 268.838 35.2112   1
  -7   5  12 853.684 53.9517  -2
 -12  -5   7 853.684 53.9517   1
 -12  -5   6 409.734 48.4688   1
  -6   5  12 646.227 42.6842  -2
 -12  -5   6 646.227 42.6842   1
 -12  -5   5 69.2275 32.1541   1
  -5   5  12 263.895 53.2145  -2
 -12  -5   5 263.895 53.2145   1
 -12  -5   4 281.706 47.0679   1
  -4   5  12 366.144 42.5267  -2
 -12  -5   4 366.144 42.5267   1
  -3   5  12 324.341 39.3032  -2
 -12  -5   3 324.341 39.3032   1
  -2   5  12 803.465 53.1611  -2
 -12  -5   2 803.465 53.1611   1
  -1   5  12 251.045 47.0087  -2
 -12  -5   1 251.045 47.0087   1
   0   5  12-14.8386 47.4128  -2
 -12  -5   0-14.8386 47.4128   1
   1  -5  12 1118.35 77.9546  -2
 -12   5  -1 1118.35 77.9546   1
   2   5  12 805.246 46.6001  -2
 -12  -5  -2 805.246 46.6001   1
   3  -5  12 564.599 43.4447  -2
 -12   5  -3 564.599 43.4447   1
   4  -5  12 225.124 33.4013  -2
 -12   5  -4 225.124 33.4013   1
   5   5  12 908.244 43.7854  -2
 -12  -5  -5 908.244 43.7854   1
   6   5  12 77.4263 26.2172  -2
 -12  -5  -6 77.4263 26.2172   1
   7   5  12 279.448 26.3248  -2
 -12  -5  -7 279.448 26.3248   1
   8  -5  12 4.55590 29.1479  -2
 -12   5  -8 4.55590 29.1479   1
   9  -5  12 733.970 32.3219  -2
 -12   5  -9 733.970 32.3219   1
  10  -5  12 306.598 26.5459  -2
 -12   5 -10 306.598 26.5459   1
  11  -5  12 43.1126 23.8753  -2
 -12   5 -11 43.1126 23.8753   1
  12   5  12 28.0053 22.2693  -2
 -12  -5 -12 28.0053 22.2693   1
  -5   6  12 343.924 28.8823  -2
 -12  -6   5 343.924 28.8823   1
  -4   6  12 168.482 28.2547  -2
 -12  -6   4 168.482 28.2547   1
  -3   6  12 1176.43 35.8599  -2
 -12  -6   3 1176.43 35.8599   1
  -2   6  12 119.334 29.7774  -2
 -12  -6   2 119.334 29.7774   1
  -1   6  12 618.329 32.2994  -2
 -12  -6   1 618.329 32.2994   1
   0   6  12 202.542 28.6464  -2
 -12  -6   0 202.542 28.6464   1
   1   6  12 357.909 28.3504  -2
 -12  -6  -1 357.909 28.3504   1
   2   6  12 138.307 24.4377  -2
 -12  -6  -2 138.307 24.4377   1
  13   0 -25 162.116 21.9353   1
  13   0 -23 4.10957 31.8334   1
 -23   0  13-126.965 245.967  -2
 -13   0  23-126.965 245.967   1
  13   0 -21 110.023 55.7659   1
  13   0 -19 117.926 36.0388   1
  13   0 -17 199.845 41.4437   1
 -17   0  13 850.578 145.475  -2
 -13   0  17 850.578 145.475   1
  13   0 -15-49.8412 64.4111   1
  15   0 -13 180.319 77.6926  -2
  13   0 -15 180.319 77.6926   1
  13   0 -13 333.986 72.9939   1
  13   0 -13 817.831 58.0605  -2
  13   0 -13 817.831 58.0605   1
  11   0 -13 3254.88 63.1988  -2
  13   0 -11 3254.88 63.1988   1
 -13   0   9 1009.85 121.181   1
   9   0 -13 1778.53 52.3544  -2
  13   0  -9 1778.53 52.3544   1
 -13   0   7 274.856 96.8895   1
   7   0 -13 1071.70 68.8355  -2
  13   0  -7 1071.70 68.8355   1
 -13   0   3 111.204 77.1655   1
  -3   0  13 1811.46 77.2350  -2
 -13   0   3 1811.46 77.2350   1
 -13   0   1 22789.2 241.227   1
   1   0 -13 48717.3 147.808  -2
  13   0  -1 48717.3 147.808   1
  -1   0 -13 3262.96 57.5182  -2
  13   0   1 3262.96 57.5182   1
 -13   0  -3 89.6431 96.5363   1
  -3   0 -13 118.574 39.0125  -2
  13   0   3 118.574 39.0125   1
  -5   0 -13 4176.41 50.5600  -2
  13   0   5 4176.41 50.5600   1
   7   0  13 177.018 35.3895  -2
 -13   0  -7 177.018 35.3895   1
   9   0  13 3965.29 50.6694  -2
 -13   0  -9 3965.29 50.6694   1
  11   0  13 24043.2 176.456  -2
 -13   0 -11 24043.2 176.456   1
  13   0  13 1567.26 62.4547  -2
 -13   0 -13 1567.26 62.4547   1
  15   0  13 946.569 60.8479  -2
 -13   0 -15 946.569 60.8479   1
  17   0  13 1089.74 70.6733  -2
 -13   0 -17 1089.74 70.6733   1
  19   0  13 1102.44 75.5095  -2
 -13   0 -19 1102.44 75.5095   1
 -13   0 -21 967.616 63.7376   1
  13   1 -26 126.835 16.1991   1
  13   1 -25 202.389 19.7300   1
  13   1 -24 6.30394 21.0283   1
  13   1 -23 37.6995 24.8066   1
 -23   1  13-147.711 169.428  -2
 -13  -1  23-147.711 169.428   1
  13   1 -22 264.083 31.5345   1
 -22   1  13-206.681 187.757  -2
 -13  -1  22-206.681 187.757   1
  13   1 -21 92.3568 27.7643   1
 -21   1  13 65.4412 204.218  -2
 -13  -1  21 65.4412 204.218   1
  13  -1 -20-8.82728 29.6615   1
 -20   1  13-288.967 218.652  -2
 -13  -1  20-288.967 218.652   1
  13   1 -19 304.504 35.0726   1
 -19   1  13 319.042 230.783  -2
 -13  -1  19 319.042 230.783   1
  13   1 -18 511.708 36.0544   1
 -18   1  13 556.110 87.2209  -2
 -13  -1  18 556.110 87.2209   1
  13   1 -17 235.309 29.9358   1
 -17   1  13 405.906 59.4697  -2
 -13  -1  17 405.906 59.4697   1
  13   1 -16 156.934 26.8184   1
  16  -1 -13 765.851 60.8588  -2
  13   1 -16 765.851 60.8588   1
  13   1 -15 1889.55 41.7346   1
  15  -1 -13 2677.73 71.2886  -2
  13   1 -15 2677.73 71.2886   1
  13   1 -14 142.663 24.2703   1
  14  -1 -13 335.652 39.5007  -2
  13   1 -14 335.652 39.5007   1
  13   1 -13 107.200 27.1365   1
  13  -1 -13 168.269 36.1111  -2
  13   1 -13 168.269 36.1111   1
  13   1 -12 1413.23 65.7612   1
  12  -1 -13 2594.80 39.2157  -2
  13   1 -12 2594.80 39.2157   1
  13   1 -11 3215.90 131.523   1
  11  -1 -13 5143.98 66.1708  -2
  13   1 -11 5143.98 66.1708   1
  13   1 -10 850.042 110.650   1
 -10   1  13 848.313 40.3940  -2
 -13  -1  10 848.313 40.3940   1
  13   1  -9 617.734 103.204   1
   9  -1 -13 313.138 39.9239  -2
  13   1  -9 313.138 39.9239   1
 -13   1   8 474.961 46.7180   1
   8  -1 -13 1213.19 67.6926  -2
  13   1  -8 1213.19 67.6926   1
 -13   1   7 218.594 71.8146   1
  -7   1  13 190.011 59.8837  -2
 -13  -1   7 190.011 59.8837   1
 -13  -1   6 3379.42 109.620   1
  -6  -1  13 3596.63 65.4458  -2
 -13   1   6 3596.63 65.4458   1
 -13   1   5 610.009 75.6478   1
  -5  -1  13 1717.49 60.3731  -2
 -13   1   5 1717.49 60.3731   1
 -13  -1   4 274.723 36.6937   1
  -4  -1  13 422.475 43.3700  -2
 -13   1   4 422.475 43.3700   1
 -13  -1   3 547.575 57.6639   1
  -3  -1  13 1699.92 52.1675  -2
 -13   1   3 1699.92 52.1675   1
 -13  -1   2 3854.93 112.123   1
  -2  -1  13 5224.51 68.1048  -2
 -13   1   2 5224.51 68.1048   1
 -13  -1   1 1063.74 54.3068   1
  -1  -1  13 2054.60 49.0895  -2
 -13   1   1 2054.60 49.0895   1
 -13  -1   0 38.7052 58.6222   1
   0   1 -13 941.737 42.7571  -2
  13  -1   0 941.737 42.7571   1
 -13  -1  -1 163.702 41.9551   1
  -1  -1 -13 190.122 32.3616  -2
  13   1   1 190.122 32.3616   1
 -13   1  -2 165.005 29.0319   1
  -2  -1 -13 1301.95 42.3755  -2
  13   1   2 1301.95 42.3755   1
 -13   1  -3 40.5678 69.7803   1
   3   1  13 92.6619 30.2438  -2
 -13  -1  -3 92.6619 30.2438   1
 -13   1  -4 83.0387 102.911   1
   4  -1  13 2701.11 47.0594  -2
 -13   1  -4 2701.11 47.0594   1
 -13   1  -5 67.8345 82.4639   1
  -5   1 -13 958.765 44.7449  -2
  13  -1   5 958.765 44.7449   1
 -13   1  -6 290.795 89.3652   1
   6   1  13 1572.02 39.5479  -2
 -13  -1  -6 1572.02 39.5479   1
   7   1  13 175.494 27.1999  -2
 -13  -1  -7 175.494 27.1999   1
   8   1  13 644.115 36.4740  -2
 -13  -1  -8 644.115 36.4740   1
   9   1  13 399.115 28.6845  -2
 -13  -1  -9 399.115 28.6845   1
  10   1  13 1267.21 34.5859  -2
 -13  -1 -10 1267.21 34.5859   1
  11   1  13 3603.07 67.0794  -2
 -13  -1 -11 3603.07 67.0794   1
  12   1  13 1996.96 53.8184  -2
 -13  -1 -12 1996.96 53.8184   1
  13   1  13 3881.64 70.0384  -2
 -13  -1 -13 3881.64 70.0384   1
  14   1  13 3909.55 60.6696  -2
 -13  -1 -14 3909.55 60.6696   1
  15   1  13 464.401 35.8273  -2
 -13  -1 -15 464.401 35.8273   1
  16   1  13 168.888 32.9092  -2
 -13  -1 -16 168.888 32.9092   1
  17   1  13 73.2549 34.3540  -2
 -13  -1 -17 73.2549 34.3540   1
  18   1  13 136.410 50.7308  -2
 -13  -1 -18 136.410 50.7308   1
  19   1  13 96.7400 39.5076  -2
 -13  -1 -19 96.7400 39.5076   1
 -13  -1 -20 115.202 37.1747   1
  20  -1  13 174.964 57.8257  -2
 -13   1 -20 174.964 57.8257   1
 -13  -1 -21 46.9129 25.8771   1
 -13  -1 -22 528.628 30.6514   1
  13  -2 -25 38.8193 24.6909   1
  13   2 -24-2.94186 26.5760   1
  13   2 -23 170.433 41.7035   1
  13   2 -22 30.4451 25.0590   1
  13   2 -21-4.17112 24.5535   1
 -21   2  13 29.8294 160.506  -2
 -13  -2  21 29.8294 160.506   1
  13   2 -20 33.5342 24.4663   1
 -20   2  13-100.290 169.341  -2
 -13  -2  20-100.290 169.341   1
  13   2 -19 265.703 30.6722   1
 -19   2  13 356.491 87.4674  -2
 -13  -2  19 356.491 87.4674   1
  13   2 -18 46.1326 20.4657   1
 -18   2  13 295.648 90.7682  -2
 -13  -2  18 295.648 90.7682   1
  13   2 -17 121.179 22.1091   1
  17  -2 -13 386.555 79.1710  -2
  13   2 -17 386.555 79.1710   1
  13   2 -16 593.134 28.8741   1
  16  -2 -13 846.115 40.3959  -2
  13   2 -16 846.115 40.3959   1
  13   2 -15 514.720 41.7143   1
  15  -2 -13 1465.06 47.0098  -2
  13   2 -15 1465.06 47.0098   1
  13  -2 -14 698.597 47.0933   1
 -14   2  13 1053.37 47.9477  -2
 -13  -2  14 1053.37 47.9477   1
  13   2 -13 27.7334 44.0995   1
 -13   2  13 133.742 58.0502  -2
 -13  -2  13 133.742 58.0502   1
  13   2 -12-36.7885 50.5011   1
  12  -2 -13 56.2345 56.2322  -2
  13   2 -12 56.2345 56.2322   1
  13   2 -11 338.256 62.1044   1
 -11   2  13 1362.25 58.3918  -2
 -13  -2  11 1362.25 58.3918   1
  13   2 -10 265.282 60.8576   1
 -10  -2  13 1948.83 55.0964  -2
 -13   2  10 1948.83 55.0964   1
  13   2  -9 163.666 104.782   1
  -9   2  13 1361.84 48.1744  -2
 -13  -2   9 1361.84 48.1744   1
  13   2  -8 222.620 107.826   1
  -8   2  13 669.070 41.9616  -2
 -13  -2   8 669.070 41.9616   1
  13   2  -7 1669.52 127.732   1
   7   2 -13 1822.29 43.8156  -2
  13  -2  -7 1822.29 43.8156   1
  13   2  -6 1812.85 128.046   1
  -6   2  13 2469.57 57.1328  -2
 -13  -2   6 2469.57 57.1328   1
  13   2  -5 126.271 102.325   1
  -5   2  13 432.320 42.7109  -2
 -13  -2   5 432.320 42.7109   1
  13   2  -4 159.670 100.888   1
  -4   2  13 409.921 34.5234  -2
 -13  -2   4 409.921 34.5234   1
  13   2  -3 2969.60 95.0191   1
  -3   2  13 2948.16 54.7249  -2
 -13  -2   3 2948.16 54.7249   1
 -13  -2   2 1913.33 89.2417   1
  -2   2  13 1381.20 61.1328  -2
 -13  -2   2 1381.20 61.1328   1
 -13  -2   1 573.340 73.7888   1
  -1   2  13 1008.50 75.6239  -2
 -13  -2   1 1008.50 75.6239   1
 -13   2   0 1721.45 103.521   1
   0  -2 -13 2452.85 46.6764  -2
  13   2   0 2452.85 46.6764   1
 -13   2  -1 196.874 80.5010   1
   1   2  13 532.869 32.2695  -2
 -13  -2  -1 532.869 32.2695   1
 -13   2  -2 193.624 42.9855   1
   2   2  13 703.002 33.4118  -2
 -13  -2  -2 703.002 33.4118   1
   3   2  13 1692.72 32.1117  -2
 -13  -2  -3 1692.72 32.1117   1
 -13   2  -4 725.714 123.668   1
   4  -2  13 1026.08 36.8926  -2
 -13   2  -4 1026.08 36.8926   1
   5   2  13 810.383 31.0510  -2
 -13  -2  -5 810.383 31.0510   1
   6  -2  13 156.567 26.6854  -2
 -13   2  -6 156.567 26.6854   1
   7   2  13 1000.25 28.4859  -2
 -13  -2  -7 1000.25 28.4859   1
   8   2  13 1420.21 38.7233  -2
 -13  -2  -8 1420.21 38.7233   1
   9   2  13 1166.42 36.3944  -2
 -13  -2  -9 1166.42 36.3944   1
  10   2  13 341.486 34.5232  -2
 -13  -2 -10 341.486 34.5232   1
  11   2  13 559.906 36.0511  -2
 -13  -2 -11 559.906 36.0511   1
  12   2  13 1283.54 53.7165  -2
 -13  -2 -12 1283.54 53.7165   1
  13   2  13 957.332 39.6564  -2
 -13  -2 -13 957.332 39.6564   1
  14   2  13 192.572 36.6188  -2
 -13  -2 -14 192.572 36.6188   1
  15   2  13 50.6941 28.9917  -2
 -13  -2 -15 50.6941 28.9917   1
  16   2  13 120.731 32.8804  -2
 -13  -2 -16 120.731 32.8804   1
  17   2  13 593.469 39.1496  -2
 -13  -2 -17 593.469 39.1496   1
  18   2  13 256.470 47.8906  -2
 -13  -2 -18 256.470 47.8906   1
  19   2  13 87.5100 36.9728  -2
 -13  -2 -19 87.5100 36.9728   1
 -13  -2 -20 37.3159 20.7280   1
  20  -2  13 219.060 61.6486  -2
 -13   2 -20 219.060 61.6486   1
 -13  -2 -21 14.2287 13.2833   1
  13  -3 -23 187.923 26.3537   1
  13   3 -22-9.39535 17.7519   1
  13   3 -21 24.2258 24.5942   1
  13   3 -20 26.5151 21.4847   1
  13   3 -19 146.402 22.1265   1
  19  -3 -13 263.370 89.5950  -2
  13   3 -19 263.370 89.5950   1
  13   3 -18 177.174 25.3286   1
  18  -3 -13 113.283 49.8414  -2
  13   3 -18 113.283 49.8414   1
  13   3 -17 23.5648 24.5557   1
  17  -3 -13 28.3545 31.8323  -2
  13   3 -17 28.3545 31.8323   1
  13   3 -16 468.962 45.0679   1
 -16   3  13 541.240 26.9077  -2
 -13  -3  16 541.240 26.9077   1
 -15   3  13 653.160 35.3005  -2
 -13  -3  15 653.160 35.3005   1
  13   3 -14 1317.29 89.9955   1
 -14   3  13 1835.02 57.5253  -2
 -13  -3  14 1835.02 57.5253   1
  13   3 -13 138.887 65.9124   1
 -13   3  13 316.547 63.1203  -2
 -13  -3  13 316.547 63.1203   1
  13   3 -12 1709.99 78.8552   1
 -12   3  13 2832.04 81.9815  -2
 -13  -3  12 2832.04 81.9815   1
  13   3 -11 515.319 66.3800   1
 -11   3  13 890.554 64.3404  -2
 -13  -3  11 890.554 64.3404   1
  13   3 -10-54.9502 130.218   1
 -10   3  13 157.121 54.1513  -2
 -13  -3  10 157.121 54.1513   1
  13   3  -9 282.853 136.085   1
  -9   3  13 624.895 58.2220  -2
 -13  -3   9 624.895 58.2220   1
  13   3  -8 254.854 131.651   1
  -8   3  13 400.136 73.5369  -2
 -13  -3   8 400.136 73.5369   1
  13   3  -7 963.773 143.068   1
   7  -3 -13 1216.36 89.8807  -2
  13   3  -7 1216.36 89.8807   1
  13   3  -6-63.0578 120.731   1
  -6   3  13 198.158 89.6634  -2
 -13  -3   6 198.158 89.6634   1
  13   3  -5 328.882 124.920   1
  -5   3  13 596.871 60.9247  -2
 -13  -3   5 596.871 60.9247   1
  -4   3  13 2559.69 86.3797  -2
 -13  -3   4 2559.69 86.3797   1
 -13  -3   3 2160.87 62.2742   1
  -3   3  13 2079.65 65.3207  -2
 -13  -3   3 2079.65 65.3207   1
  -2   3  13 35.9698 40.7945  -2
 -13  -3   2 35.9698 40.7945   1
  -1   3  13 1552.30 65.6560  -2
 -13  -3   1 1552.30 65.6560   1
   0   3  13 1132.96 43.9915  -2
 -13  -3   0 1132.96 43.9915   1
   1  -3  13 100.974 37.1108  -2
 -13   3  -1 100.974 37.1108   1
   2  -3  13 193.463 38.7459  -2
 -13   3  -2 193.463 38.7459   1
   3  -3  13 83.3006 32.6887  -2
 -13   3  -3 83.3006 32.6887   1
   4  -3  13 897.202 32.8315  -2
 -13   3  -4 897.202 32.8315   1
   5  -3  13 2779.47 50.5471  -2
 -13   3  -5 2779.47 50.5471   1
   6  -3  13 36.3225 28.9907  -2
 -13   3  -6 36.3225 28.9907   1
   7  -3  13 519.485 31.7706  -2
 -13   3  -7 519.485 31.7706   1
   8  -3  13 242.825 37.0596  -2
 -13   3  -8 242.825 37.0596   1
   9  -3  13 2154.04 55.0796  -2
 -13   3  -9 2154.04 55.0796   1
  10  -3  13 1004.60 45.5089  -2
 -13   3 -10 1004.60 45.5089   1
  11  -3  13 1402.08 50.1103  -2
 -13   3 -11 1402.08 50.1103   1
  12   3  13 1531.27 60.0241  -2
 -13  -3 -12 1531.27 60.0241   1
  13   3  13 67.5318 35.8720  -2
 -13  -3 -13 67.5318 35.8720   1
  14   3  13 358.199 35.7043  -2
 -13  -3 -14 358.199 35.7043   1
  15   3  13 418.923 53.9405  -2
 -13  -3 -15 418.923 53.9405   1
  16   3  13 347.785 55.3001  -2
 -13  -3 -16 347.785 55.3001   1
 -13  -3 -17 167.865 46.4555   1
  17  -3  13 316.238 37.0445  -2
 -13   3 -17 316.238 37.0445   1
 -13  -3 -18 116.283 38.0281   1
  18   3  13 125.856 34.7354  -2
 -13  -3 -18 125.856 34.7354   1
 -13  -3 -19 83.4991 26.6774   1
 -13  -4  20 74.9199 22.5521   1
  13   4 -19 37.7124 17.0602   1
  13   4 -18 130.792 16.3452   1
  13   4 -17 174.440 15.3646   1
  13   4 -16 63.6453 30.0871   1
  16  -4 -13 43.6249 21.9938  -2
  13   4 -16 43.6249 21.9938   1
  13   4 -15-1.18777 29.9696   1
  15  -4 -13 22.4739 21.6024  -2
  13   4 -15 22.4739 21.6024   1
  13   4 -14 91.7542 55.3646   1
 -14   4  13 279.834 31.8978  -2
 -13  -4  14 279.834 31.8978   1
  13   4 -13-11.5460 38.2307  -2
  13  -4 -13-11.5460 38.2307   1
  13   4 -12 3.31692 58.4133   1
 -12   4  13 81.3021 46.3930  -2
 -13  -4  12 81.3021 46.3930   1
 -13  -4  11 200.358 40.6228   1
 -11   4  13 249.228 43.9084  -2
 -13  -4  11 249.228 43.9084   1
 -13  -4  10 132.941 39.9189   1
 -10   4  13 193.087 48.3452  -2
 -13  -4  10 193.087 48.3452   1
  13   4  -9 96.5743 39.8781   1
  -9   4  13 103.846 48.0759  -2
 -13  -4   9 103.846 48.0759   1
  13   4  -8 30.5103 39.3460   1
  -8   4  13 2.58317 55.2560  -2
 -13  -4   8 2.58317 55.2560   1
 -13  -4   7 259.353 59.7739   1
   7  -4 -13 99.9365 56.5629  -2
  13   4  -7 99.9365 56.5629   1
 -13  -4   6 578.102 63.3721   1
  -6   4  13 676.351 57.2802  -2
 -13  -4   6 676.351 57.2802   1
 -13  -4   5 514.596 61.2330   1
  -5   4  13 602.367 71.2908  -2
 -13  -4   5 602.367 71.2908   1
 -13  -4   4 115.890 55.9262   1
  -4   4  13 159.791 51.7829  -2
 -13  -4   4 159.791 51.7829   1
  -3   4  13 148.053 38.9526  -2
 -13  -4   3 148.053 38.9526   1
 -13  -4   2 685.210 60.2531   1
  -2  -4  13 777.011 61.0674  -2
 -13   4   2 777.011 61.0674   1
  -1   4  13 963.027 49.7721  -2
 -13  -4   1 963.027 49.7721   1
   0  -4  13 579.730 47.1644  -2
 -13   4   0 579.730 47.1644   1
   1   4  13 402.731 62.2610  -2
 -13  -4  -1 402.731 62.2610   1
   2   4  13 619.727 46.7756  -2
 -13  -4  -2 619.727 46.7756   1
   3   4  13 109.214 41.9707  -2
 -13  -4  -3 109.214 41.9707   1
   4   4  13 1040.57 47.0591  -2
 -13  -4  -4 1040.57 47.0591   1
   5   4  13 153.679 37.5151  -2
 -13  -4  -5 153.679 37.5151   1
   6   4  13 144.200 28.4849  -2
 -13  -4  -6 144.200 28.4849   1
   7   4  13 410.376 35.0420  -2
 -13  -4  -7 410.376 35.0420   1
   8   4  13 228.959 34.3236  -2
 -13  -4  -8 228.959 34.3236   1
   9   4  13 101.334 31.9097  -2
 -13  -4  -9 101.334 31.9097   1
  10  -4  13 191.997 31.8254  -2
 -13   4 -10 191.997 31.8254   1
  11   4  13 318.106 33.9141  -2
 -13  -4 -11 318.106 33.9141   1
  12   4  13 512.679 44.6991  -2
 -13  -4 -12 512.679 44.6991   1
  13   4  13 55.9998 35.4021  -2
 -13  -4 -13 55.9998 35.4021   1
  14  -4  13 78.5690 32.4904  -2
 -13   4 -14 78.5690 32.4904   1
  15   4  13 776.869 37.1661  -2
 -13  -4 -15 776.869 37.1661   1
  16   4  13 160.781 32.3515  -2
 -13  -4 -16 160.781 32.3515   1
 -13  -5  16 1.72024 17.9792   1
 -13  -5  15 34.5239 18.7570   1
 -13  -5  14 145.178 25.9438   1
 -13  -5  13 90.0949 23.4582   1
 -13  -5  12 46.2598 40.9745   1
  12  -5 -13 65.8506 62.8612  -2
  13   5 -12 65.8506 62.8612   1
 -13  -5  11 75.5949 44.7671   1
  11  -5 -13 87.0506 33.1826  -2
  13   5 -11 87.0506 33.1826   1
 -13  -5  10 55.6030 45.8506   1
 -13  -5   9 60.5126 30.6088   1
   9  -5 -13 143.229 46.4531  -2
  13   5  -9 143.229 46.4531   1
 -13  -5   8 27.7684 30.4748   1
   8  -5 -13-19.1659 47.3923  -2
  13   5  -8-19.1659 47.3923   1
 -13  -5   7 133.993 31.1650   1
  -7   5  13 51.9343 43.9192  -2
 -13  -5   7 51.9343 43.9192   1
 -13  -5   6 18.6868 29.5476   1
  -6   5  13 38.9228 49.8634  -2
 -13  -5   6 38.9228 49.8634   1
 -13  -5   5 369.532 44.1499   1
  -5   5  13 287.724 61.1546  -2
 -13  -5   5 287.724 61.1546   1
 -13  -5   4-41.2905 39.2165   1
  -4   5  13 165.625 83.0876  -2
 -13  -5   4 165.625 83.0876   1
 -13  -5   3 71.6362 39.9746   1
  -3   5  13 120.458 54.9043  -2
 -13  -5   3 120.458 54.9043   1
 -13  -5   2 86.0767 38.9179   1
  -2   5  13 141.048 55.4216  -2
 -13  -5   2 141.048 55.4216   1
  -1   5  13 542.302 68.2422  -2
 -13  -5   1 542.302 68.2422   1
   0   5  13 202.404 54.0250  -2
 -13  -5   0 202.404 54.0250   1
   1  -5  13 96.1108 51.7953  -2
 -13   5  -1 96.1108 51.7953   1
   2   5  13 72.5328 35.1301  -2
 -13  -5  -2 72.5328 35.1301   1
   3  -5  13 474.513 41.7036  -2
 -13   5  -3 474.513 41.7036   1
   4  -5  13 792.480 41.9614  -2
 -13   5  -4 792.480 41.9614   1
   5   5  13 30.4093 22.8775  -2
 -13  -5  -5 30.4093 22.8775   1
   6   5  13-14.3927 21.7215  -2
 -13  -5  -6-14.3927 21.7215   1
   7  -5  13 253.733 32.7104  -2
 -13   5  -7 253.733 32.7104   1
   8  -5  13 179.562 23.1219  -2
 -13   5  -8 179.562 23.1219   1
   9  -5  13 120.797 26.9731  -2
 -13   5  -9 120.797 26.9731   1
  10   5  13 64.9981 27.6430  -2
 -13  -5 -10 64.9981 27.6430   1
  11   5  13 27.5113 22.1287  -2
 -13  -5 -11 27.5113 22.1287   1
  -5   6  13 93.9851 19.2739  -2
 -13  -6   5 93.9851 19.2739   1
  -4   6  13 180.637 21.5766  -2
 -13  -6   4 180.637 21.5766   1
  -3   6  13 413.669 24.3523  -2
 -13  -6   3 413.669 24.3523   1
  -2   6  13 119.142 22.0870  -2
 -13  -6   2 119.142 22.0870   1
  -1   6  13 409.918 23.4332  -2
 -13  -6   1 409.918 23.4332   1
  14   0 -24 64.1804 27.9604   1
  14   0 -22 132.538 48.0225   1
  14   0 -20 134.559 56.4434   1
  14   0 -18 2998.01 82.1294   1
  18   0 -14 4811.54 109.965  -2
  14   0 -18 4811.54 109.965   1
  14   0 -16 125.067 59.1812   1
  16   0 -14 120.077 144.034  -2
  14   0 -16 120.077 144.034   1
  14   0 -14 1791.34 69.4173   1
  14   0 -14 2810.50 169.287  -2
  14   0 -14 2810.50 169.287   1
  14   0 -12-12.3947 47.6174   1
  12   0 -14 172.383 48.6678  -2
  14   0 -12 172.383 48.6678   1
  10   0 -14 1624.57 56.1362  -2
  14   0 -10 1624.57 56.1362   1
 -14   0   8 828.375 121.580   1
   8   0 -14 664.272 43.9941  -2
  14   0  -8 664.272 43.9941   1
 -14   0   6 404.996 108.943   1
   6   0 -14 1113.95 68.3995  -2
  14   0  -6 1113.95 68.3995   1
  -4   0  14 1387.97 77.5664  -2
 -14   0   4 1387.97 77.5664   1
 -14   0   2 10646.6 83.7715   1
  -2   0  14 22681.4 156.509  -2
 -14   0   2 22681.4 156.509   1
 -14   0   0 47.4330 45.5239   1
   0   0 -14 187.497 52.3909  -2
  14   0   0 187.497 52.3909   1
  -2   0 -14 7799.78 80.3147  -2
  14   0   2 7799.78 80.3147   1
 -14   0  -4 215.188 58.4124   1
  -4   0 -14 462.040 45.7609  -2
  14   0   4 462.040 45.7609   1
   6   0  14 8881.73 67.1526  -2
 -14   0  -6 8881.73 67.1526   1
   8   0  14 2572.07 44.0535  -2
 -14   0  -8 2572.07 44.0535   1
  10   0  14 12102.6 119.754  -2
 -14   0 -10 12102.6 119.754   1
  12   0  14 1298.69 64.7284  -2
 -14   0 -12 1298.69 64.7284   1
  14   0  14 3741.37 85.6639  -2
 -14   0 -14 3741.37 85.6639   1
  16   0  14 1502.46 91.0620  -2
 -14   0 -16 1502.46 91.0620   1
  18   0  14 538.701 51.7002  -2
 -14   0 -18 538.701 51.7002   1
  20   0  14 300.378 90.0170  -2
 -14   0 -20 300.378 90.0170   1
  14   1 -25-0.38610 20.0883   1
  14   1 -24 127.903 24.5021   1
  14   1 -23-26.7355 27.2449   1
  14   1 -22 167.212 35.1075   1
  14   1 -21 29.2755 30.3811   1
  14  -1 -20 0.27487 31.9585   1
  20  -1 -14-202.841 70.5580  -2
  14   1 -20-202.841 70.5580   1
  14   1 -19 508.958 40.7693   1
 -19   1  14 420.245 79.2079  -2
 -14  -1  19 420.245 79.2079   1
  14  -1 -18 31.5282 37.1329   1
  18  -1 -14 77.5441 89.1108  -2
  14   1 -18 77.5441 89.1108   1
  14   1 -17 698.191 50.6202   1
  17  -1 -14 1308.18 70.0928  -2
  14   1 -17 1308.18 70.0928   1
  14   1 -16-22.9640 30.6655   1
  16  -1 -14 33.2914 57.7839  -2
  14   1 -16 33.2914 57.7839   1
  14   1 -15 319.041 34.8215   1
  15  -1 -14 462.385 59.5862  -2
  14   1 -15 462.385 59.5862   1
  14   1 -14 422.230 45.6904   1
  14  -1 -14 1297.96 105.211  -2
  14   1 -14 1297.96 105.211   1
 -14  -1  13 341.843 39.1791   1
  13  -1 -14 447.361 43.7827  -2
  14   1 -13 447.361 43.7827   1
  14  -1 -12 8.89303 66.8354   1
  12  -1 -14 26.4792 36.6329  -2
  14   1 -12 26.4792 36.6329   1
 -14   1  11 853.034 55.4852   1
  11  -1 -14 1423.60 37.0412  -2
  14   1 -11 1423.60 37.0412   1
  14  -1 -10 4796.26 83.2333   1
  10  -1 -14 7716.60 159.943  -2
  14   1 -10 7716.60 159.943   1
  14   1  -9 289.490 49.2101   1
   9  -1 -14 1856.22 56.8505  -2
  14   1  -9 1856.22 56.8505   1
 -14   1   8 99.3275 30.5488   1
   8   1 -14 633.035 48.3523  -2
  14  -1  -8 633.035 48.3523   1
 -14  -1   7 24.2325 55.4905   1
   7  -1 -14 637.803 49.0949  -2
  14   1  -7 637.803 49.0949   1
 -14  -1   6 462.519 60.8908   1
  -6  -1  14 722.452 56.0088  -2
 -14   1   6 722.452 56.0088   1
  14   1  -5 619.918 62.8739   1
  -5  -1  14 1630.66 48.4745  -2
 -14   1   5 1630.66 48.4745   1
 -14  -1   4 238.066 37.8001   1
  -4  -1  14 443.828 57.0067  -2
 -14   1   4 443.828 57.0067   1
 -14  -1   3 726.723 61.7465   1
  -3  -1  14 2582.00 61.3550  -2
 -14   1   3 2582.00 61.3550   1
 -14  -1   2 542.054 42.7192   1
  -2  -1  14 1098.18 78.6844  -2
 -14   1   2 1098.18 78.6844   1
 -14  -1   1 167.651 35.9177   1
  -1  -1  14 339.260 50.1843  -2
 -14   1   1 339.260 50.1843   1
 -14  -1   0 755.315 70.1016   1
   0  -1 -14 850.752 44.0493  -2
  14   1   0 850.752 44.0493   1
 -14  -1  -1 2101.72 53.5092   1
  -1  -1 -14 2382.75 45.9313  -2
  14   1   1 2382.75 45.9313   1
 -14  -1  -2 2472.79 103.989   1
  -2  -1 -14 3130.75 49.7390  -2
  14   1   2 3130.75 49.7390   1
 -14   1  -3 2387.50 70.9826   1
   3  -1  14 3433.54 57.4031  -2
 -14   1  -3 3433.54 57.4031   1
 -14   1  -4 1258.93 138.922   1
   4   1  14 1072.18 42.1539  -2
 -14  -1  -4 1072.18 42.1539   1
   5   1  14 2853.33 43.7396  -2
 -14  -1  -5 2853.33 43.7396   1
   6   1  14 401.578 30.6163  -2
 -14  -1  -6 401.578 30.6163   1
   7   1  14 161.949 31.5662  -2
 -14  -1  -7 161.949 31.5662   1
   8   1  14 5547.16 51.1149  -2
 -14  -1  -8 5547.16 51.1149   1
   9  -1  14 4107.66 64.4606  -2
 -14   1  -9 4107.66 64.4606   1
  10   1  14 810.215 34.6826  -2
 -14  -1 -10 810.215 34.6826   1
  11   1  14 1057.08 47.0398  -2
 -14  -1 -11 1057.08 47.0398   1
  12   1  14 217.588 35.3327  -2
 -14  -1 -12 217.588 35.3327   1
  13   1  14 3204.28 61.3420  -2
 -14  -1 -13 3204.28 61.3420   1
  14   1  14 167.268 40.0434  -2
 -14  -1 -14 167.268 40.0434   1
  15   1  14 69.6414 33.5609  -2
 -14  -1 -15 69.6414 33.5609   1
  16   1  14 172.902 38.1742  -2
 -14  -1 -16 172.902 38.1742   1
  17   1  14 1110.06 46.2980  -2
 -14  -1 -17 1110.06 46.2980   1
  18   1  14 94.3013 36.6723  -2
 -14  -1 -18 94.3013 36.6723   1
  19   1  14 105.775 38.8876  -2
 -14  -1 -19 105.775 38.8876   1
 -14  -1 -20 10.5863 31.8866   1
  20  -1  14-61.1069 50.2141  -2
 -14   1 -20-61.1069 50.2141   1
 -14  -1 -21 259.432 31.1014   1
 -14  -1 -22 214.605 25.4636   1
  14  -2 -25 219.602 21.9912   1
  14   2 -24 25.8853 21.4525   1
  14   2 -23-21.2424 27.1694   1
  14   2 -22 192.742 33.1397   1
  14   2 -21 304.387 30.6042   1
  14   2 -20 98.1015 29.0618   1
  14   2 -19 70.4746 26.1007   1
  19  -2 -14 110.312 90.2259  -2
  14   2 -19 110.312 90.2259   1
  14   2 -18 224.600 27.3001   1
  18  -2 -14 226.982 66.5897  -2
  14   2 -18 226.982 66.5897   1
  14   2 -17 621.299 25.5892   1
 -17   2  14 629.761 78.2404  -2
 -14  -2  17 629.761 78.2404   1
  14   2 -16 85.2728 22.1327   1
  16  -2 -14 246.871 98.6017  -2
  14   2 -16 246.871 98.6017   1
  14   2 -15 105.842 29.7310   1
  15  -2 -14 671.618 42.5782  -2
  14   2 -15 671.618 42.5782   1
  14   2 -14 386.787 35.1889   1
 -14   2  14 754.942 44.0267  -2
 -14  -2  14 754.942 44.0267   1
  14  -2 -13 115.441 44.5263   1
 -13   2  14 717.925 43.3590  -2
 -14  -2  13 717.925 43.3590   1
  14   2 -12 750.739 65.0113   1
  12  -2 -14 736.794 64.5821  -2
  14   2 -12 736.794 64.5821   1
  14   2 -11 1718.77 129.493   1
 -11  -2  14 2453.75 63.4842  -2
 -14   2  11 2453.75 63.4842   1
 -14  -2  10 564.590 95.7889   1
 -10   2  14 1548.50 51.0228  -2
 -14  -2  10 1548.50 51.0228   1
  14   2  -9 1681.06 127.925   1
  -9   2  14 2093.09 48.0553  -2
 -14  -2   9 2093.09 48.0553   1
  14   2  -8-69.7792 97.9194   1
   8  -2 -14 75.6995 39.8836  -2
  14   2  -8 75.6995 39.8836   1
 -14   2   7 158.316 73.8293   1
  -7   2  14 451.557 41.8769  -2
 -14  -2   7 451.557 41.8769   1
 -14  -2   6 497.359 70.2315   1
  -6   2  14 1444.69 56.4942  -2
 -14  -2   6 1444.69 56.4942   1
 -14  -2   5 236.938 55.3530   1
  -5   2  14 348.063 45.8053  -2
 -14  -2   5 348.063 45.8053   1
 -14   2   4 27.7031 62.2040   1
  -4   2  14 1002.85 48.3252  -2
 -14  -2   4 1002.85 48.3252   1
 -14  -2   3-105.323 53.9175   1
  -3   2  14 1384.28 45.0541  -2
 -14  -2   3 1384.28 45.0541   1
 -14  -2   2 211.581 57.0143   1
  -2   2  14 1000.63 49.7676  -2
 -14  -2   2 1000.63 49.7676   1
 -14   2   1 34.8930 37.2069   1
  -1   2  14 372.520 56.6602  -2
 -14  -2   1 372.520 56.6602   1
 -14   2   0-10.3160 37.8732   1
   0   2  14 350.061 57.9717  -2
 -14  -2   0 350.061 57.9717   1
 -14   2  -1 59.3846 84.1165   1
   1   2  14 296.418 48.7497  -2
 -14  -2  -1 296.418 48.7497   1
 -14   2  -2 91.7333 83.7783   1
   2   2  14 337.790 39.9752  -2
 -14  -2  -2 337.790 39.9752   1
 -14   2  -3 328.353 47.5511   1
   3   2  14 1496.94 46.3742  -2
 -14  -2  -3 1496.94 46.3742   1
 -14   2  -4 684.372 91.7687   1
   4   2  14 665.415 31.0948  -2
 -14  -2  -4 665.415 31.0948   1
   5   2  14 545.250 39.0297  -2
 -14  -2  -5 545.250 39.0297   1
   6  -2  14 167.684 30.5914  -2
 -14   2  -6 167.684 30.5914   1
   7   2  14 1113.64 31.6835  -2
 -14  -2  -7 1113.64 31.6835   1
   8   2  14 964.713 34.6154  -2
 -14  -2  -8 964.713 34.6154   1
   9   2  14 380.581 36.8183  -2
 -14  -2  -9 380.581 36.8183   1
  10   2  14 865.209 44.5381  -2
 -14  -2 -10 865.209 44.5381   1
  11   2  14 1903.06 50.2209  -2
 -14  -2 -11 1903.06 50.2209   1
  12   2  14 1405.97 53.1943  -2
 -14  -2 -12 1405.97 53.1943   1
  13   2  14 162.585 35.0334  -2
 -14  -2 -13 162.585 35.0334   1
  14   2  14 16.9118 28.1129  -2
 -14  -2 -14 16.9118 28.1129   1
  15   2  14 325.581 29.6833  -2
 -14  -2 -15 325.581 29.6833   1
  16   2  14 329.943 29.7270  -2
 -14  -2 -16 329.943 29.7270   1
  17   2  14 208.533 34.5757  -2
 -14  -2 -17 208.533 34.5757   1
  18   2  14 175.469 42.8525  -2
 -14  -2 -18 175.469 42.8525   1
 -14   2 -19 41.6741 18.6742   1
  19   2  14 83.0958 49.3201  -2
 -14  -2 -19 83.0958 49.3201   1
 -14  -2 -20 88.7739 32.9180   1
  14  -3 -23 63.2004 19.8144   1
 -14  -3  22 145.148 25.1888   1
  14   3 -21 64.8606 26.3756   1
  14   3 -20 85.8587 21.5231   1
  14   3 -19 29.3482 18.0699   1
  14   3 -18-0.68858 19.0448   1
  18  -3 -14 5.32310 67.3026  -2
  14   3 -18 5.32310 67.3026   1
  14   3 -17 141.617 28.0413   1
  17  -3 -14 53.8189 57.1664  -2
  14   3 -17 53.8189 57.1664   1
  14   3 -16 301.431 32.8878   1
 -16   3  14 456.917 38.1269  -2
 -14  -3  16 456.917 38.1269   1
 -15   3  14 122.319 29.1187  -2
 -14  -3  15 122.319 29.1187   1
  14   3 -14 533.594 80.8911   1
 -14   3  14 884.015 37.9444  -2
 -14  -3  14 884.015 37.9444   1
  14   3 -13 193.758 77.3261   1
 -13   3  14 1268.04 61.7866  -2
 -14  -3  13 1268.04 61.7866   1
  14   3 -12 558.985 69.8663   1
 -12   3  14 2218.78 58.4445  -2
 -14  -3  12 2218.78 58.4445   1
  14   3 -11-88.4955 60.7103   1
 -11   3  14 228.699 62.5850  -2
 -14  -3  11 228.699 62.5850   1
 -14  -3  10 576.041 109.693   1
 -10   3  14 914.326 68.6900  -2
 -14  -3  10 914.326 68.6900   1
  14   3  -9 173.982 122.086   1
   9  -3 -14 139.209 55.9110  -2
  14   3  -9 139.209 55.9110   1
  14   3  -8 100.733 121.940   1
  -8   3  14 275.507 69.7220  -2
 -14  -3   8 275.507 69.7220   1
  14   3  -7 121.743 117.893   1
  -7   3  14 11.3086 96.8730  -2
 -14  -3   7 11.3086 96.8730   1
 -14   3   6 43.0076 46.6564   1
  -6   3  14 130.982 63.8858  -2
 -14  -3   6 130.982 63.8858   1
  14   3  -5 2144.62 150.449   1
  -5   3  14 1671.53 61.5162  -2
 -14  -3   5 1671.53 61.5162   1
  14   3  -4 157.684 113.887   1
  -4   3  14 293.830 50.0316  -2
 -14  -3   4 293.830 50.0316   1
 -14  -3   3 420.284 46.3448   1
  -3   3  14 961.151 53.6051  -2
 -14  -3   3 961.151 53.6051   1
 -14  -3   2 1528.40 60.9436   1
  -2   3  14 1083.56 56.8949  -2
 -14  -3   2 1083.56 56.8949   1
 -14  -3   1 4087.14 80.2677   1
  -1   3  14 3365.77 125.951  -2
 -14  -3   1 3365.77 125.951   1
 -14  -3   0 558.084 52.4485   1
   0   3  14 1167.51 105.298  -2
 -14  -3   0 1167.51 105.298   1
 -14   3  -1 738.516 211.422   1
   1   3  14 2013.56 53.5301  -2
 -14  -3  -1 2013.56 53.5301   1
 -14   3  -2 3913.01 244.675   1
   2  -3  14 3123.92 88.7440  -2
 -14   3  -2 3123.92 88.7440   1
   3  -3  14 689.879 47.9487  -2
 -14   3  -3 689.879 47.9487   1
   4  -3  14 134.412 36.0874  -2
 -14   3  -4 134.412 36.0874   1
   5  -3  14 231.927 36.6396  -2
 -14   3  -5 231.927 36.6396   1
 -14   3  -6 83.5661 137.867   1
   6  -3  14 527.196 41.4289  -2
 -14   3  -6 527.196 41.4289   1
   7  -3  14 187.448 39.9402  -2
 -14   3  -7 187.448 39.9402   1
   8  -3  14 73.2455 38.3058  -2
 -14   3  -8 73.2455 38.3058   1
   9   3  14 150.029 41.7424  -2
 -14  -3  -9 150.029 41.7424   1
  10   3  14 2481.89 61.0183  -2
 -14  -3 -10 2481.89 61.0183   1
  11   3  14 223.557 44.0805  -2
 -14  -3 -11 223.557 44.0805   1
  12   3  14 366.125 38.9661  -2
 -14  -3 -12 366.125 38.9661   1
  13   3  14 258.496 32.1266  -2
 -14  -3 -13 258.496 32.1266   1
  14   3  14 1317.27 49.7551  -2
 -14  -3 -14 1317.27 49.7551   1
  15   3  14 338.252 32.7755  -2
 -14  -3 -15 338.252 32.7755   1
  16   3  14 155.170 29.3783  -2
 -14  -3 -16 155.170 29.3783   1
 -14  -3 -17 72.2532 38.8692   1
  17  -3  14 21.7314 27.3718  -2
 -14   3 -17 21.7314 27.3718   1
 -14  -3 -18 253.053 12.6689   1
 -14  -4  19 12.4433 17.4457   1
  14   4 -18 59.0070 17.4702   1
  14   4 -17 165.486 16.1996   1
  14   4 -16 311.392 16.6928   1
  16   4 -14 339.494 81.5077  -2
  14  -4 -16 339.494 81.5077   1
  14   4 -15 74.7968 48.8979   1
  15  -4 -14 120.074 25.0444  -2
  14   4 -15 120.074 25.0444   1
  14   4 -14 60.8797 52.4929   1
 -14   4  14 116.284 29.1987  -2
 -14  -4  14 116.284 29.1987   1
 -13   4  14 17.5945 46.9546  -2
 -14  -4  13 17.5945 46.9546   1
 -14  -4  12 188.578 38.1185   1
 -12   4  14 547.844 70.4314  -2
 -14  -4  12 547.844 70.4314   1
 -14  -4  11 102.747 39.0563   1
 -11   4  14 333.992 40.4411  -2
 -14  -4  11 333.992 40.4411   1
  14   4 -10 233.794 39.9407   1
 -10   4  14 118.097 48.0624  -2
 -14  -4  10 118.097 48.0624   1
  14   4  -9-3.82840 38.6806   1
  -9   4  14 15.8138 50.7702  -2
 -14  -4   9 15.8138 50.7702   1
 -14  -4   8 464.839 43.2467   1
  -8   4  14 427.124 67.8889  -2
 -14  -4   8 427.124 67.8889   1
  14   4  -7-30.0333 39.0887   1
   7  -4 -14 100.301 58.2452  -2
  14   4  -7 100.301 58.2452   1
 -14  -4   6 35.7408 53.8879   1
  -6   4  14 93.8853 53.6471  -2
 -14  -4   6 93.8853 53.6471   1
 -14  -4   5 33.0308 53.8755   1
  -5   4  14 489.542 70.4160  -2
 -14  -4   5 489.542 70.4160   1
 -14  -4   4 2287.36 70.1053   1
  -4   4  14 1916.93 90.1147  -2
 -14  -4   4 1916.93 90.1147   1
 -14  -4   3 443.235 55.6097   1
  -3   4  14 556.056 54.7553  -2
 -14  -4   3 556.056 54.7553   1
 -14  -4   2 97.7961 49.6834   1
  -2  -4  14 612.556 63.8613  -2
 -14   4   2 612.556 63.8613   1
 -14  -4   1 609.591 53.2982   1
  -1   4  14 687.211 49.2644  -2
 -14  -4   1 687.211 49.2644   1
 -14  -4   0 92.3477 47.0305   1
   0   4  14 1396.71 78.5428  -2
 -14  -4   0 1396.71 78.5428   1
 -14  -4  -1 601.536 48.3997   1
   1   4  14 815.824 113.396  -2
 -14  -4  -1 815.824 113.396   1
 -14  -4  -2 280.130 43.4772   1
   2   4  14 255.229 59.8853  -2
 -14  -4  -2 255.229 59.8853   1
   3   4  14 1009.54 60.6139  -2
 -14  -4  -3 1009.54 60.6139   1
   4   4  14 2050.70 59.7942  -2
 -14  -4  -4 2050.70 59.7942   1
   5   4  14 21.8610 30.0305  -2
 -14  -4  -5 21.8610 30.0305   1
   6   4  14 19.2843 31.8574  -2
 -14  -4  -6 19.2843 31.8574   1
   7   4  14 88.5866 35.8229  -2
 -14  -4  -7 88.5866 35.8229   1
   8   4  14 573.165 38.3130  -2
 -14  -4  -8 573.165 38.3130   1
   9   4  14 91.8682 41.8544  -2
 -14  -4  -9 91.8682 41.8544   1
  10   4  14 107.074 46.0232  -2
 -14  -4 -10 107.074 46.0232   1
  11   4  14 380.355 35.5891  -2
 -14  -4 -11 380.355 35.5891   1
  12   4  14 253.524 32.5372  -2
 -14  -4 -12 253.524 32.5372   1
  13  -4  14 72.5868 27.3343  -2
 -14   4 -13 72.5868 27.3343   1
  14  -4  14 17.5810 27.3757  -2
 -14   4 -14 17.5810 27.3757   1
  15   4  14 124.766 32.8388  -2
 -14  -4 -15 124.766 32.8388   1
 -14  -5  14 40.9676 16.4615   1
 -14  -5  13 106.197 32.6013   1
  13  -5 -14 20.2463 44.2440  -2
  14   5 -13 20.2463 44.2440   1
 -14  -5  12 196.328 37.8159   1
  12  -5 -14 296.913 51.1108  -2
  14   5 -12 296.913 51.1108   1
 -14  -5  11 52.5670 25.2762   1
  11  -5 -14 229.276 39.0425  -2
  14   5 -11 229.276 39.0425   1
 -14  -5  10 0.96116 26.9178   1
  10  -5 -14 73.5262 51.8414  -2
  14   5 -10 73.5262 51.8414   1
 -14  -5   9 238.422 28.6108   1
   9  -5 -14 74.4185 44.3353  -2
  14   5  -9 74.4185 44.3353   1
 -14  -5   8 188.729 28.2124   1
   8  -5 -14 186.974 46.5276  -2
  14   5  -8 186.974 46.5276   1
 -14  -5   7 40.6486 27.4027   1
  -7   5  14 56.4114 48.6531  -2
 -14  -5   7 56.4114 48.6531   1
 -14  -5   6 77.1964 38.2013   1
  -6   5  14 52.1664 58.3182  -2
 -14  -5   6 52.1664 58.3182   1
 -14  -5   5 118.557 38.2408   1
   5  -5 -14 44.0949 56.8496  -2
  14   5  -5 44.0949 56.8496   1
 -14  -5   4 531.820 42.1422   1
  -4   5  14 425.246 103.155  -2
 -14  -5   4 425.246 103.155   1
 -14  -5   3 119.330 37.6902   1
  -3   5  14 685.479 60.3934  -2
 -14  -5   3 685.479 60.3934   1
  -2   5  14 357.776 58.4457  -2
 -14  -5   2 357.776 58.4457   1
  14   5  -1 33.5922 42.4972   1
  -1   5  14-3.19263 56.8503  -2
 -14  -5   1-3.19263 56.8503   1
  14   5   0 37.2209 45.0697   1
   0   5 -14 834.148 73.3942  -2
  14  -5   0 834.148 73.3942   1
   1   5  14 52.4871 32.3673  -2
 -14  -5  -1 52.4871 32.3673   1
   2  -5  14 204.309 32.7573  -2
 -14   5  -2 204.309 32.7573   1
   3  -5  14 286.223 31.9500  -2
 -14   5  -3 286.223 31.9500   1
 -14  -5  -4 26.5424 28.1855   1
   4   5  14 59.5646 26.4891  -2
 -14  -5  -4 59.5646 26.4891   1
 -14  -5  -5 105.538 28.2052   1
   5   5  14 134.213 25.3843  -2
 -14  -5  -5 134.213 25.3843   1
   6   5  14 211.821 34.3468  -2
 -14  -5  -6 211.821 34.3468   1
   7  -5  14 263.225 25.6386  -2
 -14   5  -7 263.225 25.6386   1
   8  -5  14 220.089 36.5446  -2
 -14   5  -8 220.089 36.5446   1
   9   5  14 133.508 26.4157  -2
 -14  -5  -9 133.508 26.4157   1
 -10   5 -14 37.5614 32.9509  -2
  14  -5  10 37.5614 32.9509   1
  15   0 -23 109.274 33.6434   1
  15   0 -21 64.4808 42.1824   1
  15   0 -19 22.0086 46.7112   1
  19   0 -15 36.0106 79.6074  -2
  15   0 -19 36.0106 79.6074   1
  15   0 -17 260.478 59.2822   1
  17   0 -15 286.239 84.5899  -2
  15   0 -17 286.239 84.5899   1
  15   0 -15 230.041 58.1635   1
  15   0 -15 352.458 143.056  -2
  15   0 -15 352.458 143.056   1
  15   0 -13 33.5686 59.6027   1
  13   0 -15 83.5358 66.4613  -2
  15   0 -13 83.5358 66.4613   1
 -15   0  11-21.9230 106.112   1
  11   0 -15 146.575 49.5201  -2
  15   0 -11 146.575 49.5201   1
 -15   0   9 716.564 63.8142   1
   9   0 -15 587.864 54.4677  -2
  15   0  -9 587.864 54.4677   1
 -15   0   7 1927.59 151.341   1
   7   0 -15 2692.47 62.5011  -2
  15   0  -7 2692.47 62.5011   1
 -15   0   5 131.509 54.0861   1
   5   0 -15 144.655 123.120  -2
  15   0  -5 144.655 123.120   1
 -15   0   3 998.604 42.4450   1
  -3   0  15 1293.56 80.0074  -2
 -15   0   3 1293.56 80.0074   1
 -15   0   1 1648.59 45.2899   1
  -1   0  15 1863.42 61.4613  -2
 -15   0   1 1863.42 61.4613   1
 -15   0  -1 250.909 48.9746   1
  -1   0 -15 1489.91 61.2076  -2
  15   0   1 1489.91 61.2076   1
 -15   0  -3 4649.87 62.6916   1
  -3   0 -15 4992.37 76.4869  -2
  15   0   3 4992.37 76.4869   1
 -15   0  -5 1357.21 88.6414   1
   5   0  15 2027.35 56.0336  -2
 -15   0  -5 2027.35 56.0336   1
   7   0  15 9465.25 65.3125  -2
 -15   0  -7 9465.25 65.3125   1
  -9   0 -15 11355.5 128.277  -2
  15   0   9 11355.5 128.277   1
 -11   0 -15 1064.24 52.4186  -2
  15   0  11 1064.24 52.4186   1
  13   0  15 1098.28 84.9066  -2
 -15   0 -13 1098.28 84.9066   1
  15   0  15 843.249 66.5337  -2
 -15   0 -15 843.249 66.5337   1
  17   0  15 104.028 52.4759  -2
 -15   0 -17 104.028 52.4759   1
  19   0  15 1034.39 63.6916  -2
 -15   0 -19 1034.39 63.6916   1
  15   1 -25 18.5827 20.5806   1
  15   1 -24 101.842 21.8049   1
  15   1 -23 56.3348 27.0361   1
  15   1 -22 9.15996 31.6243   1
  15   1 -21 105.644 28.9927   1
  15   1 -20 163.748 29.3424   1
  15   1 -19 11.4309 39.2290   1
  19  -1 -15 13.9430 55.8402  -2
  15   1 -19 13.9430 55.8402   1
  15   1 -18 165.952 39.1763   1
  18  -1 -15 70.6304 62.8860  -2
  15   1 -18 70.6304 62.8860   1
  15   1 -17 975.120 47.3239   1
  17  -1 -15 1535.31 75.6217  -2
  15   1 -17 1535.31 75.6217   1
  15   1 -16 173.129 37.4648   1
  16  -1 -15 277.428 63.7395  -2
  15   1 -16 277.428 63.7395   1
  15   1 -15 10.5247 39.2005   1
  15  -1 -15 146.969 86.2593  -2
  15   1 -15 146.969 86.2593   1
 -15  -1  14 200.194 45.7910   1
  14  -1 -15 250.671 66.4167  -2
  15   1 -14 250.671 66.4167   1
 -15  -1  13 1110.11 59.0176   1
  13  -1 -15 2179.48 67.7108  -2
  15   1 -13 2179.48 67.7108   1
  15  -1 -12 567.620 70.2962   1
  12  -1 -15 628.668 45.3639  -2
  15   1 -12 628.668 45.3639   1
 -15   1  11 74.2869 46.9836   1
  11  -1 -15 141.872 35.7678  -2
  15   1 -11 141.872 35.7678   1
 -15   1  10 194.793 45.7297   1
  10  -1 -15 261.225 45.9401  -2
  15   1 -10 261.225 45.9401   1
 -15  -1   9 1.92652 58.5620   1
   9  -1 -15 207.733 45.9115  -2
  15   1  -9 207.733 45.9115   1
 -15  -1   8 944.940 45.0963   1
   8  -1 -15 695.561 53.5347  -2
  15   1  -8 695.561 53.5347   1
 -15  -1   7 261.206 29.4830   1
   7  -1 -15 397.234 52.5096  -2
  15   1  -7 397.234 52.5096   1
 -15  -1   6-5.31470 28.4447   1
  -6  -1  15 923.439 80.0503  -2
 -15   1   6 923.439 80.0503   1
 -15  -1   5 2134.09 59.9854   1
  -5  -1  15 2911.06 55.4969  -2
 -15   1   5 2911.06 55.4969   1
 -15   1   4 653.618 30.7489   1
  -4  -1  15 650.881 60.7238  -2
 -15   1   4 650.881 60.7238   1
 -15  -1   3 22.4678 30.3659   1
  -3  -1  15 502.606 60.8132  -2
 -15   1   3 502.606 60.8132   1
 -15  -1   2 86.2404 33.4853   1
  -2  -1  15 294.869 48.5626  -2
 -15   1   2 294.869 48.5626   1
 -15  -1   1 388.129 32.2803   1
  -1  -1  15 425.678 46.9591  -2
 -15   1   1 425.678 46.9591   1
 -15  -1   0 1211.12 37.3033   1
   0  -1  15 3208.10 49.0065  -2
 -15   1   0 3208.10 49.0065   1
 -15  -1  -1 60.6882 35.1740   1
  -1   1 -15 407.885 43.9377  -2
  15  -1   1 407.885 43.9377   1
 -15  -1  -2 160.635 29.2798   1
   2  -1  15 186.664 49.6516  -2
 -15   1  -2 186.664 49.6516   1
 -15  -1  -3-1.97181 34.1566   1
  -3   1 -15 815.616 49.6883  -2
  15  -1   3 815.616 49.6883   1
 -15  -1  -4 149.676 30.4191   1
  -4   1 -15 2396.53 66.7083  -2
  15  -1   4 2396.53 66.7083   1
 -15  -1  -5 1163.74 73.3085   1
   5   1  15 1201.88 42.5976  -2
 -15  -1  -5 1201.88 42.5976   1
 -15   1  -6 1848.65 183.747   1
   6   1  15 1635.64 42.8467  -2
 -15  -1  -6 1635.64 42.8467   1
   7   1  15 677.716 34.5779  -2
 -15  -1  -7 677.716 34.5779   1
   8   1  15 5951.78 61.2314  -2
 -15  -1  -8 5951.78 61.2314   1
   9   1  15 4498.43 58.6177  -2
 -15  -1  -9 4498.43 58.6177   1
  10   1  15 572.794 34.0301  -2
 -15  -1 -10 572.794 34.0301   1
  11   1  15 908.655 42.7054  -2
 -15  -1 -11 908.655 42.7054   1
  12   1  15 2328.67 61.9570  -2
 -15  -1 -12 2328.67 61.9570   1
  13   1  15 281.925 32.8463  -2
 -15  -1 -13 281.925 32.8463   1
  14   1  15 53.0928 31.3326  -2
 -15  -1 -14 53.0928 31.3326   1
  15   1  15 509.091 43.7325  -2
 -15  -1 -15 509.091 43.7325   1
  16   1  15 902.018 44.4048  -2
 -15  -1 -16 902.018 44.4048   1
  17   1  15 266.148 34.5009  -2
 -15  -1 -17 266.148 34.5009   1
  18   1  15 61.7746 36.5227  -2
 -15  -1 -18 61.7746 36.5227   1
  19   1  15 50.9564 37.7855  -2
 -15  -1 -19 50.9564 37.7855   1
 -15  -1 -21-30.8888 27.2121   1
  15  -2 -24 42.0963 25.7335   1
  15   2 -23 157.517 25.7828   1
  15   2 -22-11.4901 26.8429   1
  15   2 -21 172.749 25.1833   1
  15   2 -20 231.882 29.5628   1
  15   2 -19 313.695 38.4718   1
  19  -2 -15 417.581 64.4593  -2
  15   2 -19 417.581 64.4593   1
  15   2 -18 516.349 29.8704   1
  18  -2 -15 734.382 71.6097  -2
  15   2 -18 734.382 71.6097   1
  15   2 -17 478.990 26.1135   1
  17  -2 -15 974.225 90.8525  -2
  15   2 -17 974.225 90.8525   1
  15   2 -16 137.341 19.7810   1
  16  -2 -15 1050.13 101.261  -2
  15   2 -16 1050.13 101.261   1
  15   2 -15 439.526 22.1393   1
  15  -2 -15 616.368 74.8571  -2
  15   2 -15 616.368 74.8571   1
  15   2 -14 542.060 33.4600   1
 -14   2  15 654.182 51.1324  -2
 -15  -2  14 654.182 51.1324   1
  15   2 -13 867.431 45.5345   1
 -13   2  15 1661.58 64.3370  -2
 -15  -2  13 1661.58 64.3370   1
  15   2 -12 38.8723 44.4422   1
  12  -2 -15 104.933 58.6700  -2
  15   2 -12 104.933 58.6700   1
  15   2 -11 27.5856 55.2578   1
 -11   2  15 34.2991 54.2413  -2
 -15  -2  11 34.2991 54.2413   1
  15   2 -10 868.041 116.220   1
 -10   2  15 655.200 51.6447  -2
 -15  -2  10 655.200 51.6447   1
  15   2  -9 388.122 52.6286   1
  -9   2  15 367.856 40.2445  -2
 -15  -2   9 367.856 40.2445   1
 -15   2   8 801.969 51.8975   1
  -8   2  15 1201.82 46.5037  -2
 -15  -2   8 1201.82 46.5037   1
 -15  -2   7 728.688 44.8223   1
  -7   2  15 565.521 29.6777  -2
 -15  -2   7 565.521 29.6777   1
 -15  -2   6 215.121 23.2487   1
  -6   2  15 192.698 38.6470  -2
 -15  -2   6 192.698 38.6470   1
 -15  -2   5 137.584 24.3348   1
  -5  -2  15 101.544 37.4141  -2
 -15   2   5 101.544 37.4141   1
 -15  -2   4 1087.74 29.9553   1
  -4   2  15 926.348 62.4857  -2
 -15  -2   4 926.348 62.4857   1
 -15  -2   3 1941.14 49.9823   1
  -3   2  15 5184.03 122.061  -2
 -15  -2   3 5184.03 122.061   1
  15   2  -2 640.307 29.4267   1
  -2   2  15 956.100 60.1000  -2
 -15  -2   2 956.100 60.1000   1
 -15  -2   1 254.274 31.9823   1
  -1  -2  15 408.356 68.7594  -2
 -15   2   1 408.356 68.7594   1
 -15  -2   0 578.038 33.7657   1
   0  -2  15 1331.90 75.0656  -2
 -15   2   0 1331.90 75.0656   1
 -15  -2  -1 542.233 33.3991   1
   1   2  15 641.475 61.6667  -2
 -15  -2  -1 641.475 61.6667   1
 -15  -2  -2 1219.42 34.1215   1
   2   2  15 1457.96 64.1489  -2
 -15  -2  -2 1457.96 64.1489   1
 -15   2  -3 662.949 31.6857   1
   3   2  15 587.399 58.7293  -2
 -15  -2  -3 587.399 58.7293   1
 -15   2  -4 71.8904 32.7776   1
   4   2  15 123.274 41.1363  -2
 -15  -2  -4 123.274 41.1363   1
 -15   2  -5 705.024 43.6258   1
   5   2  15 771.576 39.8496  -2
 -15  -2  -5 771.576 39.8496   1
 -15   2  -6 179.013 80.7761   1
   6   2  15 1510.02 42.6973  -2
 -15  -2  -6 1510.02 42.6973   1
 -15   2  -7 248.180 119.698   1
   7   2  15 434.982 35.3524  -2
 -15  -2  -7 434.982 35.3524   1
   8   2  15 1111.36 34.0219  -2
 -15  -2  -8 1111.36 34.0219   1
   9   2  15 524.897 40.0698  -2
 -15  -2  -9 524.897 40.0698   1
  10   2  15 219.744 39.1980  -2
 -15  -2 -10 219.744 39.1980   1
  11   2  15 323.030 40.2596  -2
 -15  -2 -11 323.030 40.2596   1
  12   2  15 108.967 40.7841  -2
 -15  -2 -12 108.967 40.7841   1
  13   2  15 11.4423 35.3365  -2
 -15  -2 -13 11.4423 35.3365   1
  14   2  15 321.018 31.0818  -2
 -15  -2 -14 321.018 31.0818   1
  15   2  15 963.867 40.4755  -2
 -15  -2 -15 963.867 40.4755   1
  16   2  15 350.029 35.5330  -2
 -15  -2 -16 350.029 35.5330   1
  17   2  15 112.055 53.2375  -2
 -15  -2 -17 112.055 53.2375   1
  18  -2  15 496.032 47.4768  -2
 -15   2 -18 496.032 47.4768   1
  15  -3 -22 74.6353 23.8457   1
 -15  -3  21 193.638 21.0327   1
  15   3 -20 166.396 25.6529   1
  15   3 -19 139.370 31.2066   1
  15   3 -18 414.493 32.8329   1
  15   3 -17 144.810 23.2345   1
  17  -3 -15 193.834 52.5468  -2
  15   3 -17 193.834 52.5468   1
  15   3 -16 5.47882 25.0090   1
 -16   3  15 113.031 41.2393  -2
 -15  -3  16 113.031 41.2393   1
  15   3 -15 30.6970 35.6888   1
 -15   3  15 47.2425 27.9011  -2
 -15  -3  15 47.2425 27.9011   1
  15   3 -14 41.9988 74.5452   1
 -14   3  15 129.077 30.4847  -2
 -15  -3  14 129.077 30.4847   1
  15   3 -13 170.929 52.1210   1
 -13   3  15 658.134 44.4136  -2
 -15  -3  13 658.134 44.4136   1
  15   3 -12 7.15113 50.1045   1
 -12   3  15 47.1394 58.7321  -2
 -15  -3  12 47.1394 58.7321   1
  15   3 -11 155.563 47.0737   1
 -11   3  15 349.882 79.8732  -2
 -15  -3  11 349.882 79.8732   1
  15   3 -10 261.145 62.7642   1
 -10   3  15 503.606 82.9595  -2
 -15  -3  10 503.606 82.9595   1
  15   3  -9 1373.67 140.667   1
  -9   3  15 2105.34 80.8595  -2
 -15  -3   9 2105.34 80.8595   1
  15   3  -8-27.0515 48.7270   1
   8  -3 -15 258.271 71.0542  -2
  15   3  -8 258.271 71.0542   1
  15   3  -7 110.573 50.9537   1
  -7   3  15 261.457 115.563  -2
 -15  -3   7 261.457 115.563   1
 -15   3   6 613.237 56.9780   1
  -6   3  15 572.493 119.095  -2
 -15  -3   6 572.493 119.095   1
  15   3  -5 212.800 52.6930   1
  -5   3  15 408.577 66.8085  -2
 -15  -3   5 408.577 66.8085   1
 -15  -3   4 230.113 39.8607   1
  -4   3  15 2438.77 84.4037  -2
 -15  -3   4 2438.77 84.4037   1
 -15  -3   3 1285.30 48.1616   1
  -3   3  15 3046.21 87.8480  -2
 -15  -3   3 3046.21 87.8480   1
 -15  -3   2 1381.92 48.4713   1
  -2   3  15 1699.94 78.0879  -2
 -15  -3   2 1699.94 78.0879   1
 -15  -3   1-103.962 47.7169   1
  -1   3  15 3289.57 100.850  -2
 -15  -3   1 3289.57 100.850   1
 -15  -3   0 1445.78 57.2213   1
   0   3  15 1553.79 67.1560  -2
 -15  -3   0 1553.79 67.1560   1
 -15   3  -1 45.9409 175.450   1
   1   3  15 387.478 46.4840  -2
 -15  -3  -1 387.478 46.4840   1
 -15   3  -2 742.208 170.550   1
   2  -3  15 579.683 51.0158  -2
 -15   3  -2 579.683 51.0158   1
 -15   3  -3 333.935 150.969   1
   3  -3  15 886.133 64.1207  -2
 -15   3  -3 886.133 64.1207   1
 -15   3  -4 11.0607 120.296   1
   4  -3  15 14.3212 44.3145  -2
 -15   3  -4 14.3212 44.3145   1
 -15   3  -5 213.233 50.2205   1
   5  -3  15 387.403 61.4791  -2
 -15   3  -5 387.403 61.4791   1
   6  -3  15 438.035 46.4382  -2
 -15   3  -6 438.035 46.4382   1
   7  -3  15 136.575 56.2316  -2
 -15   3  -7 136.575 56.2316   1
   8  -3  15 412.038 54.8104  -2
 -15   3  -8 412.038 54.8104   1
   9  -3  15 254.488 48.4165  -2
 -15   3  -9 254.488 48.4165   1
  10  -3  15 1464.32 72.9691  -2
 -15   3 -10 1464.32 72.9691   1
  11  -3  15 1007.88 62.8201  -2
 -15   3 -11 1007.88 62.8201   1
  12  -3  15 108.733 53.2166  -2
 -15   3 -12 108.733 53.2166   1
  13   3  15 580.812 42.8610  -2
 -15  -3 -13 580.812 42.8610   1
  14   3  15 433.726 34.6172  -2
 -15  -3 -14 433.726 34.6172   1
  15   3  15 130.294 33.6498  -2
 -15  -3 -15 130.294 33.6498   1
  16   3  15 25.5616 28.8702  -2
 -15  -3 -16 25.5616 28.8702   1
 -15  -3 -17 28.0723 32.5803   1
  17   3  15 290.858 24.2896  -2
 -15  -3 -17 290.858 24.2896   1
 -15  -4  19 1.78121 22.6319   1
 -15  -4  18 367.114 29.7479   1
  15   4 -17-5.68289 22.3989   1
  15   4 -16 13.6941 18.8331   1
  16   4 -15 254.393 74.0102  -2
  15  -4 -16 254.393 74.0102   1
  15   4 -15-39.8144 17.8116   1
  15   4 -15 104.477 77.6950  -2
  15  -4 -15 104.477 77.6950   1
  15   4 -14 11.7086 33.3160   1
 -14   4  15 0.95874 22.4079  -2
 -15  -4  14 0.95874 22.4079   1
 -15  -4  13-21.9213 44.8335   1
 -13   4  15 12.8246 28.5126  -2
 -15  -4  13 12.8246 28.5126   1
 -15  -4  12 267.213 38.5879   1
 -12   4  15 372.333 41.7271  -2
 -15  -4  12 372.333 41.7271   1
  15   4 -11 8.77099 39.3745   1
 -11   4  15 78.3070 47.1727  -2
 -15  -4  11 78.3070 47.1727   1
  15   4 -10 39.1474 38.1905   1
 -10   4  15-3.53662 47.4076  -2
 -15  -4  10-3.53662 47.4076   1
  15   4  -9 75.3664 38.5527   1
  -9   4  15 126.546 46.3713  -2
 -15  -4   9 126.546 46.3713   1
  15   4  -8 55.1657 38.5382   1
  -8   4  15-11.9780 53.2738  -2
 -15  -4   8-11.9780 53.2738   1
 -15  -4   7 275.725 54.0572   1
   7  -4 -15 90.4757 58.6048  -2
  15   4  -7 90.4757 58.6048   1
 -15  -4   6 75.0463 51.1528   1
  -6   4  15-72.1892 55.0199  -2
 -15  -4   6-72.1892 55.0199   1
 -15  -4   5 171.026 39.4420   1
  -5   4  15 140.904 66.8908  -2
 -15  -4   5 140.904 66.8908   1
 -15  -4   4 248.813 39.1242   1
  -4   4  15 249.170 79.4808  -2
 -15  -4   4 249.170 79.4808   1
 -15  -4   3 799.938 55.2342   1
  -3   4  15 633.809 66.5331  -2
 -15  -4   3 633.809 66.5331   1
 -15  -4   2 352.387 48.8064   1
  -2  -4  15 818.955 81.7728  -2
 -15   4   2 818.955 81.7728   1
 -15  -4   1 58.7212 43.2998   1
  -1  -4  15 377.154 59.7082  -2
 -15   4   1 377.154 59.7082   1
 -15  -4   0 200.187 41.2650   1
   0   4  15 288.315 58.4368  -2
 -15  -4   0 288.315 58.4368   1
 -15  -4  -1 373.207 42.0890   1
   1   4  15 258.124 69.5892  -2
 -15  -4  -1 258.124 69.5892   1
   2   4  15 138.701 60.6537  -2
 -15  -4  -2 138.701 60.6537   1
   3   4  15 162.069 53.6419  -2
 -15  -4  -3 162.069 53.6419   1
   4   4  15 109.048 48.6450  -2
 -15  -4  -4 109.048 48.6450   1
   5   4  15 145.354 44.0878  -2
 -15  -4  -5 145.354 44.0878   1
   6   4  15 1253.64 64.2576  -2
 -15  -4  -6 1253.64 64.2576   1
   7   4  15 134.079 33.8824  -2
 -15  -4  -7 134.079 33.8824   1
   8  -4  15 287.962 34.0101  -2
 -15   4  -8 287.962 34.0101   1
   9   4  15 1005.96 44.6500  -2
 -15  -4  -9 1005.96 44.6500   1
  10  -4  15 278.817 45.0784  -2
 -15   4 -10 278.817 45.0784   1
  11   4  15 395.992 32.1218  -2
 -15  -4 -11 395.992 32.1218   1
  12   4  15 86.4321 27.7289  -2
 -15  -4 -12 86.4321 27.7289   1
  13  -4  15 1049.51 37.2868  -2
 -15   4 -13 1049.51 37.2868   1
  14  -4  15 172.905 25.4648  -2
 -15   4 -14 172.905 25.4648   1
  15   4  15 89.1356 20.6609  -2
 -15  -4 -15 89.1356 20.6609   1
 -15  -5  13 80.4602 24.4672   1
 -15  -5  12 45.2521 18.6021   1
 -15  -5  11 78.7822 21.5686   1
  11  -5 -15 70.2417 46.6864  -2
  15   5 -11 70.2417 46.6864   1
 -15  -5  10 239.378 24.3666   1
  10  -5 -15 256.595 46.3957  -2
  15   5 -10 256.595 46.3957   1
 -15  -5   9-32.8652 22.8470   1
 -15  -5   8 91.3303 33.6352   1
   8  -5 -15 125.714 59.7205  -2
  15   5  -8 125.714 59.7205   1
 -15  -5   7 257.257 35.3223   1
  -7   5  15 171.710 44.5586  -2
 -15  -5   7 171.710 44.5586   1
 -15  -5   6 288.987 36.7367   1
  -6   5  15 119.936 44.9661  -2
 -15  -5   6 119.936 44.9661   1
 -15  -5   5 55.2655 33.4445   1
  -5   5  15-31.4915 44.8155  -2
 -15  -5   5-31.4915 44.8155   1
 -15  -5   4 67.8269 32.4050   1
  -4   5  15-42.9517 52.4555  -2
 -15  -5   4-42.9517 52.4555   1
 -15  -5   3 757.052 60.6275   1
 -15  -5   2 10.2777 50.7111   1
   2   5 -15 206.488 63.9655  -2
  15  -5  -2 206.488 63.9655   1
 -15  -5   1 57.6033 49.4725   1
   1   5 -15 67.4672 63.4420  -2
  15  -5  -1 67.4672 63.4420   1
   0   5  15 433.483 35.5339  -2
 -15  -5   0 433.483 35.5339   1
   1  -5  15 538.978 30.5525  -2
 -15   5  -1 538.978 30.5525   1
   2   5  15 455.789 33.1421  -2
 -15  -5  -2 455.789 33.1421   1
   3   5  15 94.1688 25.8938  -2
 -15  -5  -3 94.1688 25.8938   1
 -15  -5  -4-22.8333 24.8293   1
   4  -5  15 56.2737 40.4888  -2
 -15   5  -4 56.2737 40.4888   1
 -15  -5  -5-1.41360 23.8334   1
   5  -5  15 484.876 41.2748  -2
 -15   5  -5 484.876 41.2748   1
 -15  -5  -6 182.392 23.7581   1
   6  -5  15 453.991 38.0880  -2
 -15   5  -6 453.991 38.0880   1
 -15  -5  -7 43.1581 20.0158   1
  -7   5 -15 74.3350 45.7632  -2
  15  -5   7 74.3350 45.7632   1
 -15  -5  -8-28.8912 16.2415   1
  -8   5 -15 12.2602 39.0459  -2
  15  -5   8 12.2602 39.0459   1
   9  -5  15 75.3002 23.5471  -2
 -15   5  -9 75.3002 23.5471   1
  16   0 -24 35.1829 22.9232   1
  16   0 -22 17.0577 45.5186   1
  16   0 -20 58.4992 42.6071   1
  16   0 -18 101.314 55.4723   1
  18   0 -16 136.818 82.7595  -2
  16   0 -18 136.818 82.7595   1
  16   0 -16 247.322 58.5805   1
  16   0 -16 118.451 83.0287  -2
  16   0 -16 118.451 83.0287   1
  16   0 -14 80.1284 46.2471   1
  14   0 -16 293.225 143.661  -2
  16   0 -14 293.225 143.661   1
 -16   0  12 2663.01 77.4433   1
  12   0 -16 5037.85 121.228  -2
  16   0 -12 5037.85 121.228   1
 -16   0  10 176.183 63.8837   1
  10   0 -16 132.888 49.3495  -2
  16   0 -10 132.888 49.3495   1
 -16   0   8 1456.13 74.1784   1
   8   0 -16 2794.53 67.1469  -2
  16   0  -8 2794.53 67.1469   1
 -16   0   6 2161.16 63.1173   1
   6   0 -16 4902.88 94.0562  -2
  16   0  -6 4902.88 94.0562   1
 -16   0   4 42.8176 35.9624   1
 -16   0   2 1113.42 35.3770   1
 -16   0   0 663.112 49.1018   1
 -16   0  -2 56.4369 32.7308   1
   2   0  16 262.282 75.5335  -2
 -16   0  -2 262.282 75.5335   1
 -16   0  -4 2246.65 55.9095   1
  -4   0 -16 5117.51 82.5498  -2
  16   0   4 5117.51 82.5498   1
 -16   0  -6 1288.86 45.8407   1
  -6   0 -16 1497.76 50.7592  -2
  16   0   6 1497.76 50.7592   1
   8   0  16 19302.8 147.995  -2
 -16   0  -8 19302.8 147.995   1
 -10   0 -16 375.573 45.7148  -2
  16   0  10 375.573 45.7148   1
  12   0  16 2080.29 83.0404  -2
 -16   0 -12 2080.29 83.0404   1
  14   0  16 1373.04 81.6782  -2
 -16   0 -14 1373.04 81.6782   1
  16   0  16 385.590 66.3163  -2
 -16   0 -16 385.590 66.3163   1
  18   0  16 387.231 53.5814  -2
 -16   0 -18 387.231 53.5814   1
  16  -1 -25 13.6456 12.5719   1
  16   1 -24 90.7268 21.4380   1
  16   1 -23-14.2295 21.5910   1
  16   1 -22 14.2604 30.1007   1
  16   1 -21 9.91644 27.0548   1
  16   1 -20-4.49327 26.6890   1
  16   1 -19 168.462 44.7251   1
  19   1 -16 488.163 92.0443  -2
  16  -1 -19 488.163 92.0443   1
  16   1 -18 202.155 39.8202   1
  18   1 -16 277.613 98.4060  -2
  16  -1 -18 277.613 98.4060   1
  16   1 -17 364.194 43.0574   1
  17  -1 -16 495.077 64.6992  -2
  16   1 -17 495.077 64.6992   1
  16   1 -16 16.8981 33.9833   1
  16  -1 -16-48.1076 91.0728  -2
  16   1 -16-48.1076 91.0728   1
  16   1 -15 103.465 32.8689   1
  15  -1 -16 387.446 88.4583  -2
  16   1 -15 387.446 88.4583   1
  16   1 -14 10.2714 46.0418   1
  14  -1 -16-0.72822 65.1907  -2
  16   1 -14-0.72822 65.1907   1
 -16  -1  13 778.048 45.4519   1
  13  -1 -16 866.418 59.0340  -2
  16   1 -13 866.418 59.0340   1
 -16   1  12 657.357 45.5212   1
  12  -1 -16 1069.96 72.4364  -2
  16   1 -12 1069.96 72.4364   1
 -16  -1  11-19.2746 35.3183   1
  11  -1 -16 98.2772 39.3766  -2
  16   1 -11 98.2772 39.3766   1
 -16  -1  10 315.172 48.2393   1
  10  -1 -16 415.030 43.5964  -2
  16   1 -10 415.030 43.5964   1
 -16  -1   9 422.585 47.6583   1
   9  -1 -16 299.232 45.5209  -2
  16   1  -9 299.232 45.5209   1
 -16  -1   8 1096.66 53.8753   1
   8   1 -16 1544.57 56.7388  -2
  16  -1  -8 1544.57 56.7388   1
 -16  -1   7 170.192 29.7092   1
   7  -1 -16 602.337 48.3219  -2
  16   1  -7 602.337 48.3219   1
 -16  -1   6-12.7423 20.4636   1
 -16  -1   5 1079.98 35.7699   1
 -16  -1   4 293.658 21.6171   1
 -16  -1   3 91.9365 18.6318   1
 -16  -1   2 52.5969 18.7775   1
 -16  -1   1 1156.05 25.5349   1
  -1  -1  16 1340.00 97.6044  -2
 -16   1   1 1340.00 97.6044   1
 -16  -1   0 628.619 25.4816   1
   0  -1  16 427.881 89.3754  -2
 -16   1   0 427.881 89.3754   1
 -16  -1  -1 36.0759 21.4653   1
   1  -1  16 828.292 64.8811  -2
 -16   1  -1 828.292 64.8811   1
 -16  -1  -2 37.8537 26.1586   1
  -2  -1 -16 62.4391 52.6659  -2
  16   1   2 62.4391 52.6659   1
 -16   1  -3 1222.61 47.5775   1
  -3   1 -16 1143.85 56.5124  -2
  16  -1   3 1143.85 56.5124   1
 -16   1  -4 1735.55 58.9563   1
  -4   1 -16 1980.23 61.6401  -2
  16  -1   4 1980.23 61.6401   1
 -16  -1  -5 126.586 29.1097   1
   5   1  16 635.924 50.6876  -2
 -16  -1  -5 635.924 50.6876   1
 -16  -1  -6 13.4201 35.6548   1
  -6   1 -16 137.742 44.8508  -2
  16  -1   6 137.742 44.8508   1
 -16   1  -7 2636.32 212.460   1
   7   1  16 3137.35 46.9782  -2
 -16  -1  -7 3137.35 46.9782   1
 -16   1  -8 10230.3 235.028   1
   8   1  16 10033.4 73.1937  -2
 -16  -1  -8 10033.4 73.1937   1
   9   1  16 139.505 32.6303  -2
 -16  -1  -9 139.505 32.6303   1
  10   1  16 371.942 30.1065  -2
 -16  -1 -10 371.942 30.1065   1
  11   1  16 753.601 36.6119  -2
 -16  -1 -11 753.601 36.6119   1
  12   1  16 127.693 31.8921  -2
 -16  -1 -12 127.693 31.8921   1
  13   1  16 159.266 31.4554  -2
 -16  -1 -13 159.266 31.4554   1
  14   1  16 149.619 36.3749  -2
 -16  -1 -14 149.619 36.3749   1
  15   1  16 990.884 53.0921  -2
 -16  -1 -15 990.884 53.0921   1
  16   1  16 72.6205 37.2381  -2
 -16  -1 -16 72.6205 37.2381   1
  17   1  16-13.5293 33.8754  -2
 -16  -1 -17-13.5293 33.8754   1
  18   1  16 105.608 42.7375  -2
 -16  -1 -18 105.608 42.7375   1
  19  -1  16 190.640 63.0480  -2
 -16   1 -19 190.640 63.0480   1
 -16  -1 -20 26.2254 28.4103   1
  16  -2 -24 65.9708 19.9795   1
  16   2 -23 57.9173 32.5412   1
  16   2 -22 18.9951 18.8674   1
  16   2 -21 100.944 27.7442   1
  16   2 -20 127.489 36.5321   1
  20   2 -16 778.052 83.5715  -2
  16  -2 -20 778.052 83.5715   1
  16   2 -19 202.022 38.2152   1
  19   2 -16 530.554 91.9073  -2
  16  -2 -19 530.554 91.9073   1
  16   2 -18-21.8956 47.3456   1
  18  -2 -16 94.7091 62.5251  -2
  16   2 -18 94.7091 62.5251   1
  16   2 -17 208.452 29.8198   1
  17  -2 -16 560.692 65.7612  -2
  16   2 -17 560.692 65.7612   1
  16   2 -16 224.907 24.7197   1
  16  -2 -16 423.163 79.3802  -2
  16   2 -16 423.163 79.3802   1
  16   2 -15 912.358 43.4807   1
  15  -2 -16 1054.21 84.7939  -2
  16   2 -15 1054.21 84.7939   1
  16   2 -14 115.546 24.6603   1
 -14   2  16 28.7608 61.8630  -2
 -16  -2  14 28.7608 61.8630   1
  16   2 -13 234.474 23.9589   1
 -13   2  16 579.670 60.9351  -2
 -16  -2  13 579.670 60.9351   1
  16   2 -12 192.090 33.7376   1
  12  -2 -16 418.081 50.3174  -2
  16   2 -12 418.081 50.3174   1
  16   2 -11 943.928 114.550   1
 -11   2  16 1255.03 63.4734  -2
 -16  -2  11 1255.03 63.4734   1
 -16   2  10 515.714 56.0067   1
 -10   2  16 931.710 66.9093  -2
 -16  -2  10 931.710 66.9093   1
 -16   2   9-16.9256 73.6903   1
  -9   2  16 484.840 31.9265  -2
 -16  -2   9 484.840 31.9265   1
 -16   2   8 320.650 24.5342   1
  -8   2  16 1029.21 46.4261  -2
 -16  -2   8 1029.21 46.4261   1
 -16  -2   7 223.112 22.5368   1
  -7   2  16 176.031 50.2503  -2
 -16  -2   7 176.031 50.2503   1
 -16  -2   6 31.7767 20.1185   1
  -6   2  16 814.473 51.5110  -2
 -16  -2   6 814.473 51.5110   1
 -16  -2   5-12.8627 20.2149   1
  -5   2  16 1112.84 58.6051  -2
 -16  -2   5 1112.84 58.6051   1
 -16  -2   4 12.2737 22.2648   1
  -4   2  16 812.466 110.166  -2
 -16  -2   4 812.466 110.166   1
 -16  -2   3 5579.79 71.1102   1
  -3   2  16 5811.72 137.361  -2
 -16  -2   3 5811.72 137.361   1
 -16  -2   2 29.1832 23.6884   1
  -2   2  16 47.9772 99.7037  -2
 -16  -2   2 47.9772 99.7037   1
 -16  -2   1 21.0491 29.8663   1
  -1  -2  16 249.656 74.7598  -2
 -16   2   1 249.656 74.7598   1
 -16   2   0 206.510 29.3384   1
   0  -2  16 1206.15 103.561  -2
 -16   2   0 1206.15 103.561   1
 -16  -2  -1 988.826 47.8554   1
   1   2  16 1206.12 76.9955  -2
 -16  -2  -1 1206.12 76.9955   1
 -16   2  -2 1.65237 34.4346   1
   2  -2  16 477.884 53.0109  -2
 -16   2  -2 477.884 53.0109   1
 -16  -2  -3 427.435 36.9976   1
   3   2  16 483.900 53.3233  -2
 -16  -2  -3 483.900 53.3233   1
 -16   2  -4 464.056 41.1907   1
   4   2  16 319.410 60.0826  -2
 -16  -2  -4 319.410 60.0826   1
 -16   2  -5 1161.87 53.5758   1
   5   2  16 1356.09 59.0832  -2
 -16  -2  -5 1356.09 59.0832   1
 -16   2  -6-51.4460 116.431   1
   6  -2  16 135.124 40.3184  -2
 -16   2  -6 135.124 40.3184   1
 -16   2  -7 16.5216 118.156   1
   7   2  16 257.300 40.9645  -2
 -16  -2  -7 257.300 40.9645   1
 -16   2  -8 15.8100 107.297   1
   8   2  16 106.823 70.6585  -2
 -16  -2  -8 106.823 70.6585   1
   9   2  16 1497.95 54.1010  -2
 -16  -2  -9 1497.95 54.1010   1
  10   2  16 284.368 42.6914  -2
 -16  -2 -10 284.368 42.6914   1
  11   2  16 302.936 44.5654  -2
 -16  -2 -11 302.936 44.5654   1
  12   2  16 46.7004 39.3971  -2
 -16  -2 -12 46.7004 39.3971   1
  13   2  16 153.623 34.4288  -2
 -16  -2 -13 153.623 34.4288   1
  14   2  16 370.895 31.6085  -2
 -16  -2 -14 370.895 31.6085   1
  15   2  16 83.7017 39.6288  -2
 -16  -2 -15 83.7017 39.6288   1
  16   2  16 767.323 64.3263  -2
 -16  -2 -16 767.323 64.3263   1
  17   2  16 260.320 48.6507  -2
 -16  -2 -17 260.320 48.6507   1
  16   3 -21 60.2544 16.3887   1
  16   3 -20 158.329 25.3821   1
  16   3 -19 114.184 23.9644   1
  19   3 -16 346.366 76.2302  -2
  16  -3 -19 346.366 76.2302   1
  16   3 -18 568.296 42.3847   1
  16   3 -17 51.9256 28.5226   1
 -16  -3  16 2241.93 36.5945   1
  16   3 -15 189.163 33.1579   1
 -15   3  16 125.814 39.5556  -2
 -16  -3  15 125.814 39.5556   1
  16   3 -14 167.836 32.8437   1
 -14   3  16 257.758 43.7879  -2
 -16  -3  14 257.758 43.7879   1
  16   3 -13 15.0201 51.7215   1
 -13   3  16 461.693 45.0987  -2
 -16  -3  13 461.693 45.0987   1
  16   3 -12 208.622 52.6086   1
 -12   3  16 204.465 60.9183  -2
 -16  -3  12 204.465 60.9183   1
  16   3 -11 77.7159 73.1886   1
 -11   3  16 132.280 59.6826  -2
 -16  -3  11 132.280 59.6826   1
  16   3 -10-13.6603 73.9948   1
 -10   3  16 326.116 82.1232  -2
 -16  -3  10 326.116 82.1232   1
  16   3  -9 189.743 52.8675   1
  -9   3  16 762.619 112.254  -2
 -16  -3   9 762.619 112.254   1
  16   3  -8 944.509 70.2175   1
  -8   3  16 745.533 82.5629  -2
 -16  -3   8 745.533 82.5629   1
  16   3  -7 419.169 51.8526   1
  -7   3  16 336.152 78.8150  -2
 -16  -3   7 336.152 78.8150   1
 -16   3   6 13.3648 36.0098   1
  -6   3  16 1256.11 122.349  -2
 -16  -3   6 1256.11 122.349   1
 -16  -3   5 17.6614 27.0267   1
  -5   3  16 617.998 94.1954  -2
 -16  -3   5 617.998 94.1954   1
 -16  -3   4 1327.88 54.4658   1
  -4   3  16 1374.49 87.5315  -2
 -16  -3   4 1374.49 87.5315   1
 -16   3   3 365.254 38.4120   1
  -3   3  16 309.655 53.7337  -2
 -16  -3   3 309.655 53.7337   1
 -16  -3   2 2283.07 65.4062   1
  -2   3  16 2705.15 75.8174  -2
 -16  -3   2 2705.15 75.8174   1
 -16  -3   1 26.8676 31.6088   1
  -1   3  16 166.339 55.3021  -2
 -16  -3   1 166.339 55.3021   1
 -16  -3   0 174.235 65.4180   1
   0   3  16 5.77151 64.2483  -2
 -16  -3   0 5.77151 64.2483   1
 -16   3  -1 212.993 157.427   1
   1   3  16 333.809 63.8930  -2
 -16  -3  -1 333.809 63.8930   1
 -16   3  -2 10.9181 77.7244   1
   2  -3  16 48.0125 53.5800  -2
 -16   3  -2 48.0125 53.5800   1
 -16   3  -3 0.54583 47.9334   1
   3  -3  16 468.688 54.3138  -2
 -16   3  -3 468.688 54.3138   1
 -16   3  -4 362.080 56.4703   1
   4  -3  16 449.403 44.3141  -2
 -16   3  -4 449.403 44.3141   1
 -16   3  -5-45.7999 50.1370   1
   5   3  16 380.134 51.3298  -2
 -16  -3  -5 380.134 51.3298   1
 -16   3  -6 224.151 54.5471   1
   6   3  16 419.589 54.6070  -2
 -16  -3  -6 419.589 54.6070   1
   7   3  16 580.543 63.8395  -2
 -16  -3  -7 580.543 63.8395   1
   8   3  16 869.843 64.4639  -2
 -16  -3  -8 869.843 64.4639   1
   9  -3  16 71.6735 47.3982  -2
 -16   3  -9 71.6735 47.3982   1
  10  -3  16 264.648 56.1738  -2
 -16   3 -10 264.648 56.1738   1
  11  -3  16 192.798 49.5268  -2
 -16   3 -11 192.798 49.5268   1
  12  -3  16 997.773 67.8208  -2
 -16   3 -12 997.773 67.8208   1
  13   3  16 562.750 36.4922  -2
 -16  -3 -13 562.750 36.4922   1
  14  -3  16 184.555 24.4074  -2
 -16   3 -14 184.555 24.4074   1
  15  -3  16 33.3893 28.5013  -2
 -16   3 -15 33.3893 28.5013   1
  16   3  16 1200.87 31.3441  -2
 -16  -3 -16 1200.87 31.3441   1
 -16  -3 -17 73.1086 22.8888   1
 -16  -4  18 379.480 19.2116   1
  16   4 -16 90.6782 30.0820   1
  16   4 -15 151.858 23.2655   1
  15   4 -16 339.600 72.2761  -2
  16  -4 -15 339.600 72.2761   1
  16   4 -14 244.199 19.6178   1
  14   4 -16 442.867 78.8342  -2
  16  -4 -14 442.867 78.8342   1
  16   4 -13-4.32511 33.0112   1
 -13   4  16 76.1737 27.8505  -2
 -16  -4  13 76.1737 27.8505   1
 -16  -4  12 41.5502 45.9505   1
 -12   4  16 109.980 34.3932  -2
 -16  -4  12 109.980 34.3932   1
  16   4 -11 46.9031 29.9259   1
 -11   4  16 59.0508 48.8180  -2
 -16  -4  11 59.0508 48.8180   1
  16   4 -10 101.086 37.5486   1
 -10   4  16 398.217 40.3569  -2
 -16  -4  10 398.217 40.3569   1
  16   4  -9 49.1020 31.0797   1
  -9   4  16 207.842 54.1126  -2
 -16  -4   9 207.842 54.1126   1
  16   4  -8 60.2578 31.2900   1
  -8   4  16 85.2120 73.8578  -2
 -16  -4   8 85.2120 73.8578   1
  16   4  -7 107.990 37.9012   1
   7  -4 -16 193.197 73.6903  -2
  16   4  -7 193.197 73.6903   1
 -16  -4   6 258.528 45.4197   1
  -6   4  16 716.612 98.7477  -2
 -16  -4   6 716.612 98.7477   1
 -16  -4   5 395.477 39.4063   1
  -5   4  16 689.560 100.067  -2
 -16  -4   5 689.560 100.067   1
 -16  -4   4 20.7414 44.0122   1
  -4   4  16 78.0191 77.3421  -2
 -16  -4   4 78.0191 77.3421   1
 -16  -4   3 251.292 36.5450   1
  -3   4  16 1011.05 136.087  -2
 -16  -4   3 1011.05 136.087   1
 -16  -4   2 1597.43 54.6388   1
  -2  -4  16 1533.97 84.4393  -2
 -16   4   2 1533.97 84.4393   1
 -16  -4   1 159.840 39.4462   1
  -1  -4  16 403.370 80.7385  -2
 -16   4   1 403.370 80.7385   1
 -16  -4   0 18.1817 35.7863   1
   0  -4  16 173.781 59.1998  -2
 -16   4   0 173.781 59.1998   1
   1   4  16 921.565 69.0339  -2
 -16  -4  -1 921.565 69.0339   1
   2   4  16 349.295 63.4677  -2
 -16  -4  -2 349.295 63.4677   1
   3   4  16-116.132 56.5076  -2
 -16  -4  -3-116.132 56.5076   1
   4   4  16 127.583 47.9106  -2
 -16  -4  -4 127.583 47.9106   1
   5   4  16 584.647 54.0589  -2
 -16  -4  -5 584.647 54.0589   1
   6   4  16 884.015 63.0002  -2
 -16  -4  -6 884.015 63.0002   1
   7   4  16 179.574 46.4933  -2
 -16  -4  -7 179.574 46.4933   1
   8   4  16 60.0051 34.8507  -2
 -16  -4  -8 60.0051 34.8507   1
   9   4  16 352.607 38.6443  -2
 -16  -4  -9 352.607 38.6443   1
  10   4  16 90.5700 29.8078  -2
 -16  -4 -10 90.5700 29.8078   1
  11   4  16 376.697 31.4231  -2
 -16  -4 -11 376.697 31.4231   1
  12  -4  16 38.2607 31.1995  -2
 -16   4 -12 38.2607 31.1995   1
  13  -4  16 105.762 24.2374  -2
 -16   4 -13 105.762 24.2374   1
  14   4  16 59.1500 19.4796  -2
 -16  -4 -14 59.1500 19.4796   1
 -16  -5  13 36.1611 13.2949   1
 -16  -5  12 26.5213 18.4229   1
 -16  -5  11 65.5308 16.0398   1
 -16  -5  10 239.945 26.1745   1
 -16  -5   9 18.5239 27.2402   1
   9  -5 -16-4.02299 44.5634  -2
  16   5  -9-4.02299 44.5634   1
 -16  -5   8 33.5015 28.3676   1
 -16  -5   7 666.857 29.4039   1
 -16  -5   6 95.3120 24.7692   1
   6  -5 -16 4.26350 62.4652  -2
  16   5  -6 4.26350 62.4652   1
 -16  -5   5 28.5193 50.4589   1
   5  -5 -16 57.6801 41.0954  -2
  16   5  -5 57.6801 41.0954   1
 -16  -5   4 44.2221 50.5676   1
   4  -5 -16-0.93945 58.5734  -2
  16   5  -4-0.93945 58.5734   1
 -16  -5   3 134.469 50.1538   1
 -16  -5   2 367.311 49.5005   1
 -16  -5   1 96.7108 18.4181   1
 -16  -5   0 268.139 21.7734   1
 -16  -5  -1 438.920 21.9052   1
 -16   5  -2 232.753 46.1261   1
  -2   5 -16 461.473 56.6358  -2
  16  -5   2 461.473 56.6358   1
 -16   5  -3 34.0136 44.8186   1
  -3   5 -16 148.785 51.4383  -2
  16  -5   3 148.785 51.4383   1
 -16  -5  -4 18.3573 18.7997   1
  -4   5 -16 8.88151 48.1662  -2
  16  -5   4 8.88151 48.1662   1
 -16   5  -5 67.2503 17.4512   1
  -5   5 -16 343.206 48.2950  -2
  16  -5   5 343.206 48.2950   1
 -16   5  -6 21.4208 15.1479   1
  -6   5 -16 74.9375 40.6717  -2
  16  -5   6 74.9375 40.6717   1
 -16   5  -7 131.410 31.1785   1
  -7   5 -16 229.839 35.6276  -2
  16  -5   7 229.839 35.6276   1
 -17   0  25-11.7295 18.8019   1
  17   0 -23 136.646 29.7158   1
  17   0 -21 16.7382 47.3097   1
  17   0 -19 136.060 56.1068   1
  17   0 -17 16.5905 53.2041   1
  17   0 -17 121.263 83.2039  -2
  17   0 -17 121.263 83.2039   1
  17   0 -15 110.126 55.4356   1
  15   0 -17 226.689 205.233  -2
  17   0 -15 226.689 205.233   1
 -17   0  13 550.039 45.5823   1
  13   0 -17 752.078 92.1357  -2
  17   0 -13 752.078 92.1357   1
 -17   0  11 1236.77 64.7624   1
  11   0 -17 1709.49 74.0709  -2
  17   0 -11 1709.49 74.0709   1
  17   0  -9 72.8061 42.7901   1
   9   0 -17 236.505 60.9427  -2
  17   0  -9 236.505 60.9427   1
  17   0  -7 222.570 48.9368   1
   7   0 -17 81.5254 53.0771  -2
  17   0  -7 81.5254 53.0771   1
 -17   0   5 1100.58 43.0822   1
 -17   0   3 268.078 35.8126   1
 -17   0   1 1576.15 40.3174   1
 -17   0  -1 233.450 40.4155   1
 -17   0  -3 18.4211 28.8920   1
  -3   0 -17 12.1219 271.589  -2
  17   0   3 12.1219 271.589   1
 -17   0  -5 3390.88 84.6605   1
   5   0  17 4394.78 84.4564  -2
 -17   0  -5 4394.78 84.4564   1
 -17   0  -7 66.5539 40.7556   1
  -7   0 -17 120.426 63.3128  -2
  17   0   7 120.426 63.3128   1
 -17   0  -9 6983.18 253.802   1
  -9   0 -17 6817.31 82.3965  -2
  17   0   9 6817.31 82.3965   1
  11   0  17 4119.59 102.058  -2
 -17   0 -11 4119.59 102.058   1
  13   0  17 749.160 75.2070  -2
 -17   0 -13 749.160 75.2070   1
  15   0  17 58.6353 53.8369  -2
 -17   0 -15 58.6353 53.8369   1
  17   0  17 945.598 65.9248  -2
 -17   0 -17 945.598 65.9248   1
  17   1 -24 28.9803 12.9579   1
  17   1 -23 88.9314 24.4527   1
  17   1 -22 10.7229 26.6677   1
  17   1 -21 3.12902 24.8203   1
  17   1 -20 19.8167 34.4889   1
  20   1 -17 403.118 78.5703  -2
  17  -1 -20 403.118 78.5703   1
  17   1 -19 135.673 43.0518   1
  19   1 -17 346.184 86.5811  -2
  17  -1 -19 346.184 86.5811   1
  17   1 -18 526.886 38.6905   1
  18   1 -17 856.749 97.3047  -2
  17  -1 -18 856.749 97.3047   1
  17   1 -17 36.2878 34.5222   1
  17   1 -17 202.127 97.1259  -2
  17  -1 -17 202.127 97.1259   1
  17   1 -16 289.594 33.5761   1
  16  -1 -17 428.161 62.6079  -2
  17   1 -16 428.161 62.6079   1
  17   1 -15 925.787 36.7608   1
  15  -1 -17 1030.33 92.5379  -2
  17   1 -15 1030.33 92.5379   1
 -17  -1  14 773.655 52.9126   1
  14  -1 -17 1271.41 68.8180  -2
  17   1 -14 1271.41 68.8180   1
  17   1 -13 91.2636 46.9956   1
  13  -1 -17 272.250 65.9457  -2
  17   1 -13 272.250 65.9457   1
 -17  -1  12 396.781 42.5708   1
  12  -1 -17 442.519 64.1359  -2
  17   1 -12 442.519 64.1359   1
 -17  -1  11 59.3585 42.2216   1
  11  -1 -17 444.310 54.0518  -2
  17   1 -11 444.310 54.0518   1
 -17  -1  10 787.367 48.8879   1
  10  -1 -17 1184.98 56.7411  -2
  17   1 -10 1184.98 56.7411   1
  17   1  -9 1206.46 54.1304   1
   9   1 -17 1219.73 59.5783  -2
  17  -1  -9 1219.73 59.5783   1
  17   1  -8-3.59672 25.3484   1
   8  -1 -17 24.5749 46.8689  -2
  17   1  -8 24.5749 46.8689   1
 -17  -1   7 335.342 29.6856   1
   7  -1 -17 491.387 61.1012  -2
  17   1  -7 491.387 61.1012   1
 -17  -1   6 762.219 27.0719   1
   6  -1 -17 964.212 63.7114  -2
  17   1  -6 964.212 63.7114   1
 -17   1   5 2593.55 48.4223   1
 -17  -1   4 212.219 23.3608   1
 -17   1   3 558.103 23.8876   1
 -17  -1   2 672.715 23.6049   1
 -17   1   1 10.6181 18.9169   1
 -17  -1   0-10.1450 19.1979   1
 -17   1  -1 40.7002 20.9805   1
 -17   1  -2 2881.35 49.0987   1
   2   1  17 3595.91 125.116  -2
 -17  -1  -2 3595.91 125.116   1
 -17   1  -3-0.93853 25.7716   1
  -3   1 -17 370.743 87.9847  -2
  17  -1   3 370.743 87.9847   1
 -17  -1  -4 24.1527 27.0302   1
  -4   1 -17 93.0598 64.4509  -2
  17  -1   4 93.0598 64.4509   1
 -17  -1  -5 587.606 35.5282   1
   5   1  17 2075.85 66.2967  -2
 -17  -1  -5 2075.85 66.2967   1
 -17   1  -6 1332.52 55.1247   1
  -6   1 -17 2464.66 86.3523  -2
  17  -1   6 2464.66 86.3523   1
 -17  -1  -7 1285.28 47.6488   1
  -7   1 -17 790.457 59.5754  -2
  17  -1   7 790.457 59.5754   1
 -17   1  -8 907.239 51.0268   1
   8   1  17 629.025 42.9316  -2
 -17  -1  -8 629.025 42.9316   1
 -17   1  -9 152.850 135.256   1
   9   1  17 684.314 35.6759  -2
 -17  -1  -9 684.314 35.6759   1
  10   1  17 166.421 50.1386  -2
 -17  -1 -10 166.421 50.1386   1
  11   1  17 698.491 47.2255  -2
 -17  -1 -11 698.491 47.2255   1
  12   1  17 138.152 33.3571  -2
 -17  -1 -12 138.152 33.3571   1
  13   1  17 93.1082 32.7975  -2
 -17  -1 -13 93.1082 32.7975   1
  14   1  17 799.414 46.9834  -2
 -17  -1 -14 799.414 46.9834   1
  15   1  17 181.946 36.2507  -2
 -17  -1 -15 181.946 36.2507   1
  16   1  17 1.73680 50.0195  -2
 -17  -1 -16 1.73680 50.0195   1
  17  -1  17 187.763 56.2429  -2
 -17   1 -17 187.763 56.2429   1
  18   1  17 84.2721 45.4025  -2
 -17  -1 -18 84.2721 45.4025   1
  19   1  17 23.4737 46.9198  -2
 -17  -1 -19 23.4737 46.9198   1
  17  -2 -23 18.5926 24.2306   1
  17   2 -22-2.65027 24.4335   1
  17   2 -21 96.3916 25.1827   1
 -21  -2  17 279.874 41.9349  -2
 -17   2  21 279.874 41.9349   1
  17   2 -20-6.31309 36.8150   1
  20   2 -17 138.504 41.1739  -2
  17  -2 -20 138.504 41.1739   1
  17   2 -19 306.858 37.9206   1
  19   2 -17 1171.59 90.5470  -2
  17  -2 -19 1171.59 90.5470   1
  17   2 -18 285.791 29.5673   1
  18   2 -17 871.674 96.0980  -2
  17  -2 -18 871.674 96.0980   1
  17   2 -17 81.4856 41.1719   1
  17  -2 -17 430.382 65.0861  -2
  17   2 -17 430.382 65.0861   1
  17   2 -16 495.798 62.1019   1
  16  -2 -17 427.253 82.6619  -2
  17   2 -16 427.253 82.6619   1
  17   2 -15 948.083 35.9797   1
  15  -2 -17 1166.06 81.6571  -2
  17   2 -15 1166.06 81.6571   1
  17   2 -14 99.0001 35.8311   1
 -14   2  17 385.409 81.0355  -2
 -17  -2  14 385.409 81.0355   1
  17   2 -13 158.170 37.7664   1
 -13   2  17 418.156 71.4779  -2
 -17  -2  13 418.156 71.4779   1
  17   2 -12 1281.11 47.9431   1
  12  -2 -17 1224.27 79.7376  -2
  17   2 -12 1224.27 79.7376   1
 -17   2  11 267.038 52.5076   1
  11  -2 -17 199.541 40.1391  -2
  17   2 -11 199.541 40.1391   1
 -17   2  10 133.320 34.6819   1
 -10   2  17 379.046 48.1539  -2
 -17  -2  10 379.046 48.1539   1
 -17   2   9 206.521 30.6422   1
  -9   2  17 1014.67 49.6612  -2
 -17  -2   9 1014.67 49.6612   1
 -17  -2   8 869.059 29.1797   1
   8  -2 -17 928.208 58.8915  -2
  17   2  -8 928.208 58.8915   1
 -17  -2   7 1063.53 45.1750   1
  -7   2  17 815.836 51.9159  -2
 -17  -2   7 815.836 51.9159   1
 -17  -2   6 35.8513 21.7866   1
  -6   2  17 1004.46 61.1908  -2
 -17  -2   6 1004.46 61.1908   1
 -17  -2   5 1501.72 27.8197   1
  -5   2  17 2755.15 98.6866  -2
 -17  -2   5 2755.15 98.6866   1
 -17  -2   4 1001.21 25.0017   1
  -4   2  17 698.513 303.550  -2
 -17  -2   4 698.513 303.550   1
 -17   2   3 1835.66 30.4486   1
  -3   2  17 1886.93 128.541  -2
 -17  -2   3 1886.93 128.541   1
 -17  -2   2 206.801 27.3599   1
  -2   2  17 440.658 119.136  -2
 -17  -2   2 440.658 119.136   1
 -17   2   1 563.888 31.1945   1
  -1   2  17 696.400 125.778  -2
 -17  -2   1 696.400 125.778   1
 -17   2   0 2785.35 47.8094   1
   0   2  17 608.869 326.332  -2
 -17  -2   0 608.869 326.332   1
 -17   2  -1 183.676 29.1091   1
 -17  -2  -2 628.661 31.6449   1
   2   2  17 847.349 110.255  -2
 -17  -2  -2 847.349 110.255   1
 -17  -2  -3 30.2264 34.2439   1
   3   2  17 209.318 64.7715  -2
 -17  -2  -3 209.318 64.7715   1
 -17   2  -4 303.509 36.8639   1
   4   2  17 600.989 81.0007  -2
 -17  -2  -4 600.989 81.0007   1
 -17   2  -5 28.3851 31.6886   1
   5   2  17-63.7892 57.3994  -2
 -17  -2  -5-63.7892 57.3994   1
 -17  -2  -6 221.137 33.8724   1
   6   2  17 155.857 51.8608  -2
 -17  -2  -6 155.857 51.8608   1
 -17   2  -7 150.578 44.3564   1
   7   2  17 384.097 57.3132  -2
 -17  -2  -7 384.097 57.3132   1
   8   2  17 883.342 57.7391  -2
 -17  -2  -8 883.342 57.7391   1
   9   2  17 61.2590 47.1647  -2
 -17  -2  -9 61.2590 47.1647   1
  10   2  17 108.929 39.7305  -2
 -17  -2 -10 108.929 39.7305   1
  11   2  17 189.091 41.6492  -2
 -17  -2 -11 189.091 41.6492   1
  12   2  17 691.388 40.8637  -2
 -17  -2 -12 691.388 40.8637   1
  13   2  17 346.065 30.2320  -2
 -17  -2 -13 346.065 30.2320   1
  14   2  17 237.003 29.5570  -2
 -17  -2 -14 237.003 29.5570   1
  15   2  17 66.7476 46.2556  -2
 -17  -2 -15 66.7476 46.2556   1
  16   2  17 397.658 41.9145  -2
 -17  -2 -16 397.658 41.9145   1
  17   2  17 517.077 62.0830  -2
 -17  -2 -17 517.077 62.0830   1
  18   2  17 64.9157 42.0430  -2
 -17  -2 -18 64.9157 42.0430   1
  17  -3 -20 66.7244 28.6741   1
  17   3 -19 122.920 26.4068   1
  19   3 -17 839.923 72.1496  -2
  17  -3 -19 839.923 72.1496   1
  17   3 -18 60.4103 27.1372   1
  17   3 -17-24.6055 29.8930   1
 -17  -3  16 53.2111 30.6116   1
 -17  -3  15 66.6103 28.3871   1
  17   3 -14 93.5030 27.7419   1
 -14   3  17 85.4321 69.4507  -2
 -17  -3  14 85.4321 69.4507   1
  17   3 -13 94.0601 28.6577   1
 -13   3  17 126.340 43.5869  -2
 -17  -3  13 126.340 43.5869   1
  17   3 -12 210.032 41.6525   1
 -12   3  17 321.201 46.6582  -2
 -17  -3  12 321.201 46.6582   1
  17   3 -11 112.295 50.8442   1
 -11   3  17 234.756 71.0085  -2
 -17  -3  11 234.756 71.0085   1
  17   3 -10 96.6688 76.7537   1
 -10   3  17 260.270 69.4920  -2
 -17  -3  10 260.270 69.4920   1
  17   3  -9 65.6665 52.4250   1
  -9   3  17-37.8260 113.473  -2
 -17  -3   9-37.8260 113.473   1
  17   3  -8 179.793 55.9417   1
  -8   3  17 469.629 124.717  -2
 -17  -3   8 469.629 124.717   1
  17   3  -7 949.218 53.0981   1
  -7   3  17 3019.33 142.112  -2
 -17  -3   7 3019.33 142.112   1
 -17  -3   6 178.825 27.1754   1
  -6   3  17 55.5434 264.420  -2
 -17  -3   6 55.5434 264.420   1
 -17   3   5 130.954 25.8877   1
  -5   3  17 309.046 120.410  -2
 -17  -3   5 309.046 120.410   1
 -17  -3   4 2270.91 47.3882   1
  -4   3  17 2104.49 135.016  -2
 -17  -3   4 2104.49 135.016   1
 -17  -3   3 2323.77 46.1663   1
  -3   3  17 3259.84 146.755  -2
 -17  -3   3 3259.84 146.755   1
 -17  -3   2 64.5771 28.6575   1
  -2   3  17 103.673 100.352  -2
 -17  -3   2 103.673 100.352   1
 -17  -3   1 298.068 45.5063   1
  -1  -3  17 850.993 82.0167  -2
 -17   3   1 850.993 82.0167   1
 -17  -3   0 333.017 35.5534   1
   0  -3  17 452.490 77.9364  -2
 -17   3   0 452.490 77.9364   1
 -17  -3  -1 542.227 45.0385   1
   1  -3  17 946.424 79.7125  -2
 -17   3  -1 946.424 79.7125   1
 -17  -3  -2 39.1976 59.4370   1
   2  -3  17 19.2842 63.1147  -2
 -17   3  -2 19.2842 63.1147   1
 -17  -3  -3 281.965 55.3783   1
   3  -3  17 284.873 61.8682  -2
 -17   3  -3 284.873 61.8682   1
   4   3  17 687.475 61.4448  -2
 -17  -3  -4 687.475 61.4448   1
   5   3  17 34.7562 56.6888  -2
 -17  -3  -5 34.7562 56.6888   1
   6   3  17 45.5784 45.6854  -2
 -17  -3  -6 45.5784 45.6854   1
   7   3  17 65.9162 55.6295  -2
 -17  -3  -7 65.9162 55.6295   1
   8   3  17 184.460 50.0125  -2
 -17  -3  -8 184.460 50.0125   1
   9   3  17 94.0453 45.9463  -2
 -17  -3  -9 94.0453 45.9463   1
  10  -3  17 319.918 59.7467  -2
 -17   3 -10 319.918 59.7467   1
  11  -3  17 170.452 45.5152  -2
 -17   3 -11 170.452 45.5152   1
  12   3  17 889.399 46.2898  -2
 -17  -3 -12 889.399 46.2898   1
  13   3  17 206.197 23.6534  -2
 -17  -3 -13 206.197 23.6534   1
  14  -3  17 50.6385 26.5077  -2
 -17   3 -14 50.6385 26.5077   1
  15   3  17 261.380 28.0118  -2
 -17  -3 -15 261.380 28.0118   1
  16   3  17 89.4344 36.7853  -2
 -17  -3 -16 89.4344 36.7853   1
 -17  -4  16 60.8322 23.0589   1
 -17  -4  15 433.196 29.6737   1
  15   4 -17 320.544 62.2898  -2
  17  -4 -15 320.544 62.2898   1
  17   4 -14 102.643 23.7848   1
  14   4 -17 191.791 69.2638  -2
  17  -4 -14 191.791 69.2638   1
 -17  -4  13 159.278 18.3584   1
  13   4 -17 132.817 74.0677  -2
  17  -4 -13 132.817 74.0677   1
 -17  -4  12 361.429 44.1366   1
  12  -4 -17 399.746 38.4829  -2
  17   4 -12 399.746 38.4829   1
  17   4 -11-1.97317 28.5248   1
 -11   4  17 49.0209 31.0503  -2
 -17  -4  11 49.0209 31.0503   1
  17   4 -10 23.0059 29.0204   1
 -10   4  17 43.2305 43.2221  -2
 -17  -4  10 43.2305 43.2221   1
  17   4  -9-32.0356 29.3875   1
  -9   4  17-66.8105 60.6614  -2
 -17  -4   9-66.8105 60.6614   1
 -17  -4   8 486.019 44.7490   1
  -8   4  17 562.275 57.5244  -2
 -17  -4   8 562.275 57.5244   1
  17   4  -7 61.2957 29.8869   1
  -7   4  17 367.881 96.5743  -2
 -17  -4   7 367.881 96.5743   1
  17   4  -6-38.1335 29.4665   1
   6  -4 -17 97.0719 161.222  -2
  17   4  -6 97.0719 161.222   1
 -17  -4   5-46.1358 33.0539   1
  -5   4  17 157.112 90.7218  -2
 -17  -4   5 157.112 90.7218   1
 -17  -4   4 106.761 29.8064   1
  -4   4  17 128.530 99.5093  -2
 -17  -4   4 128.530 99.5093   1
 -17  -4   3 70.5343 27.0764   1
  -3   4  17 243.634 93.7899  -2
 -17  -4   3 243.634 93.7899   1
 -17  -4   2-20.5818 26.8805   1
  -2   4  17 72.2558 120.401  -2
 -17  -4   2 72.2558 120.401   1
 -17  -4   1 381.880 43.4269   1
  -1  -4  17 379.051 167.425  -2
 -17   4   1 379.051 167.425   1
 -17   4   0 46.1889 42.1406   1
   0  -4  17 171.224 72.7986  -2
 -17   4   0 171.224 72.7986   1
 -17  -4  -1 192.988 35.6969   1
   1  -4  17 83.8278 76.4212  -2
 -17   4  -1 83.8278 76.4212   1
 -17   4  -2 82.0300 42.3950   1
   2   4  17 107.467 62.4966  -2
 -17  -4  -2 107.467 62.4966   1
  17  -4   3 594.096 61.0709   1
   3   4  17 654.133 48.2441  -2
 -17  -4  -3 654.133 48.2441   1
 -17   4  -4 147.118 41.7753   1
   4   4  17 140.666 61.0582  -2
 -17  -4  -4 140.666 61.0582   1
  17  -4   5 51.7588 54.0864   1
   5   4  17 230.061 48.8950  -2
 -17  -4  -5 230.061 48.8950   1
  17  -4   6 27.1071 52.2742   1
   6   4  17 50.4094 48.9077  -2
 -17  -4  -6 50.4094 48.9077   1
  17  -4   7 364.904 53.9310   1
   7   4  17 498.075 47.8139  -2
 -17  -4  -7 498.075 47.8139   1
   8   4  17 125.667 42.4143  -2
 -17  -4  -8 125.667 42.4143   1
 -17  -4  -9 5.01246 27.3607   1
   9  -4  17 76.0360 42.4146  -2
 -17   4  -9 76.0360 42.4146   1
 -17  -4 -10 79.2102 25.0655   1
  10  -4  17 120.601 38.4270  -2
 -17   4 -10 120.601 38.4270   1
 -17  -4 -11 599.307 26.4364   1
  11  -4  17 902.223 41.1602  -2
 -17   4 -11 902.223 41.1602   1
  12  -4  17 428.445 21.3381  -2
 -17   4 -12 428.445 21.3381   1
 -17  -5  10 58.9985 17.6363   1
 -17  -5   9 102.851 20.4199   1
 -17  -5   7 199.779 42.2873   1
 -17  -5   6 10.5534 40.9079   1
 -17  -5   5 316.383 44.4962   1
 -17  -5   4-17.5516 41.4726   1
 -17  -5   3 41.0934 19.7337   1
 -17  -5   2 11.4151 18.2798   1
 -17  -5   1-5.35923 19.6411   1
  17  -5   0 16.7058 30.2103   1
  17  -5   1 9.85424 30.1509   1
  17  -5   2 40.7698 29.8087   1
 -17   5  -3 60.6202 21.2050   1
 -17   5  -4 39.6244 19.6652   1
  17  -5   5-29.6352 22.4212   1
 -18   0  24-21.9899 24.0791   1
  18   0 -22 49.9578 58.1053   1
  18   0 -20 24.3491 47.6830   1
  18   0 -18 834.412 61.4575   1
  18   0 -16 144.911 49.9706   1
  16   0 -18-9.52260 83.9583  -2
  18   0 -16-9.52260 83.9583   1
  18   0 -14 1784.69 68.6334   1
  14   0 -18 4526.82 275.980  -2
  18   0 -14 4526.82 275.980   1
  18   0 -12 102.301 42.2009   1
  12   0 -18 495.087 84.4566  -2
  18   0 -12 495.087 84.4566   1
  18   0 -10-4.35292 37.4109   1
  10   0 -18 220.547 62.3703  -2
  18   0 -10 220.547 62.3703   1
 -18   0   8 62.3923 33.8025   1
   8   0 -18 27.0914 61.8404  -2
  18   0  -8 27.0914 61.8404   1
 -18   0   6 134.927 37.0815   1
 -18   0   4 1710.56 52.4036   1
 -18   0   2 2832.39 58.4591   1
 -18   0   0 311.971 42.4289   1
 -18   0  -2 1365.20 52.3931   1
 -18   0  -4 648.585 37.6222   1
  -4   0 -18 1160.55 311.175  -2
  18   0   4 1160.55 311.175   1
 -18   0  -6 979.030 45.3032   1
  -6   0 -18 530.333 66.8489  -2
  18   0   6 530.333 66.8489   1
 -18   0  -8 197.888 47.3269   1
  -8   0 -18 144.068 71.0737  -2
  18   0   8 144.068 71.0737   1
 -18   0 -10-31.1786 64.8087   1
  10   0  18 46.8424 47.4534  -2
 -18   0 -10 46.8424 47.4534   1
  12   0  18 120.103 75.7522  -2
 -18   0 -12 120.103 75.7522   1
  14   0  18 478.123 64.0886  -2
 -18   0 -14 478.123 64.0886   1
  16   0  18 153.010 58.3886  -2
 -18   0 -16 153.010 58.3886   1
  18   0  18 7.54515 42.1033  -2
 -18   0 -18 7.54515 42.1033   1
  18   1 -23 55.0562 18.7366   1
 -23  -1  18 213.741 36.3312  -2
 -18   1  23 213.741 36.3312   1
  18   1 -22 176.974 32.8517   1
  18   1 -21 9.73660 30.0904   1
  18   1 -20 20.7890 45.1328   1
  20   1 -18 192.082 69.1926  -2
  18  -1 -20 192.082 69.1926   1
  18   1 -19 162.050 39.2776   1
  19   1 -18 284.879 78.7778  -2
  18  -1 -19 284.879 78.7778   1
  18   1 -18 50.9842 41.4466   1
  18   1 -18 258.150 86.1794  -2
  18  -1 -18 258.150 86.1794   1
  18   1 -17 180.181 44.0896   1
  17   1 -18 650.932 97.5848  -2
  18  -1 -17 650.932 97.5848   1
  18  -1 -16 67.4734 40.4254   1
  16   1 -18 347.261 98.3525  -2
  18  -1 -16 347.261 98.3525   1
  18   1 -15 10.0036 33.0413   1
  18   1 -14 116.245 44.9034   1
  14  -1 -18 119.874 100.202  -2
  18   1 -14 119.874 100.202   1
  18   1 -13-14.3146 39.1785   1
  13  -1 -18 456.119 91.2640  -2
  18   1 -13 456.119 91.2640   1
  18   1 -12 316.797 41.9970   1
  12  -1 -18 761.083 92.2815  -2
  18   1 -12 761.083 92.2815   1
 -18   1  11 461.316 40.3119   1
  11  -1 -18 616.979 55.9173  -2
  18   1 -11 616.979 55.9173   1
 -18  -1  10 1025.62 37.6717   1
  10  -1 -18 1651.78 53.7673  -2
  18   1 -10 1651.78 53.7673   1
 -18  -1   9 69.9779 25.6901   1
   9  -1 -18 637.792 65.3788  -2
  18   1  -9 637.792 65.3788   1
 -18  -1   8 359.884 28.3077   1
   8  -1 -18 719.035 60.4258  -2
  18   1  -8 719.035 60.4258   1
 -18  -1   7 84.9886 21.1404   1
   7  -1 -18 144.800 149.697  -2
  18   1  -7 144.800 149.697   1
 -18  -1   6 9.63698 19.3062   1
   6  -1 -18 85.4801 149.071  -2
  18   1  -6 85.4801 149.071   1
 -18  -1   5 2.03388 24.1124   1
 -18  -1   4 919.869 44.7333   1
 -18  -1   3 228.081 31.0989   1
 -18  -1   2 697.321 24.2349   1
 -18  -1   1 17.5319 20.4920   1
 -18  -1   0 76.3921 20.8108   1
 -18   1  -1 1810.02 35.1832   1
 -18   1  -2 1660.39 41.6909   1
 -18  -1  -3 455.606 27.5377   1
 -18  -1  -4 66.9723 23.4850   1
   4   1  18 125.531 274.173  -2
 -18  -1  -4 125.531 274.173   1
 -18   1  -5 45.6007 26.3800   1
  -5   1 -18 158.055 158.322  -2
  18  -1   5 158.055 158.322   1
 -18   1  -6 536.247 34.8460   1
  -6   1 -18 425.593 161.205  -2
  18  -1   6 425.593 161.205   1
 -18   1  -7 38.3831 32.4382   1
  -7   1 -18 1782.67 84.1463  -2
  18  -1   7 1782.67 84.1463   1
 -18   1  -8 22.8171 34.5401   1
   8  -1  18 574.377 54.7149  -2
 -18   1  -8 574.377 54.7149   1
 -18  -1  -9 290.518 54.2415   1
   9  -1  18 150.121 43.5081  -2
 -18   1  -9 150.121 43.5081   1
 -18   1 -10 15.1843 61.6291   1
  10   1  18-4.19621 41.5867  -2
 -18  -1 -10-4.19621 41.5867   1
  11   1  18 115.057 35.8466  -2
 -18  -1 -11 115.057 35.8466   1
  12   1  18 103.623 34.7080  -2
 -18  -1 -12 103.623 34.7080   1
  13   1  18 249.207 55.2079  -2
 -18  -1 -13 249.207 55.2079   1
  14   1  18 83.0469 48.7569  -2
 -18  -1 -14 83.0469 48.7569   1
  15  -1  18-5.33807 43.8035  -2
 -18   1 -15-5.33807 43.8035   1
  16   1  18 220.636 39.2385  -2
 -18  -1 -16 220.636 39.2385   1
  17   1  18 212.847 46.3503  -2
 -18  -1 -17 212.847 46.3503   1
  18   1  18 16.5392 45.7426  -2
 -18  -1 -18 16.5392 45.7426   1
  18   2 -22 22.8954 45.2462   1
  18   2 -21 55.6909 36.9491   1
 -21  -2  18 40.3858 31.5986  -2
 -18   2  21 40.3858 31.5986   1
  18   2 -20 110.985 42.9070   1
  20   2 -18 205.633 36.8719  -2
  18  -2 -20 205.633 36.8719   1
  18   2 -19 27.7655 64.6053   1
  19   2 -18 810.213 45.2035  -2
  18  -2 -19 810.213 45.2035   1
  18   2 -18 145.774 32.6529   1
  18   2 -18 280.085 46.9282  -2
  18  -2 -18 280.085 46.9282   1
  18   2 -17 558.268 33.7998   1
  17   2 -18 915.953 54.2983  -2
  18  -2 -17 915.953 54.2983   1
  18   2 -16-9.95407 48.9332   1
  16  -2 -18-2.79109 34.7484  -2
  18   2 -16-2.79109 34.7484   1
  18   2 -15 119.638 65.0575   1
  15  -2 -18 651.683 42.1262  -2
  18   2 -15 651.683 42.1262   1
  18   2 -14-92.7222 66.6061   1
 -14   2  18 126.253 61.1500  -2
 -18  -2  14 126.253 61.1500   1
  18   2 -13 177.093 79.1916   1
 -13   2  18 226.977 36.2190  -2
 -18  -2  13 226.977 36.2190   1
  18   2 -12 12.6871 74.9574   1
  12  -2 -18 440.448 38.4250  -2
  18   2 -12 440.448 38.4250   1
 -18  -2  11 206.656 31.1415   1
  11  -2 -18 327.354 74.1628  -2
  18   2 -11 327.354 74.1628   1
 -18  -2  10 5.99282 22.6052   1
 -10   2  18 266.687 67.7135  -2
 -18  -2  10 266.687 67.7135   1
 -18  -2   9 3652.64 49.8138   1
  -9   2  18 3749.30 84.1382  -2
 -18  -2   9 3749.30 84.1382   1
 -18  -2   8 92.9960 23.0025   1
  -8   2  18 397.334 79.3939  -2
 -18  -2   8 397.334 79.3939   1
 -18  -2   7 26.6865 19.2885   1
  -7   2  18 208.417 98.5904  -2
 -18  -2   7 208.417 98.5904   1
 -18   2   6 2245.32 44.0330   1
  -6   2  18 2148.78 122.014  -2
 -18  -2   6 2148.78 122.014   1
 -18  -2   5 434.359 21.5960   1
  -5   2  18 713.746 298.721  -2
 -18  -2   5 713.746 298.721   1
 -18  -2   4 304.610 23.5139   1
  -4   2  18-44.2508 286.558  -2
 -18  -2   4-44.2508 286.558   1
 -18   2   3 415.531 27.9284   1
  -3   2  18 748.865 122.315  -2
 -18  -2   3 748.865 122.315   1
 -18  -2   2 134.192 24.6443   1
 -18   2   1 172.924 25.6028   1
 -18   2   0 76.8498 25.2975   1
   0   2  18 379.732 294.625  -2
 -18  -2   0 379.732 294.625   1
 -18   2  -1 234.505 28.4168   1
   1   2  18 125.572 111.072  -2
 -18  -2  -1 125.572 111.072   1
 -18   2  -2 369.145 28.5533   1
   2   2  18 77.4420 115.298  -2
 -18  -2  -2 77.4420 115.298   1
 -18   2  -3 795.090 37.7890   1
   3   2  18 454.048 110.965  -2
 -18  -2  -3 454.048 110.965   1
 -18   2  -4 927.085 35.8595   1
   4   2  18 850.208 80.0445  -2
 -18  -2  -4 850.208 80.0445   1
 -18  -2  -5 150.737 30.5770   1
   5  -2  18 375.796 62.7931  -2
 -18   2  -5 375.796 62.7931   1
 -18  -2  -6 1063.02 44.1897   1
   6  -2  18 1147.38 63.5205  -2
 -18   2  -6 1147.38 63.5205   1
 -18  -2  -7 953.456 48.8005   1
   7  -2  18 1000.79 63.7721  -2
 -18   2  -7 1000.79 63.7721   1
 -18  -2  -8-22.3090 44.3570   1
   8  -2  18 516.975 70.8477  -2
 -18   2  -8 516.975 70.8477   1
   9   2  18 211.147 42.5870  -2
 -18  -2  -9 211.147 42.5870   1
  10   2  18 291.836 41.8961  -2
 -18  -2 -10 291.836 41.8961   1
  11   2  18 198.542 35.9584  -2
 -18  -2 -11 198.542 35.9584   1
  12   2  18 199.730 33.6173  -2
 -18  -2 -12 199.730 33.6173   1
  13   2  18 132.948 26.0859  -2
 -18  -2 -13 132.948 26.0859   1
  14   2  18 122.970 46.3921  -2
 -18  -2 -14 122.970 46.3921   1
  15   2  18 82.4375 49.5543  -2
 -18  -2 -15 82.4375 49.5543   1
  16   2  18 99.2792 42.3508  -2
 -18  -2 -16 99.2792 42.3508   1
  17   2  18 221.141 43.0432  -2
 -18  -2 -17 221.141 43.0432   1
  18   3 -19 70.6311 16.9028   1
  18  -3 -18 106.566 36.4867   1
  18   3 -18 321.065 68.9306  -2
  18  -3 -18 321.065 68.9306   1
  18   3 -17 55.5585 30.1756   1
 -18  -3  16 344.518 51.4949   1
 -18  -3  15 58.1438 38.9090   1
 -18  -3  14 103.191 52.2006   1
  18   3 -13 106.683 40.7468   1
 -13   3  18 160.874 73.2638  -2
 -18  -3  13 160.874 73.2638   1
  18   3 -12 239.397 37.8257   1
 -12   3  18 205.548 100.069  -2
 -18  -3  12 205.548 100.069   1
  18   3 -11 7.20745 52.4496   1
 -11   3  18 534.551 105.437  -2
 -18  -3  11 534.551 105.437   1
  18   3 -10 486.965 56.0163   1
 -10   3  18 452.119 115.154  -2
 -18  -3  10 452.119 115.154   1
 -18  -3   9 34.3538 41.4770   1
   9  -3 -18 0.08002 190.930  -2
  18   3  -9 0.08002 190.930   1
 -18  -3   8-16.1043 41.0971   1
   8  -3 -18 379.935 196.740  -2
  18   3  -8 379.935 196.740   1
 -18  -3   7 267.879 27.7454   1
   7  -3 -18 333.477 207.340  -2
  18   3  -7 333.477 207.340   1
 -18  -3   6 290.781 27.4834   1
   6  -3 -18 526.564 213.100  -2
  18   3  -6 526.564 213.100   1
 -18  -3   5 30.2251 25.6582   1
   5  -3 -18 223.611 111.433  -2
  18   3  -5 223.611 111.433   1
 -18  -3   4 558.235 33.4880   1
  -4   3  18 202.312 128.898  -2
 -18  -3   4 202.312 128.898   1
 -18  -3   3 230.582 24.8258   1
  -3   3  18 215.191 123.025  -2
 -18  -3   3 215.191 123.025   1
 -18  -3   2 147.625 31.7973   1
  -2   3  18 345.086 126.133  -2
 -18  -3   2 345.086 126.133   1
 -18  -3   1-3.43581 34.0267   1
  -1   3  18 87.6702 118.324  -2
 -18  -3   1 87.6702 118.324   1
 -18  -3   0 23.8764 33.4229   1
   0   3  18-25.5277 117.454  -2
 -18  -3   0-25.5277 117.454   1
 -18  -3  -1 336.053 31.6730   1
   1   3  18-10.9648 115.366  -2
 -18  -3  -1-10.9648 115.366   1
 -18  -3  -2 256.513 49.4763   1
   2  -3  18 129.145 77.5517  -2
 -18   3  -2 129.145 77.5517   1
 -18  -3  -3 2.77127 36.6738   1
   3  -3  18 82.6184 74.1547  -2
 -18   3  -3 82.6184 74.1547   1
 -18  -3  -4-7.50231 47.2716   1
   4  -3  18 189.123 73.5910  -2
 -18   3  -4 189.123 73.5910   1
 -18  -3  -5 2.20978 61.8171   1
   5   3  18 105.678 62.2964  -2
 -18  -3  -5 105.678 62.2964   1
   6   3  18 353.802 47.6592  -2
 -18  -3  -6 353.802 47.6592   1
 -18   3  -7-116.116 99.4156   1
   7   3  18 141.669 53.3069  -2
 -18  -3  -7 141.669 53.3069   1
   8   3  18 29.2956 38.3855  -2
 -18  -3  -8 29.2956 38.3855   1
   9  -3  18 32.3617 36.5678  -2
 -18   3  -9 32.3617 36.5678   1
  10   3  18 1292.75 51.1128  -2
 -18  -3 -10 1292.75 51.1128   1
  11   3  18 374.836 30.5414  -2
 -18  -3 -11 374.836 30.5414   1
 -18  -3 -12-11.6229 25.1824   1
  12   3  18 59.8583 25.0011  -2
 -18  -3 -12 59.8583 25.0011   1
  13  -3  18 52.5908 21.5773  -2
 -18   3 -13 52.5908 21.5773   1
  14   3  18 486.098 27.1730  -2
 -18  -3 -14 486.098 27.1730   1
 -18  -4  17 16.8582 11.6377   1
 -18  -4  16 53.1645 20.1097   1
 -18  -4  15 46.0039 25.9793   1
  15   4 -18 177.185 49.3725  -2
  18  -4 -15 177.185 49.3725   1
  18   4 -14 9.95538 21.8821   1
  14   4 -18 52.8641 55.8953  -2
  18  -4 -14 52.8641 55.8953   1
 -18  -4  13 111.842 24.7468   1
  13   4 -18 178.241 64.3791  -2
  18  -4 -13 178.241 64.3791   1
 -18  -4  12 313.137 26.8239   1
  12   4 -18 362.587 71.0127  -2
  18  -4 -12 362.587 71.0127   1
 -18  -4  11 36.6221 21.3701   1
  11   4 -18-21.6011 71.3965  -2
  18  -4 -11-21.6011 71.3965   1
  18   4 -10 67.2226 24.3810   1
 -10   4  18 63.6816 41.5537  -2
 -18  -4  10 63.6816 41.5537   1
  18   4  -9 4.25245 38.5473   1
  -9   4  18 62.3271 40.6736  -2
 -18  -4   9 62.3271 40.6736   1
 -18  -4   8 113.200 28.5809   1
  -8   4  18 514.162 49.6568  -2
 -18  -4   8 514.162 49.6568   1
  18   4  -7 14.8903 27.3347   1
  -7   4  18 49.8251 58.5260  -2
 -18  -4   7 49.8251 58.5260   1
  18   4  -6 93.0461 28.0897   1
   6  -4 -18 205.604 157.517  -2
  18   4  -6 205.604 157.517   1
 -18  -4   5-12.8883 21.5863   1
   5  -4 -18 413.145 158.809  -2
  18   4  -5 413.145 158.809   1
 -18  -4   4 452.593 25.6977   1
   4  -4 -18 502.860 167.728  -2
  18   4  -4 502.860 167.728   1
 -18  -4   3 198.378 21.6069   1
   3  -4 -18 1012.10 166.358  -2
  18   4  -3 1012.10 166.358   1
 -18  -4   2 10.8756 18.9846   1
   2  -4 -18 240.802 156.749  -2
  18   4  -2 240.802 156.749   1
 -18  -4   1 10.7545 28.1263   1
 -18  -4   0-28.5722 28.3822   1
   0  -4  18 24.4859 71.6994  -2
 -18   4   0 24.4859 71.6994   1
 -18  -4  -1-10.1595 25.4915   1
 -18  -4  -2 91.1566 26.0565   1
   2  -4  18 83.0418 78.0184  -2
 -18   4  -2 83.0418 78.0184   1
 -18  -4  -3 162.479 27.6343   1
   3  -4  18 39.2583 78.2830  -2
 -18   4  -3 39.2583 78.2830   1
 -18  -4  -4 11.0455 30.6774   1
   4  -4  18 200.684 77.7843  -2
 -18   4  -4 200.684 77.7843   1
 -18  -4  -5-64.3176 35.2479   1
   5  -4  18 308.081 76.5567  -2
 -18   4  -5 308.081 76.5567   1
 -18  -4  -6 58.0013 25.9782   1
   6  -4  18-110.333 71.1004  -2
 -18   4  -6-110.333 71.1004   1
 -18  -4  -7 239.521 27.6071   1
   7  -4  18 407.242 68.5809  -2
 -18   4  -7 407.242 68.5809   1
 -18  -4  -8 143.505 28.1808   1
   8  -4  18 388.448 45.6846  -2
 -18   4  -8 388.448 45.6846   1
 -18  -4  -9 9.46481 19.6780   1
   9  -4  18 63.3336 52.6147  -2
 -18   4  -9 63.3336 52.6147   1
  18  -4  10 76.5540 16.4489   1
 -18  -4 -11 41.3703 11.5749   1
  11  -4  18 263.135 35.2977  -2
 -18   4 -11 263.135 35.2977   1
 -18  -5   5 109.734 15.0953   1
 -18  -5   4 198.695 15.1964   1
 -18  -5   3 68.5780 29.4350   1
 -19   0  23-18.3534 29.2224   1
  19   0 -21 688.702 41.4992   1
  19   0 -19 30.3159 45.9516   1
  19   0 -17 225.556 73.0882   1
  19   0 -15 41.3524 72.7541   1
  15   0 -19 240.484 87.6434  -2
  19   0 -15 240.484 87.6434   1
 -19   0  13 93.6540 51.0363   1
  19   0 -11 48.2266 57.1038   1
  11   0 -19 248.065 91.7237  -2
  19   0 -11 248.065 91.7237   1
  19   0  -9 2052.11 57.1059   1
 -19   0   7 218.167 30.4568   1
 -19   0   5 208.543 31.8537   1
 -19   0   3 89.0430 31.4085   1
 -19   0   1 1659.52 45.4754   1
 -19   0  -1 176.093 44.4287   1
 -19   0  -3 570.889 44.3046   1
 -19   0  -5 15.7456 35.5137   1
  -5   0 -19 257.217 289.426  -2
  19   0   5 257.217 289.426   1
 -19   0  -7 307.195 44.6783   1
   7   0  19 2825.23 115.788  -2
 -19   0  -7 2825.23 115.788   1
 -19   0  -9 126.272 39.5110   1
   9   0  19 109.031 88.8084  -2
 -19   0  -9 109.031 88.8084   1
 -19   0 -11 938.527 68.8622   1
  11   0  19 1461.97 114.495  -2
 -19   0 -11 1461.97 114.495   1
  13   0  19 966.539 91.5345  -2
 -19   0 -13 966.539 91.5345   1
  15   0  19 1287.03 78.9944  -2
 -19   0 -15 1287.03 78.9944   1
  19  -1 -23 22.7707 13.3714   1
  19  -1 -22 17.8920 22.7725   1
 -22  -1  19 108.623 39.0758  -2
 -19   1  22 108.623 39.0758   1
 -19  -1  21 95.0668 40.7485   1
 -21  -1  19 107.622 49.9002  -2
 -19   1  21 107.622 49.9002   1
  19   1 -20 433.769 37.3124   1
  20   1 -19 393.534 62.7281  -2
  19  -1 -20 393.534 62.7281   1
  19   1 -19 26.5352 27.4412   1
  19   1 -19 197.444 70.7940  -2
  19  -1 -19 197.444 70.7940   1
  19   1 -18 32.6106 29.5742   1
  18   1 -19 184.502 79.5037  -2
  19  -1 -18 184.502 79.5037   1
  19   1 -17 11.8404 49.6222   1
  17   1 -19 379.068 88.1509  -2
  19  -1 -17 379.068 88.1509   1
  19   1 -16 189.987 42.3379   1
  16   1 -19 95.3356 91.5458  -2
  19  -1 -16 95.3356 91.5458   1
  19   1 -15-12.0537 35.6760   1
  19   1 -14 44.1251 36.2894   1
  14  -1 -19 323.708 96.5931  -2
  19   1 -14 323.708 96.5931   1
  19   1 -13 355.582 29.9027   1
  13  -1 -19 406.136 98.4406  -2
  19   1 -13 406.136 98.4406   1
  19   1 -12 322.393 31.5752   1
  12  -1 -19 481.253 96.9757  -2
  19   1 -12 481.253 96.9757   1
  19   1 -11 47.9152 24.6830   1
  11   1 -19 695.278 55.1965  -2
  19  -1 -11 695.278 55.1965   1
 -19   1  10 31.3552 27.2914   1
  10  -1 -19-23.0197 49.4416  -2
  19   1 -10-23.0197 49.4416   1
  19   1  -9 376.555 28.3750   1
   9   1 -19 1174.22 69.0766  -2
  19  -1  -9 1174.22 69.0766   1
  19   1  -8 1133.62 34.6667   1
 -19  -1   7 229.959 22.9423   1
 -19  -1   6 19.5741 22.1287   1
 -19  -1   5 385.563 28.5190   1
 -19  -1   4 442.464 27.8678   1
 -19   1   3 32.3119 26.2743   1
 -19  -1   2 76.9591 27.6218   1
 -19  -1   1 569.700 29.5742   1
 -19  -1   0 852.700 29.8479   1
 -19   1  -1 357.933 23.7437   1
 -19  -1  -2 47.3077 24.7666   1
 -19   1  -3 446.588 32.5388   1
   3   1  19 115.381 276.740  -2
 -19  -1  -3 115.381 276.740   1
 -19   1  -4 443.291 27.8373   1
   4   1  19 28.5096 275.111  -2
 -19  -1  -4 28.5096 275.111   1
 -19  -1  -5 2202.75 46.6678   1
   5   1  19 1373.35 277.910  -2
 -19  -1  -5 1373.35 277.910   1
 -19  -1  -6 1210.51 34.2306   1
 -19  -1  -7 72.5831 28.2850   1
   7  -1  19 246.459 54.0312  -2
 -19   1  -7 246.459 54.0312   1
 -19  -1  -8 39.6380 25.2366   1
   8  -1  19 399.282 66.5123  -2
 -19   1  -8 399.282 66.5123   1
 -19  -1  -9 917.851 42.2816   1
   9  -1  19 545.593 46.8964  -2
 -19   1  -9 545.593 46.8964   1
 -19  -1 -10 24.3698 44.9595   1
  10  -1  19 1.18527 44.6443  -2
 -19   1 -10 1.18527 44.6443   1
 -19   1 -11 29.9636 58.3116   1
  11   1  19-52.2710 61.1542  -2
 -19  -1 -11-52.2710 61.1542   1
  12   1  19 128.571 42.7316  -2
 -19  -1 -12 128.571 42.7316   1
  13   1  19 113.369 49.1783  -2
 -19  -1 -13 113.369 49.1783   1
  14   1  19 81.6476 57.9209  -2
 -19  -1 -14 81.6476 57.9209   1
  15  -1  19 48.7635 35.8476  -2
 -19   1 -15 48.7635 35.8476   1
  16   1  19 122.950 42.7438  -2
 -19  -1 -16 122.950 42.7438   1
  17   1  19 45.3823 42.7039  -2
 -19  -1 -17 45.3823 42.7039   1
  19   2 -21 63.4562 51.8063   1
  19   2 -20 51.9094 38.3079   1
 -20  -2  19 55.3117 28.5545  -2
 -19   2  20 55.3117 28.5545   1
  19   2 -19 140.560 58.7352   1
  19   2 -19 154.063 36.7294  -2
  19  -2 -19 154.063 36.7294   1
  19   2 -18 473.993 67.6391   1
  18   2 -19 894.559 46.3291  -2
  19  -2 -18 894.559 46.3291   1
  19   2 -17 719.308 37.3071   1
  17   2 -19 1203.59 52.3066  -2
  19  -2 -17 1203.59 52.3066   1
  19   2 -16 105.486 27.3139   1
  16   2 -19 389.165 50.4149  -2
  19  -2 -16 389.165 50.4149   1
  19   2 -15 134.103 33.7705   1
  15   2 -19 222.594 52.8594  -2
  19  -2 -15 222.594 52.8594   1
  19   2 -14 83.0644 64.2373   1
 -14   2  19 71.6144 34.8619  -2
 -19  -2  14 71.6144 34.8619   1
  19   2 -13 262.378 52.9829   1
 -13   2  19 490.682 77.8268  -2
 -19  -2  13 490.682 77.8268   1
  19   2 -12 97.0678 27.7829   1
  12  -2 -19-10.5463 76.3821  -2
  19   2 -12-10.5463 76.3821   1
  19   2 -11 48.6730 27.6570   1
  11  -2 -19-51.6823 70.2627  -2
  19   2 -11-51.6823 70.2627   1
 -19  -2  10 364.063 27.7215   1
  10  -2 -19 778.703 107.325  -2
  19   2 -10 778.703 107.325   1
 -19  -2   9 966.486 34.5049   1
   9  -2 -19 546.574 106.752  -2
  19   2  -9 546.574 106.752   1
 -19  -2   8 75.9452 22.2705   1
  -8   2  19 80.0643 285.353  -2
 -19  -2   8 80.0643 285.353   1
 -19  -2   7 3225.02 45.8840   1
  -7   2  19 2001.05 321.552  -2
 -19  -2   7 2001.05 321.552   1
 -19   2   6 61.0056 18.8818   1
  -6   2  19 30.7527 275.552  -2
 -19  -2   6 30.7527 275.552   1
 -19  -2   5 1407.87 26.7386   1
  -5   2  19 674.834 299.333  -2
 -19  -2   5 674.834 299.333   1
 -19  -2   4 518.198 23.7334   1
  -4   2  19 471.925 294.323  -2
 -19  -2   4 471.925 294.323   1
 -19   2   3 1019.03 25.5842   1
  -3   2  19 417.467 300.451  -2
 -19  -2   3 417.467 300.451   1
 -19   2   2 570.047 28.6255   1
 -19   2   1 313.922 25.8439   1
 -19   2   0 52.1922 25.0228   1
   0   2  19 15.9347 290.692  -2
 -19  -2   0 15.9347 290.692   1
 -19   2  -1 37.7251 24.1564   1
   1   2  19 66.6363 278.228  -2
 -19  -2  -1 66.6363 278.228   1
 -19  -2  -2 2161.35 48.7422   1
   2   2  19 1448.28 300.327  -2
 -19  -2  -2 1448.28 300.327   1
 -19  -2  -3 15.8448 25.5167   1
   3   2  19 193.045 114.446  -2
 -19  -2  -3 193.045 114.446   1
 -19  -2  -4 555.030 27.8741   1
   4   2  19 259.612 112.474  -2
 -19  -2  -4 259.612 112.474   1
 -19  -2  -5 1212.46 46.6574   1
   5   2  19 578.226 108.281  -2
 -19  -2  -5 578.226 108.281   1
 -19  -2  -6 1444.57 36.8461   1
   6  -2  19 1043.60 72.9216  -2
 -19   2  -6 1043.60 72.9216   1
 -19  -2  -7 372.841 36.0711   1
   7  -2  19 330.280 69.0443  -2
 -19   2  -7 330.280 69.0443   1
 -19  -2  -8 375.173 45.4600   1
   8  -2  19 575.808 56.2572  -2
 -19   2  -8 575.808 56.2572   1
 -19  -2  -9 66.0271 42.0799   1
   9  -2  19 32.0978 44.5895  -2
 -19   2  -9 32.0978 44.5895   1
 -19   2 -10 62.8035 55.3817   1
  10  -2  19 51.7560 38.2213  -2
 -19   2 -10 51.7560 38.2213   1
  11  -2  19 160.633 30.9787  -2
 -19   2 -11 160.633 30.9787   1
 -19  -2 -12-4.18307 22.6661   1
  12   2  19-7.11375 29.3994  -2
 -19  -2 -12-7.11375 29.3994   1
  13   2  19 51.9810 37.1601  -2
 -19  -2 -13 51.9810 37.1601   1
  14   2  19 27.6062 32.7768  -2
 -19  -2 -14 27.6062 32.7768   1
  15   2  19 66.8112 37.8175  -2
 -19  -2 -15 66.8112 37.8175   1
  16   2  19 180.262 41.4436  -2
 -19  -2 -16 180.262 41.4436   1
 -19  -3  19 10.6713 18.0682   1
 -19  -3  18 305.729 23.3802   1
  18   3 -19 242.488 58.4827  -2
  19  -3 -18 242.488 58.4827   1
 -19  -3  17 564.346 25.0869   1
 -19  -3  16-7.61690 21.1964   1
 -19  -3  15 164.020 40.0778   1
 -19  -3  14 253.871 53.0559   1
 -19  -3  13 93.6334 43.7525   1
  19   3 -12 79.0901 51.7863   1
 -12   3  19 57.2529 91.2018  -2
 -19  -3  12 57.2529 91.2018   1
  19   3 -11 67.0805 52.8270   1
 -11   3  19 104.071 108.184  -2
 -19  -3  11 104.071 108.184   1
 -19  -3  10 346.496 35.0747   1
 -10   3  19 349.243 114.903  -2
 -19  -3  10 349.243 114.903   1
 -19  -3   9 308.036 35.2688   1
   9  -3 -19 898.467 206.478  -2
  19   3  -9 898.467 206.478   1
 -19  -3   8 208.060 34.1560   1
   8  -3 -19 77.5291 196.215  -2
  19   3  -8 77.5291 196.215   1
 -19  -3   7 141.541 32.2668   1
   7  -3 -19 6.15281 196.439  -2
  19   3  -7 6.15281 196.439   1
 -19  -3   6 231.603 27.5086   1
 -19  -3   5 425.209 31.8125   1
   5  -3 -19 270.435 105.921  -2
  19   3  -5 270.435 105.921   1
 -19  -3   4 13.1971 22.5136   1
 -19  -3   3 0.54045 31.1288   1
  -3   3  19-63.8217 118.523  -2
 -19  -3   3-63.8217 118.523   1
 -19  -3   2 1266.78 47.8358   1
  -2   3  19 1111.50 126.660  -2
 -19  -3   2 1111.50 126.660   1
 -19  -3   1 489.777 35.6595   1
  -1   3  19 599.275 119.011  -2
 -19  -3   1 599.275 119.011   1
 -19  -3   0-14.5935 33.5496   1
   0   3  19 58.6331 111.287  -2
 -19  -3   0 58.6331 111.287   1
 -19  -3  -1 234.351 30.9429   1
   1   3  19 208.108 107.097  -2
 -19  -3  -1 208.108 107.097   1
 -19  -3  -2 15.4574 27.1027   1
   2   3  19 62.9148 101.690  -2
 -19  -3  -2 62.9148 101.690   1
 -19  -3  -3 147.615 24.2426   1
 -19  -3  -4 82.0714 24.7281   1
 -19  -3  -5-6.45687 30.7081   1
   5  -3  19 248.538 96.4321  -2
 -19   3  -5 248.538 96.4321   1
 -19   3  -6 229.213 42.6259   1
   6   3  19 227.851 65.1094  -2
 -19  -3  -6 227.851 65.1094   1
 -19  -3  -7 41.5593 31.3811   1
   7  -3  19 27.7568 87.1394  -2
 -19   3  -7 27.7568 87.1394   1
 -19   3  -8 41.2157 36.8609   1
   8   3  19 290.709 57.3423  -2
 -19  -3  -8 290.709 57.3423   1
 -19  -3  -9 24.3671 28.9437   1
   9   3  19 94.9131 38.1781  -2
 -19  -3  -9 94.9131 38.1781   1
 -19  -3 -10 281.261 33.6579   1
  10   3  19 367.831 52.7384  -2
 -19  -3 -10 367.831 52.7384   1
 -19  -3 -11 104.803 20.9315   1
  11   3  19 125.985 25.1105  -2
 -19  -3 -11 125.985 25.1105   1
 -19  -3 -12 47.5092 14.5523   1
  12   3  19 110.056 38.6390  -2
 -19  -3 -12 110.056 38.6390   1
  19  -3  13-9.00328 25.8900   1
  13   3  19-16.3946 47.5162  -2
 -19  -3 -13-16.3946 47.5162   1
 -19  -4  15 87.3413 16.3989   1
 -19  -4  14 11.7055 21.3443   1
  14   4 -19 3.26755 42.0779  -2
  19  -4 -14 3.26755 42.0779   1
  19   4 -13-1.47551 22.3722   1
  13   4 -19 33.0840 49.7547  -2
  19  -4 -13 33.0840 49.7547   1
 -19  -4  12 40.2458 20.3996   1
  12   4 -19 99.6000 57.0250  -2
  19  -4 -12 99.6000 57.0250   1
 -19  -4  11-25.8310 43.0735   1
  11   4 -19 67.8857 61.8468  -2
  19  -4 -11 67.8857 61.8468   1
 -19  -4  10-16.9875 19.3549   1
  10   4 -19 272.589 66.0465  -2
  19  -4 -10 272.589 66.0465   1
 -19  -4   9 196.582 37.7702   1
  -9   4  19 128.254 40.6287  -2
 -19  -4   9 128.254 40.6287   1
 -19  -4   8 15.2664 22.7616   1
   8  -4 -19-35.5512 51.5520  -2
  19   4  -8-35.5512 51.5520   1
 -19  -4   7 15.6333 22.5186   1
   7  -4 -19 89.0115 81.2732  -2
  19   4  -7 89.0115 81.2732   1
 -19  -4   6 179.278 24.9985   1
 -19  -4   5 100.686 23.9734   1
 -19  -4   4 135.464 19.3201   1
 -19  -4   3 153.283 18.7257   1
 -19  -4   2 75.7003 21.1956   1
 -19  -4   1 6.20484 22.9709   1
 -19  -4   0-0.81686 25.4964   1
 -19  -4  -1 171.645 30.0174   1
 -19  -4  -2-31.7583 21.8496   1
 -19  -4  -3-4.92219 22.0816   1
 -19  -4  -4 80.5534 23.7304   1
 -19  -4  -5 483.555 28.8222   1
 -19  -4  -6 483.733 26.7161   1
 -19  -4  -7 42.7155 19.2642   1
 -19  -4  -8 90.8340 18.1779   1
 -19  -4  -9 123.917 13.9401   1
 -19  -4 -10 41.9200 10.1015   1
  20   0 -22 12.1141 18.7723   1
  20   0 -20 39.3905 35.3984   1
  20   0 -18-22.8697 41.9931   1
  20   0 -16 116.680 64.3345   1
  16   0 -20-31.8069 72.5173  -2
  20   0 -16-31.8069 72.5173   1
  20   0 -14 162.252 43.8136   1
 -20   0  12 401.064 40.0522   1
  20   0 -10-3.67429 36.8448   1
  20   0  -8 132.569 30.6010   1
  20   0  -6 195.326 43.9875   1
 -20   0   4 585.805 45.8520   1
 -20   0   2 281.435 34.6506   1
 -20   0   0 2546.33 53.4540   1
 -20   0  -2 284.959 42.4249   1
 -20   0  -4 2119.81 52.4014   1
 -20   0  -6 5.15667 35.8102   1
 -20   0  -8 32.1121 39.2849   1
 -20   0 -10 55.6694 36.0511   1
 -20   0 -12 289.249 48.6629   1
  12   0  20 631.416 97.0492  -2
 -20   0 -12 631.416 97.0492   1
  14   0  20 137.887 45.4637  -2
 -20   0 -14 137.887 45.4637   1
  20  -1 -22-14.7541 14.9758   1
 -20  -1  21 22.1138 33.0465   1
 -21  -1  20 29.3542 40.4686  -2
 -20   1  21 29.3542 40.4686   1
  20   1 -20 180.040 33.5382   1
 -20  -1  20 347.577 52.9895  -2
 -20   1  20 347.577 52.9895   1
  20   1 -19 219.273 36.4737   1
  19   1 -20 594.018 45.0895  -2
  20  -1 -19 594.018 45.0895   1
  20   1 -18 23.6929 34.5412   1
  18   1 -20 130.354 46.9217  -2
  20  -1 -18 130.354 46.9217   1
  20   1 -17 266.511 41.8139   1
  17   1 -20 586.158 53.5668  -2
  20  -1 -17 586.158 53.5668   1
  20   1 -16 65.5770 42.2312   1
  16   1 -20-1.51563 41.2019  -2
  20  -1 -16-1.51563 41.2019   1
  20   1 -15-13.3711 27.9601   1
  20   1 -14 44.9432 24.4775   1
  14  -1 -20-143.117 85.9219  -2
  20   1 -14-143.117 85.9219   1
  20   1 -13 41.4450 25.0740   1
  13  -1 -20-27.4633 88.9097  -2
  20   1 -13-27.4633 88.9097   1
  20   1 -12 23.6068 27.5155   1
  12  -1 -20 2.91783 89.1452  -2
  20   1 -12 2.91783 89.1452   1
  20   1 -11 25.5357 23.7775   1
  11  -1 -20 61.5700 89.2298  -2
  20   1 -11 61.5700 89.2298   1
  20   1 -10 273.759 26.4037   1
  10  -1 -20 431.345 66.3596  -2
  20   1 -10 431.345 66.3596   1
  20   1  -9 45.6205 22.5562   1
   9  -1 -20 262.892 89.7269  -2
  20   1  -9 262.892 89.7269   1
 -20   1   8 834.850 33.3637   1
 -20   1   7 395.104 24.4918   1
 -20   1   6 844.462 40.2937   1
 -20  -1   5 176.466 23.0412   1
 -20   1   4 1333.81 49.3121   1
 -20   1   3 84.5036 33.5719   1
 -20   1   2 609.940 37.4183   1
 -20   1   1 68.5023 32.2730   1
 -20  -1   0 849.662 36.6248   1
 -20  -1  -1 3.80886 24.2511   1
 -20  -1  -2 219.759 27.0966   1
   2   1  20 101.369 260.941  -2
 -20  -1  -2 101.369 260.941   1
 -20   1  -3 296.773 28.7689   1
 -20  -1  -4 101.411 26.3384   1
 -20  -1  -5 19.9512 24.5331   1
 -20  -1  -6 655.016 31.2627   1
 -20  -1  -7 1202.53 42.4417   1
 -20  -1  -8 59.0513 22.1252   1
 -20  -1  -9 35.5870 29.5453   1
   9  -1  20 6.64597 93.3238  -2
 -20   1  -9 6.64597 93.3238   1
 -20  -1 -10 616.924 34.4772   1
  10  -1  20 577.416 84.6617  -2
 -20   1 -10 577.416 84.6617   1
 -20  -1 -11 249.660 39.4841   1
  11  -1  20 223.194 57.9846  -2
 -20   1 -11 223.194 57.9846   1
 -20   1 -12 157.483 37.1543   1
  12   1  20 102.437 59.7447  -2
 -20  -1 -12 102.437 59.7447   1
 -20   1 -13 69.1022 47.1101   1
  13   1  20 65.6954 54.4290  -2
 -20  -1 -13 65.6954 54.4290   1
  14   1  20-57.2324 47.6947  -2
 -20  -1 -14-57.2324 47.6947   1
  15   1  20 167.590 34.1418  -2
 -20  -1 -15 167.590 34.1418   1
  20   2 -20 367.956 57.3780   1
  20   2 -19 150.730 38.8715   1
 -19  -2  20 178.751 29.2981  -2
 -20   2  19 178.751 29.2981   1
  20   2 -18 83.3252 40.1734   1
  18   2 -20 324.929 37.3452  -2
  20  -2 -18 324.929 37.3452   1
  20   2 -17 17.3619 42.8573   1
  17   2 -20 223.141 41.4931  -2
  20  -2 -17 223.141 41.4931   1
  20   2 -16 210.569 46.1567   1
  16   2 -20 631.613 47.7031  -2
  20  -2 -16 631.613 47.7031   1
  20   2 -15 460.708 32.5717   1
  15   2 -20 881.573 52.0200  -2
  20  -2 -15 881.573 52.0200   1
 -20  -2  14 43.7231 22.3542   1
  20   2 -13-29.7106 25.8694   1
 -13   2  20 8.06998 70.6292  -2
 -20  -2  13 8.06998 70.6292   1
  20   2 -12 208.801 26.0067   1
 -12   2  20 449.652 76.0480  -2
 -20  -2  12 449.652 76.0480   1
  20   2 -11 66.7745 25.7901   1
  11  -2 -20-87.3802 82.4687  -2
  20   2 -11-87.3802 82.4687   1
  20   2 -10 52.4960 32.4467   1
  10  -2 -20 430.616 102.737  -2
  20   2 -10 430.616 102.737   1
 -20  -2   9 497.488 22.7781   1
 -20  -2   8 335.793 22.9271   1
 -20  -2   7 1506.40 31.2344   1
 -20  -2   6 140.346 20.5623   1
 -20  -2   5 0.29519 21.2674   1
 -20  -2   4 196.674 26.5252   1
 -20  -2   3 117.131 22.0658   1
 -20  -2   2 58.5505 21.3981   1
 -20   2   1 53.0383 27.0233   1
 -20  -2   0 446.002 29.3617   1
 -20  -2  -1-0.95995 25.4912   1
 -20  -2  -2 8.81641 23.1152   1
 -20  -2  -3 188.966 23.4450   1
 -20  -2  -4 508.876 26.1371   1
 -20  -2  -5 28.2627 24.5981   1
 -20  -2  -6 14.3776 22.0978   1
 -20  -2  -7 894.385 43.6788   1
 -20  -2  -8 108.564 25.8494   1
 -20  -2  -9 35.2553 28.0496   1
   9  -2  20-7.18122 58.6326  -2
 -20   2  -9-7.18122 58.6326   1
 -20   2 -10-7.27180 37.7774   1
  10   2  20 9.78741 37.4402  -2
 -20  -2 -10 9.78741 37.4402   1
 -20  -2 -11 5.39843 19.4394   1
  11  -2  20 83.0548 34.8529  -2
 -20   2 -11 83.0548 34.8529   1
 -20   2 -12-5.76511 43.6059   1
  12   2  20 74.7067 34.8218  -2
 -20  -2 -12 74.7067 34.8218   1
 -20   2 -13 208.203 40.6441   1
  13   2  20 54.1181 45.6420  -2
 -20  -2 -13 54.1181 45.6420   1
  14   2  20 78.7451 50.5775  -2
 -20  -2 -14 78.7451 50.5775   1
 -20  -3  18 6.69169 16.8084   1
  18   3 -20-4.42134 42.1158  -2
  20  -3 -18-4.42134 42.1158   1
  20   3 -17 38.9978 20.8365   1
  17   3 -20 91.3981 55.7420  -2
  20  -3 -17 91.3981 55.7420   1
 -20  -3  16 684.827 29.3713   1
 -20  -3  15 133.038 19.8118   1
 -20  -3  14 117.691 31.8571   1
 -20  -3  13 6.79121 25.6364   1
 -20  -3  12 101.084 27.0942   1
  12   3 -20 93.6454 90.8107  -2
  20  -3 -12 93.6454 90.8107   1
 -20  -3  11 188.190 31.5608   1
 -11   3  20 49.4947 74.2436  -2
 -20  -3  11 49.4947 74.2436   1
  20   3 -10 125.788 30.0493   1
 -10   3  20 177.427 70.4450  -2
 -20  -3  10 177.427 70.4450   1
  20   3  -9 35.0297 31.0236   1
  -9   3  20 71.0891 77.7318  -2
 -20  -3   9 71.0891 77.7318   1
 -20  -3   8 113.111 29.8190   1
 -20  -3   7 61.0840 29.3439   1
 -20  -3   6 20.8893 29.1552   1
 -20  -3   5 21.2620 20.2624   1
 -20  -3   4 495.053 41.1512   1
  20   3  -3 126.837 27.4259   1
 -20  -3   2 7.19204 27.3092   1
 -20  -3   1 101.320 26.0111   1
 -20  -3   0 707.752 33.0424   1
 -20  -3  -1 57.0957 26.9501   1
   1   3  20-96.4178 98.9229  -2
 -20  -3  -1-96.4178 98.9229   1
 -20  -3  -2 1.65907 26.7322   1
 -20  -3  -3 47.2012 26.2468   1
 -20  -3  -4 305.997 24.8081   1
 -20  -3  -5 157.749 22.5448   1
 -20  -3  -6 319.721 26.3488   1
 -20  -3  -7-8.74920 23.8353   1
 -20  -3  -8 200.423 23.4592   1
   8   3  20 359.579 76.7580  -2
 -20  -3  -8 359.579 76.7580   1
 -20  -3  -9 12.1073 17.6341   1
   9   3  20 89.1206 68.2289  -2
 -20  -3  -9 89.1206 68.2289   1
 -20  -3 -10 78.8245 15.3572   1
  10   3  20 177.620 43.9601  -2
 -20  -3 -10 177.620 43.9601   1
 -20  -3 -11 30.6015 13.8739   1
  11   3  20 15.7081 35.0926  -2
 -20  -3 -11 15.7081 35.0926   1
 -20  -4  13-8.47329 15.1395   1
 -20  -4  12 73.8673 16.5225   1
 -20  -4  11 24.3975 17.6202   1
 -20  -4  10 54.6336 17.6368   1
 -20  -4   9 70.7586 18.4356   1
 -20  -4   8 42.5730 19.1955   1
   8  -4 -20 21.7693 52.8655  -2
  20   4  -8 21.7693 52.8655   1
 -20  -4   7 204.234 21.0952   1
   7  -4 -20-21.0878 76.1713  -2
  20   4  -7-21.0878 76.1713   1
 -20  -4   6 159.444 22.0544   1
   6  -4 -20 193.944 76.3645  -2
  20   4  -6 193.944 76.3645   1
 -20  -4   5 125.032 19.0798   1
 -20  -4   4 15.0849 31.7175   1
 -20  -4   3 214.878 31.2442   1
 -20  -4   2 130.540 19.7608   1
 -20  -4   1 88.3568 18.4519   1
 -20  -4   0 7.42763 18.6782   1
 -20  -4  -1 63.6920 21.4068   1
 -20   4  -2-16.7061 24.5860   1
 -20  -4  -3 51.6035 24.1540   1
 -20  -4  -4 75.8278 22.7269   1
 -20  -4  -5 25.5208 20.8334   1
 -20  -4  -6 528.019 26.5796   1
 -20  -4  -7 42.2588 12.0724   1
 -20  -4  -8-1.71387 10.8834   1
 -21   0  21 96.2284 32.7190   1
  21   0 -19 620.094 38.9145   1
  21   0 -17 4.69112 61.8343   1
 -17   0  21 110.676 64.7260  -2
 -21   0  17 110.676 64.7260   1
  21   0 -15 339.557 39.1093   1
 -21   0  13 353.820 44.4637   1
 -21   0  11 367.676 32.9352   1
  21   0  -9 763.326 50.5939   1
  21   0  -7 10.2930 34.8112   1
  21   0  -5 61.5070 34.4991   1
 -21   0   3 836.321 45.3822   1
 -21   0   1 146.767 40.9220   1
 -21   0  -1 1664.80 58.5052   1
 -21   0  -3 20.9825 41.7636   1
 -21   0  -5 427.774 53.4908   1
 -21   0  -7 225.482 39.1785   1
 -21   0  -9 249.947 46.0622   1
 -21   0 -11 67.3164 41.3723   1
  13   0  21 725.737 80.5259  -2
 -21   0 -13 725.737 80.5259   1
  21  -1 -21 16.8145 16.0406   1
  21   1 -20-5.15558 26.0141   1
 -20  -1  21-38.3268 39.6976  -2
 -21   1  20-38.3268 39.6976   1
  21   1 -19 58.0310 30.5898   1
  19   1 -21 35.8483 36.2531  -2
  21  -1 -19 35.8483 36.2531   1
  21   1 -18 69.1460 35.7765   1
  18   1 -21 200.171 42.6894  -2
  21  -1 -18 200.171 42.6894   1
  21   1 -17 1.89955 32.7019   1
  17   1 -21-12.0261 46.2751  -2
  21  -1 -17-12.0261 46.2751   1
  21   1 -16-6.31186 27.7898   1
  16   1 -21-45.2156 76.4860  -2
  21  -1 -16-45.2156 76.4860   1
  21   1 -15 102.932 29.6541   1
  15   1 -21 219.940 83.9781  -2
  21  -1 -15 219.940 83.9781   1
  21   1 -14 292.276 31.5016   1
  21   1 -13 89.4438 24.2162   1
  21   1 -12 10.8662 24.1005   1
  21   1 -11 75.2205 24.7292   1
  11  -1 -21 348.386 85.5794  -2
  21   1 -11 348.386 85.5794   1
  21   1 -10 6.03978 21.4060   1
  10  -1 -21 149.307 85.8966  -2
  21   1 -10 149.307 85.8966   1
 -21  -1   9 1190.24 46.4510   1
   9  -1 -21 2114.41 98.9216  -2
  21   1  -9 2114.41 98.9216   1
  21   1  -8 104.799 22.9418   1
  21   1  -7 378.811 29.9048   1
  21   1  -6 113.402 24.8423   1
 -21  -1   5 325.613 22.6991   1
 -21  -1   4 57.7675 21.6190   1
  21   1  -3-31.3033 32.3209   1
 -21   1   2 140.606 36.8714   1
 -21   1   1 21.5891 36.8321   1
 -21   1   0 1628.29 49.5301   1
 -21   1  -1 28.9247 26.9485   1
 -21  -1  -2 662.945 31.4549   1
 -21  -1  -3 300.396 37.3845   1
 -21   1  -4 508.544 34.4207   1
 -21  -1  -5 22.9937 23.0721   1
 -21  -1  -6 811.029 31.3893   1
 -21  -1  -7 74.5415 23.2442   1
 -21  -1  -8 320.503 26.8990   1
 -21  -1  -9 365.919 30.5364   1
 -21  -1 -10 173.033 26.1074   1
 -21  -1 -11 40.0299 29.1627   1
 -21  -1 -12 192.056 27.3650   1
 -21  -1 -13 26.8456 23.0731   1
  14   1  21 371.725 36.7290  -2
 -21  -1 -14 371.725 36.7290   1
 -21  -2  20 27.2053 11.4718   1
  21   2 -19 128.191 28.1569   1
  19   2 -21 285.689 45.5952  -2
  21  -2 -19 285.689 45.5952   1
 -18  -2  21 74.0515 27.7065  -2
 -21   2  18 74.0515 27.7065   1
  21   2 -17 48.3888 38.9888   1
 -17  -2  21 156.146 35.6088  -2
 -21   2  17 156.146 35.6088   1
  21   2 -16 102.763 42.1708   1
  16   2 -21 275.947 74.0686  -2
  21  -2 -16 275.947 74.0686   1
  21   2 -15 206.441 38.1521   1
  15   2 -21 514.506 83.3792  -2
  21  -2 -15 514.506 83.3792   1
  21   2 -14 72.9038 24.1473   1
  14   2 -21 108.333 86.1886  -2
  21  -2 -14 108.333 86.1886   1
 -21  -2  13 97.3406 23.2005   1
  21   2 -12 25.3219 27.1473   1
 -12   2  21 81.4911 74.0662  -2
 -21  -2  12 81.4911 74.0662   1
  21   2 -11 117.842 24.9665   1
  11  -2 -21 34.6016 93.7916  -2
  21   2 -11 34.6016 93.7916   1
  21   2 -10 311.769 41.2623   1
  10  -2 -21 408.746 98.3098  -2
  21   2 -10 408.746 98.3098   1
 -21  -2   9 199.087 24.7687   1
   9  -2 -21 376.328 101.764  -2
  21   2  -9 376.328 101.764   1
 -21  -2   8 77.0777 19.9881   1
 -21  -2   7 318.924 22.7484   1
 -21  -2   6 14.7429 19.9831   1
 -21  -2   5 114.150 21.3872   1
 -21  -2   4 246.736 22.4602   1
 -21  -2   3 134.304 21.8736   1
 -21  -2   2 41.2840 21.5409   1
 -21  -2   1 842.448 32.2487   1
 -21   2   0 133.021 27.3901   1
 -21  -2  -1 2264.09 43.6391   1
 -21  -2  -2 1236.05 30.4759   1
 -21  -2  -3 147.296 22.3154   1
 -21  -2  -4 192.017 21.2369   1
 -21  -2  -5 871.738 34.3920   1
 -21  -2  -6 771.051 28.8984   1
 -21  -2  -7-11.6711 22.4683   1
 -21  -2  -8 77.8506 20.1497   1
 -21  -2  -9 653.437 32.0362   1
 -21  -2 -10 54.9032 23.9593   1
 -21  -2 -11 41.1069 22.0334   1
  11  -2  21 129.981 54.8565  -2
 -21   2 -11 129.981 54.8565   1
 -21  -2 -12 136.359 42.0844   1
  12   2  21 311.950 57.3961  -2
 -21  -2 -12 311.950 57.3961   1
  13   2  21 294.157 44.5309  -2
 -21  -2 -13 294.157 44.5309   1
 -21  -3  17 12.7038 13.9946   1
  17   3 -21 89.2061 38.9911  -2
  21  -3 -17 89.2061 38.9911   1
 -21  -3  16-3.88139 19.6610   1
  21   3 -15 40.6919 22.8369   1
 -21  -3  14 110.245 21.3313   1
 -21  -3  13-37.0482 21.2613   1
 -21  -3  12 150.153 24.0115   1
 -21  -3  11 60.9174 24.1537   1
 -21  -3  10 100.127 26.2410   1
  21   3  -9 44.3365 30.7369   1
  -9   3  21 201.119 74.3311  -2
 -21  -3   9 201.119 74.3311   1
 -21  -3   8 486.027 30.8179   1
 -21  -3   7 38.4256 25.9464   1
 -21  -3   6 493.633 50.7621   1
 -21  -3   5 108.626 34.8922   1
 -21  -3   4 369.766 31.2096   1
 -21  -3   3 39.5783 25.0499   1
 -21  -3   2 21.5854 29.9700   1
 -21  -3   1 110.032 27.4834   1
 -21  -3   0 110.457 27.6619   1
 -21  -3  -1 97.4023 27.0429   1
 -21  -3  -2 137.357 26.9018   1
 -21  -3  -3 7.67825 23.5549   1
 -21  -3  -4 331.469 24.6489   1
 -21  -3  -5 97.9564 22.6677   1
 -21   3  -6 36.0640 26.3063   1
  21  -3   7 93.5562 34.8419   1
 -21  -3  -8 108.782 21.7088   1
 -21  -3  -9 19.7013 13.9819   1
 -21  -3 -10 59.4133 10.9620   1
 -21  -4  11-8.35416 24.9015   1
 -21  -4  10-16.0770 30.6609   1
 -21  -4   9 361.871 37.8863   1
 -21  -4   8 160.257 26.6007   1
 -21  -4   7 104.058 31.4935   1
   7  -4 -21 143.074 68.6085  -2
  21   4  -7 143.074 68.6085   1
  21   4  -6 13.3064 48.6996   1
   6  -4 -21-72.8029 69.6675  -2
  21   4  -6-72.8029 69.6675   1
  21   4  -5 143.511 53.0775   1
   5  -4 -21-53.6227 70.8615  -2
  21   4  -5-53.6227 70.8615   1
 -21  -4   4 48.8707 34.3635   1
 -21  -4   3-13.8003 34.0235   1
 -21  -4   2-4.84225 25.3889   1
 -21  -4   1 110.020 24.2388   1
 -21  -4   0 78.9878 16.8163   1
 -21  -4  -1 86.5153 23.7293   1
 -21   4  -2 18.8074 22.5753   1
 -21   4  -3-2.29816 21.2083   1
 -21  -4  -4 65.6840 16.1816   1
 -21  -4  -5 44.0665 13.3007   1
 -21  -4  -6 3.56522 10.1835   1
 -22   0  20 113.909 32.2474   1
  22   0 -18 25.9808 30.9815   1
  22   0 -16 20.8661 35.0333   1
  22   0 -14 72.0656 37.1252   1
 -22   0  12 68.2423 42.1554   1
 -22   0  10 41.3364 36.7282   1
  22   0  -8 0.72734 35.8217   1
 -22   0   6 296.178 42.9683   1
  22   0  -4-20.4875 31.4776   1
 -22   0   2 589.875 75.2463   1
 -22   0   0 91.0346 42.2723   1
 -22   0  -2 726.729 56.4517   1
 -22   0  -4-13.8009 39.8900   1
 -22   0  -6 297.239 48.1881   1
 -22   0  -8 57.8055 43.4261   1
 -22   0 -10 74.7641 38.9414   1
 -22   0 -12 49.2059 32.0215   1
 -22   1  20-1.32238 20.5022   1
  22   1 -19 106.491 26.4372   1
 -19  -1  22 194.098 40.8645  -2
 -22   1  19 194.098 40.8645   1
  22   1 -18 195.458 23.5490   1
  18   1 -22 242.406 52.0860  -2
  22  -1 -18 242.406 52.0860   1
 -22  -1  17 88.4276 29.5060   1
  17   1 -22 96.8291 61.3627  -2
  22  -1 -17 96.8291 61.3627   1
  22   1 -16 62.3976 25.5925   1
  16   1 -22 5.56816 71.2063  -2
  22  -1 -16 5.56816 71.2063   1
  22   1 -15 112.867 23.9874   1
  22   1 -14 244.507 35.1482   1
 -22  -1  13 181.433 42.8654   1
 -22  -1  12 42.3137 27.9117   1
  22   1 -11 287.535 24.5212   1
  22   1 -10 484.800 28.7398   1
  22   1  -9 43.0911 19.2652   1
  22   1  -8 171.292 26.6049   1
 -22  -1   7 196.458 34.2796   1
 -22  -1   6 96.6527 22.7424   1
  22   1  -5 26.6870 23.1855   1
 -22  -1   4 92.9115 21.7474   1
 -22  -1   3 369.486 31.1704   1
  22   1  -2 315.040 61.4909   1
 -22  -1   1 4.83064 36.6350   1
 -22   1   0-1.44117 37.0442   1
 -22   1  -1 337.219 45.4012   1
 -22   1  -2 585.369 51.9803   1
 -22   1  -3 433.417 58.8609   1
 -22  -1  -4 70.5055 27.9469   1
 -22  -1  -5 49.6980 24.1267   1
 -22  -1  -6 840.616 28.7358   1
 -22   1  -7 4.55980 26.8856   1
 -22  -1  -8-6.53690 27.9371   1
 -22  -1  -9 474.156 27.9725   1
 -22  -1 -10-32.2461 23.8387   1
 -22  -1 -11 24.5717 21.5249   1
 -22  -1 -12 86.7220 19.8498   1
 -22  -2  18-9.06969 17.1058   1
  18   2 -22-45.4473 41.5504  -2
  22  -2 -18-45.4473 41.5504   1
  17   2 -22 268.523 54.4753  -2
  22  -2 -17 268.523 54.4753   1
  22   2 -16-7.05927 25.5732   1
  16   2 -22-22.2616 62.4996  -2
  22  -2 -16-22.2616 62.4996   1
  22   2 -15 83.9430 22.7367   1
  22   2 -14 129.505 23.7525   1
 -22  -2  13 10.6368 23.1209   1
 -22  -2  12 162.207 27.7014   1
  22   2 -11 23.4061 24.3951   1
 -11   2  22 190.428 68.0189  -2
 -22  -2  11 190.428 68.0189   1
 -22  -2  10 18.4219 18.5365   1
  10  -2 -22 99.0887 91.4323  -2
  22   2 -10 99.0887 91.4323   1
  22   2  -9 404.314 26.5786   1
   9  -2 -22 436.492 96.4079  -2
  22   2  -9 436.492 96.4079   1
 -22  -2   8 461.624 25.9329   1
 -22  -2   7 57.9657 22.3833   1
 -22  -2   6 23.0505 20.2583   1
 -22  -2   5 642.625 23.9412   1
 -22  -2   4 8.54722 20.8619   1
 -22  -2   3 100.035 20.4162   1
 -22  -2   2 438.663 22.6891   1
 -22  -2   1 23.4317 20.2971   1
 -22  -2   0 71.2033 20.0370   1
 -22   2  -1 881.430 37.4598   1
 -22   2  -2 69.6362 22.7778   1
 -22  -2  -3 1514.45 44.0256   1
 -22  -2  -4-0.52810 19.7106   1
 -22  -2  -5 27.0300 25.4733   1
 -22  -2  -6 6.17407 26.3250   1
 -22  -2  -7 95.0721 23.5036   1
 -22  -2  -8 70.4113 22.0171   1
 -22  -2  -9 129.300 24.4698   1
 -22  -2 -10-8.96516 35.6967   1
 -22  -2 -11-36.0503 28.1610   1
 -22  -2 -12 33.7169 23.0763   1
 -22  -3  14 361.114 21.4969   1
 -22  -3  13 20.0630 17.8099   1
 -22  -3  12-15.3044 19.0403   1
 -22  -3  11 67.2470 19.2025   1
 -22  -3  10 125.101 21.6169   1
 -22  -3   9 135.456 21.9782   1
 -22  -3   8 84.5285 45.9911   1
   8  -3 -22-202.827 105.480  -2
  22   3  -8-202.827 105.480   1
 -22  -3   7-30.8139 40.6132   1
 -22  -3   6 218.511 43.3202   1
 -22  -3   5 32.8814 43.6978   1
 -22  -3   4 114.076 43.3317   1
 -22  -3   3-14.1642 33.7052   1
 -22  -3   2 125.996 25.6621   1
 -22  -3   1 2.88561 25.3038   1
 -22  -3   0 243.154 32.8481   1
 -22  -3  -1 54.9744 26.7337   1
 -22  -3  -2 506.355 28.2497   1
 -22  -3  -3 261.357 23.2407   1
 -22   3  -4 26.6758 20.7549   1
 -22  -3  -5 14.4667 19.4920   1
 -22   3  -6 421.812 25.5120   1
  22  -3   7 78.5793 22.8080   1
 -22  -3  -8 8.60608 12.6900   1
 -22  -4   9 127.342 22.5252   1
 -22  -4   8 10.8736 24.7633   1
 -22  -4   7-17.1979 27.7360   1
 -22  -4   4 42.8352 32.6778   1
 -22  -4   3 76.2536 34.0328   1
 -22  -4   2 6.81540 30.8377   1
 -22  -4   1-32.4764 28.1060   1
 -23   0  19 96.0178 31.7378   1
 -23   0  17 324.991 44.0679   1
 -23   0  15 215.368 45.9634   1
 -23   0  13-4.77870 47.2703   1
 -23   0  11 250.025 44.3570   1
 -23   0   9 78.4770 42.2196   1
  23   0  -7 194.550 45.3444   1
  23   0  -5 207.529 47.0926   1
  23   0  -3 247.548 49.3486   1
 -23   0   1 351.266 71.0271   1
 -23   0  -1 780.755 45.4944   1
 -23   0  -3 1253.03 57.0740   1
 -23   0  -5 247.772 36.4582   1
 -23   0  -7 277.641 41.5493   1
 -23   0  -9 28.9429 36.2975   1
 -23   0 -11 286.765 46.8361   1
 -23   1  19 13.3140 18.9985   1
 -23  -1  18 306.840 22.4398   1
  23   1 -17-24.3564 21.2183   1
  17   1 -23 27.7164 48.4999  -2
  23  -1 -17 27.7164 48.4999   1
 -23  -1  16-22.5346 22.1452   1
  23  -1 -15 111.413 25.0032   1
  23   1 -14 54.7530 22.2034   1
 -23  -1  13 82.7360 24.3811   1
 -23  -1  12 117.423 25.7556   1
 -23  -1  11 552.951 39.4696   1
 -23  -1  10 210.858 32.0889   1
 -23  -1   9 117.923 24.1942   1
 -23  -1   8 508.033 30.4765   1
 -23  -1   7 122.831 25.4896   1
 -23  -1   6 193.908 25.4191   1
 -23  -1   5 105.725 21.7119   1
 -23  -1   4 246.192 23.2551   1
 -23  -1   3 124.218 21.0366   1
 -23  -1   2-2.38242 20.2914   1
  23   1  -1-5.09513 29.9881   1
 -23  -1   0 12.9952 27.5687   1
 -23  -1  -1 74.4924 39.0227   1
 -23   1  -2 12.1877 29.5363   1
 -23   1  -3-19.4461 31.5182   1
 -23   1  -4 450.318 39.2349   1
 -23  -1  -5 24.8897 23.6381   1
 -23   1  -6 175.475 24.7451   1
 -23   1  -7 89.9279 31.6207   1
 -23   1  -8 156.507 30.0551   1
 -23   1  -9 58.7287 28.0053   1
 -23   1 -10 264.373 34.0546   1
  17   2 -23 29.1023 38.2319  -2
  23  -2 -17 29.1023 38.2319   1
  23  -2 -16 177.356 16.2071   1
 -23   2  15 186.185 15.5108   1
 -23  -2  14 24.5962 16.9793   1
 -23  -2  13 336.285 29.4925   1
 -23  -2  12 101.910 16.9976   1
 -23  -2  11 132.323 25.4210   1
  23   2 -10 333.329 41.3896   1
  10  -2 -23 451.528 87.9251  -2
  23   2 -10 451.528 87.9251   1
  23   2  -9 143.897 33.8717   1
   9  -2 -23 230.040 88.7297  -2
  23   2  -9 230.040 88.7297   1
  23   2  -8 81.6582 23.6608   1
   8  -2 -23 668.331 93.1250  -2
  23   2  -8 668.331 93.1250   1
 -23  -2   7 315.814 28.7678   1
   7  -2 -23 199.570 91.8207  -2
  23   2  -7 199.570 91.8207   1
 -23  -2   6 296.191 29.9659   1
 -23  -2   5 641.012 28.9338   1
 -23  -2   4 457.653 23.3505   1
 -23  -2   3 400.902 22.0529   1
 -23  -2   2 552.895 35.5279   1
 -23  -2   1 305.603 25.0487   1
 -23  -2   0 829.889 28.2339   1
 -23  -2  -1 21.6095 17.6174   1
 -23  -2  -2 76.8184 25.9626   1
 -23  -2  -3 67.7253 20.4143   1
  23   2   4 735.796 40.7563   1
  23   2   5 134.563 35.1954   1
  23   2   6 128.375 39.1873   1
  23   2   7 113.902 26.5568   1
 -23  -2  -8 480.061 45.3351   1
 -23  -2  -9 95.7973 34.4800   1
 -23  -2 -10 75.4870 26.4905   1
 -23  -3  12 74.8511 28.5273   1
 -23  -3  11 26.2895 25.0733   1
 -23  -3  10 167.522 27.7294   1
 -23  -3   9 250.909 34.4616   1
 -23  -3   8 42.1918 34.3493   1
 -23  -3   7 41.5776 37.0550   1
   7  -3 -23 202.169 107.525  -2
  23   3  -7 202.169 107.525   1
 -23  -3   6 35.2097 40.4795   1
   6  -3 -23 114.579 108.825  -2
  23   3  -6 114.579 108.825   1
 -23  -3   5-24.3393 38.8894   1
 -23  -3   4 605.067 42.6388   1
 -23  -3   3-3.81422 38.0319   1
 -23  -3   2 564.205 38.3507   1
 -23  -3   1-10.6882 28.4820   1
 -23  -3   0 223.961 44.3969   1
 -23  -3  -1 89.0063 32.3369   1
 -23  -3  -2 9.11996 22.9154   1
 -23  -3  -3-13.5796 18.7145   1
 -23  -3  -4 22.4041 16.6967   1
 -23  -3  -5 116.797 25.7003   1
 -23  -3  -6 85.7245 21.5084   1
 -24   0  18 37.5910 27.7504   1
 -24   0  16 307.590 40.3683   1
 -24   0  14 473.698 46.9011   1
 -24   0  12 3.38326 36.1191   1
 -24   0  10 17.2831 42.2994   1
 -24   0   8 56.3482 36.5660   1
  24   0  -6 30.0897 43.6722   1
  24   0  -4 342.025 49.3712   1
  24   0  -2 173.100 48.1958   1
 -24   0   0 161.296 67.8930   1
 -24   0  -2 371.312 51.0064   1
[truncated: 125,446 more chars]
