# Supplementary material for: Smiles‐Truce Cascades Enable Heteroaryl Cyclopropane and Sultine Synthesis
Source: Angew Chem Int Ed Engl. 2025 Jul 31;64(38):e202512577. doi: 10.1002/anie.202512577 (PMC12435426; doi:10.1002/anie.202512577)
Supplement: Supplementary file 2 — Supporting Information [file ANIE-64-e202512577-s002.zip › s6524r.cif]

data_s6524r
_audit_creation_date               2024-07-12
_audit_creation_method
;
Olex2 1.5
(compiled 2024.02.16 svn.r378c4104 for OlexSys, GUI svn.r6928)
;
_shelx_SHELXL_version_number       '2019/3'
_audit_contact_author_address      ?
_audit_contact_author_email        ?
_audit_contact_author_name         ''
_audit_contact_author_phone        ?
_publ_contact_author_id_orcid      ?
_publ_section_references
;
Dolomanov, O.V., Bourhis, L.J., Gildea, R.J, Howard, J.A.K. & Puschmann, H.
 (2009), J. Appl. Cryst. 42, 339-341.

Sheldrick, G.M. (2015). Acta Cryst. A71, 3-8.

Sheldrick, G.M. (2015). Acta Cryst. C71, 3-8.
;
_chemical_name_common              ?
_chemical_name_systematic          ?
_chemical_formula_moiety           'C14 H11 Cl N2 O'
_chemical_formula_sum              'C14 H11 Cl N2 O'
_chemical_formula_weight           258.70
_chemical_absolute_configuration   ad
_chemical_melting_point            ?
_chemical_oxdiff_formula           C14H11ClN2O
loop_
  _atom_type_symbol
  _atom_type_description
  _atom_type_scat_dispersion_real
  _atom_type_scat_dispersion_imag
  _atom_type_scat_source
 'C' 'C' 0.0181 0.0091 'International Tables Vol C Tables 4.2.6.8 and 6.1.1.4'
 'H' 'H' 0.0000 0.0000 'International Tables Vol C Tables 4.2.6.8 and 6.1.1.4'
 'Cl' 'Cl' 0.3639 0.7018 'International Tables Vol C Tables 4.2.6.8 and 6.1.1.4'
 'N' 'N' 0.0311 0.0180 'International Tables Vol C Tables 4.2.6.8 and 6.1.1.4'
 'O' 'O' 0.0492 0.0322 'International Tables Vol C Tables 4.2.6.8 and 6.1.1.4'

_shelx_space_group_comment
;
The symmetry employed for this shelxl refinement is uniquely defined
by the following loop, which should always be used as a source of
symmetry information in preference to the above space-group names.
They are only intended as comments.
;
_space_group_crystal_system        'monoclinic'
_space_group_IT_number             4
_space_group_name_H-M_alt          'P 1 21 1'
_space_group_name_Hall             'P 2yb'
loop_
  _space_group_symop_operation_xyz
 'x, y, z'
 '-x, y+1/2, -z'

_cell_length_a                     5.40193(7)
_cell_length_b                     9.51693(15)
_cell_length_c                     11.31814(13)
_cell_angle_alpha                  90
_cell_angle_beta                   93.7065(10)
_cell_angle_gamma                  90
_cell_volume                       580.646(13)
_cell_formula_units_Z              2
_cell_measurement_reflns_used      12219
_cell_measurement_temperature      99.99(10)
_cell_measurement_theta_max        80.5140
_cell_measurement_theta_min        3.8950
_shelx_estimated_absorpt_T_max     0.898
_shelx_estimated_absorpt_T_min     0.626
_exptl_absorpt_coefficient_mu      2.809
_exptl_absorpt_correction_T_max    1.000
_exptl_absorpt_correction_T_min    0.755
_exptl_absorpt_correction_type     gaussian
_exptl_absorpt_process_details
;
CrysAlisPro 1.171.43.123a (Rigaku Oxford Diffraction, 2024)
Numerical absorption correction based on gaussian integration over
a multifaceted crystal model
Empirical absorption correction using spherical harmonics,
implemented in SCALE3 ABSPACK scaling algorithm.
;
_exptl_absorpt_special_details     ?
_exptl_crystal_colour              'clear colourless'
_exptl_crystal_colour_lustre       clear
_exptl_crystal_colour_primary      colourless
_exptl_crystal_density_diffrn      1.480
_exptl_crystal_density_meas        ?
_exptl_crystal_density_method      ?
_exptl_crystal_description         block
_exptl_crystal_F_000               268
loop_
  _exptl_crystal_face_index_h
  _exptl_crystal_face_index_k
  _exptl_crystal_face_index_l
  _exptl_crystal_face_perp_dist
 0 -1 0 0.1045
 1 0 1 0.0193
 -1 0 -1 0.0193
 0 0 1 0.0326
 0 0 -1 0.0326
 0 1 1 0.0591
 1 2 -1 0.0655
 0 1 -1 0.0618

_exptl_crystal_size_max            0.184
_exptl_crystal_size_mid            0.095
_exptl_crystal_size_min            0.039
loop_
  _exptl_oxdiff_crystal_face_indexfrac_h
  _exptl_oxdiff_crystal_face_indexfrac_k
  _exptl_oxdiff_crystal_face_indexfrac_l
  _exptl_oxdiff_crystal_face_x
  _exptl_oxdiff_crystal_face_y
  _exptl_oxdiff_crystal_face_z
 -0.0007 -1.0006 0.0002 -0.0036 -0.0178 -0.1609
 0.9991 -0.0015 1.0010 0.1867 -0.2641 0.0251
 -0.9991 0.0015 -1.0010 -0.1867 0.2641 -0.0251
 -0.0008 -0.0004 0.9995 -0.0607 -0.1212 0.0147
 0.0008 0.0004 -0.9995 0.0607 0.1212 -0.0147
 -0.0001 1.0001 0.9993 -0.0571 -0.1034 0.1756
 1.0023 2.0005 -0.9983 0.3152 0.0139 0.3176
 0.0016 1.0010 -0.9997 0.0643 0.1390 0.1462

_exptl_transmission_factor_max     ?
_exptl_transmission_factor_min     ?
_diffrn_reflns_av_R_equivalents    0.0402
_diffrn_reflns_av_unetI/netI       0.0256
_diffrn_reflns_Laue_measured_fraction_full  1.000
_diffrn_reflns_Laue_measured_fraction_max  0.993
_diffrn_reflns_limit_h_max         6
_diffrn_reflns_limit_h_min         -6
_diffrn_reflns_limit_k_max         11
_diffrn_reflns_limit_k_min         -10
_diffrn_reflns_limit_l_max         14
_diffrn_reflns_limit_l_min         -14
_diffrn_reflns_number              15643
_diffrn_reflns_point_group_measured_fraction_full  0.982
_diffrn_reflns_point_group_measured_fraction_max  0.964
_diffrn_reflns_theta_full          67.684
_diffrn_reflns_theta_max           80.498
_diffrn_reflns_theta_min           3.914
_diffrn_ambient_environment        N~2~
_diffrn_ambient_temperature        99.99(10)
_diffrn_detector                   'Hybrid Pixel Array Detector'
_diffrn_detector_area_resol_mean   10.0000
_diffrn_detector_type              HyPix
_diffrn_measured_fraction_theta_full  1.000
_diffrn_measured_fraction_theta_max  0.993
_diffrn_measurement_details
;
List of Runs (angles in degrees, time in seconds):

  # Type    Start    End  Width  t~exp~   \w     \q     \k     \f   Frames
--------------------------------------------------------------------------
  1  \w    -74.00 -37.00   0.50    0.05    -- -110.00  61.00-180.00   74
  2  \w    -74.00 -49.00   0.50    0.05    -- -110.00  61.00 -30.00   50
  3  \w    -69.00 -38.00   0.50    0.05    -- -110.00  61.00  60.00   62
  4  \w    -74.00 -39.00   0.50    0.05    -- -110.00  61.00 150.00   70
  5  \w    -26.00  -1.00   0.50    0.05    --  -47.95   8.00 -12.00   50
  6  \w     93.00 129.00   0.50    0.05    --  115.00  77.00 -90.00   72
  7  \w    102.00 149.00   0.50    0.05    --  115.00  45.00-180.00   94
  8  \w    102.00 175.00   0.50    0.05    --  115.00  45.00-150.00  146
  9  \w    150.00 175.00   0.50    0.05    --  115.00  77.00 -90.00   50
 10  \w    102.00 136.00   0.50    0.05    --  115.00   8.00 -12.00   68
 11  \w    136.00 164.00   0.50    0.05    --  115.00  45.00  60.00   56
 12  \w    124.00 171.00   0.50    0.05    --  115.00  15.00  90.00   94
 13  \w     61.00  86.00   0.50    0.05    --  115.00   0.00 -90.00   50
 14  \w    127.00 152.00   0.50    0.05    --  115.00   0.00 -90.00   50
 15  \w     43.00 122.00   0.50    0.05    --   47.95   8.00 -12.00  158
 16  \w     45.00  70.00   0.50    0.05    --  115.00 -77.00 150.00   50
 17  \w    -26.00  -1.00   0.50    0.05    --   47.95  -8.00 172.00   50
 18  \w     60.00 101.00   0.50    0.05    --  115.00 -77.00   0.00   82
 19  \w     24.00  61.00   0.50    0.05    --   47.95 -57.00-150.00   74
 20  \w    -17.00  16.00   0.50    0.05    --   47.95 -57.00-150.00   66
 21  \w     83.00 109.00   0.50    0.05    --  115.00-125.00 -30.00   52
 22  \w     65.00 112.00   0.50    0.05    --  115.00-125.00 -60.00   94
 23  \w     45.00  85.00   0.50    0.05    --  115.00-125.00  90.00   80
 24  \w     65.00  95.00   0.50    0.05    --  115.00 -95.00 150.00   60
 25  \w     79.00 105.00   0.50    0.05    --  115.00 -95.00  90.00   52
 26  \w     76.00 101.00   0.50    0.05    --  115.00 -95.00  60.00   50
 27  \w    -86.00 -34.00   0.50    0.05    --  -47.95 125.00 120.00  104
 28  \w   -106.00 -79.00   0.50    0.05    -- -110.00 125.00 -30.00   54
 29  \w   -138.00-112.00   0.50    0.05    -- -110.00 -30.00  90.00   52
 30  \w   -171.00-146.00   0.50    0.05    -- -110.00 -30.00  90.00   50
 31  \w   -161.00-136.00   0.50    0.05    -- -110.00  -8.00 172.00   50
 32  \w   -133.00 -93.00   0.50    0.05    -- -110.00  -8.00 172.00   80
 33  \w   -121.00 -57.00   0.50    0.05    --  -47.95  -8.00 172.00  128
 34  \w    -58.00 -31.00   0.50    0.05    --  -47.95  -9.00 174.00   54
 35  \w    -55.00 -27.00   0.50    0.05    --  -47.95 -77.00  90.00   56
 36  \w    -54.00 -26.00   0.50    0.05    --  -47.95 -77.00  30.00   56
 37  \w    -89.00 -40.00   0.50    0.05    --  -47.95 -57.00 150.00   98
 38  \w    -82.00 -34.00   0.50    0.05    --  -47.95 -57.00  90.00   96
 39  \w     39.00  66.00   0.50    0.05    --   47.95  38.00 120.00   54
 40  \w     34.00  70.00   0.50    0.05    --   47.95  57.00  60.00   72
 41  \w     39.00  68.00   0.50    0.05    --   47.95  38.00 -30.00   58
 42  \w     45.00  75.00   0.50    0.05    --   47.95  19.00  90.00   60
 43  \w     28.00  53.00   0.50    0.05    --   47.95  77.00   0.00   50
 44  \w   -122.00 -97.00   0.50    0.05    -- -110.00 -47.00  72.33   50
 45  \w   -117.00 -92.00   0.50    0.05    -- -110.00 -66.00  38.66   50
 46  \w   -128.00-102.00   0.50    0.05    -- -110.00 -48.00  58.73   52
 47  \w   -122.00 -96.00   0.50    0.05    -- -110.00 -50.00 153.71   52
 48  \w   -122.00 -97.00   0.50    0.05    -- -110.00 -49.00  25.79   50
 49  \w   -124.00 -98.00   0.50    0.05    -- -110.00 -48.00  40.67   52
 50  \w   -128.00 -98.00   0.50    0.05    -- -110.00 -47.00 119.26   60
 51  \w   -117.00 -92.00   0.50    0.05    -- -110.00 -65.00  52.11   50
 52  \w   -111.00 -84.00   0.50    0.05    -- -110.00 -85.00-174.38   54
 53  \w   -112.00 -87.00   0.50    0.05    -- -110.00 -77.00  60.00   50
 54  \w   -168.00-142.00   0.50    0.05    -- -110.00 -67.00  64.96   52
 55  \w   -117.00 -92.00   0.50    0.05    -- -110.00 -66.00 128.86   50
 56  \w   -119.00 -94.00   0.50    0.05    -- -110.00 -63.00 175.37   50
 57  \w   -173.00-131.00   0.50    0.05    -- -110.00 -77.00 150.00   84
 58  \w   -122.00 -96.00   0.50    0.05    -- -110.00 -60.00 144.85   52
 59  \w   -120.00 -90.00   0.50    0.05    -- -110.00 -70.00  48.90   60
 60  \w   -115.00 -90.00   0.50    0.05    -- -110.00 -73.00 153.74   50
 61  \w   -114.00 -89.00   0.50    0.05    -- -110.00 -73.00  34.07   50
 62  \w   -116.00 -91.00   0.50    0.05    -- -110.00 -73.00  75.98   50
 63  \w   -117.00 -92.00   0.50    0.05    -- -110.00 -64.00  82.41   50
 64  \w   -123.00 -97.00   0.50    0.05    -- -110.00 -53.00 108.58   52
 65  \w   -173.00-147.00   0.50    0.05    -- -110.00 -65.00  52.11   52
 66  \w   -113.00 -88.00   0.50    0.05    -- -110.00 -74.00 113.83   50
 67  \w   -134.00 -84.00   0.50    0.05    -- -110.00 -86.00  97.10  100
 68  \w   -113.00 -88.00   0.50    0.05    -- -110.00 -74.00  99.72   50
 69  \w   -115.00 -89.00   0.50    0.05    -- -110.00 -77.00 150.00   52
 70  \w   -120.00 -92.00   0.50    0.05    -- -110.00 -64.00 129.47   56
 71  \w   -109.00 -84.00   0.50    0.05    -- -110.00 -83.00 173.56   50
 72  \w   -112.00 -87.00   0.50    0.05    -- -110.00 -77.00  30.00   50
 73  \w   -112.00 -87.00   0.50    0.05    -- -110.00 -77.00-180.00   50
 74  \w   -173.00-148.00   0.50    0.05    -- -110.00 -75.00 131.85   50
 75  \w   -118.00 -93.00   0.50    0.05    -- -110.00 -62.00   3.07   50
 76  \w   -120.00 -95.00   0.50    0.05    -- -110.00 -61.00-180.00   50
 77  \w   -113.00 -88.00   0.50    0.05    -- -110.00 -75.00 131.85   50
 78  \w   -112.00 -87.00   0.50    0.05    -- -110.00 -79.00   8.51   50
 79  \w   -120.00 -94.00   0.50    0.05    -- -110.00 -61.00  30.00   52
 80  \w   -118.00 -93.00   0.50    0.05    -- -110.00 -66.00  58.00   50
 81  \w   -164.00-138.00   0.50    0.05    -- -110.00 -66.00  38.66   52
 82  \w   -123.00 -95.00   0.50    0.05    -- -110.00 -67.00  64.96   56
 83  \w    101.00 127.00   0.50    0.05    --  115.00  77.00   0.00   52
 84  \w     46.00  72.00   0.50    0.05    --  115.00 -95.00 -90.00   52
 85  \w    106.00 132.00   0.50    0.05    --  115.00  61.00 -30.00   52
 86  \w    150.00 175.00   0.50    0.05    --  115.00  77.00  60.00   50
 87  \w     99.00 124.00   0.50    0.05    --  115.00  61.00 150.00   50
 88  \w    100.00 126.00   0.50    0.05    --  115.00  61.00  60.00   52
 89  \w     92.00 118.00   0.50    0.05    --  115.00  77.00  60.00   52
 90  \w    115.00 141.00   0.50    0.05    --  115.00  30.00-150.00   52
 91  \w    150.00 175.00   0.50    0.05    --  115.00  45.00  30.00   50
 92  \w    148.00 173.00   0.50    0.05    --  115.00  45.00-180.00   50
 93  \w     58.00  84.00   0.50    0.05    --  115.00 -95.00   0.00   52
 94  \w    103.00 163.00   0.50    0.05    --  115.00 125.00-120.00  120
 95  \w     66.00  92.00   0.50    0.05    --  115.00 -77.00  30.00   52
 96  \w     56.00  82.00   0.50    0.05    --  115.00 -77.00 -90.00   52
 97  \w     55.00  81.00   0.50    0.05    --  115.00 -77.00-120.00   52
 98  \w     44.00  69.00   0.50    0.05    --  115.00 -77.00-180.00   50
 99  \w    128.00 155.00   0.50    0.05    --  115.00  77.00  90.00   54
100  \w     93.00 120.00   0.50    0.05    --  115.00  77.00  90.00   54
101  \w    102.00 127.00   0.50    0.05    --  115.00 125.00-150.00   50
102  \w    145.00 170.00   0.50    0.05    --  115.00  61.00 -30.00   50
103  \w   -157.00-132.00   0.50    0.05    -- -110.00  -9.00 174.00   50
104  \w     -8.00  17.00   0.50    0.05    --   22.00  92.00 124.92   50
105  \w    -46.00 -21.00   0.50    0.05    --  -38.00 121.00 122.57   50
106  \w     32.00  58.00   0.50    0.05    --   50.00  76.00 161.16   52
107  \w     36.00  62.00   0.50    0.05    --   54.00  71.00 140.68   52
108  \w     32.00  58.00   0.50    0.05    --   54.00  76.00  73.70   52
109  \w     35.00  61.00   0.50    0.05    --   54.00  75.00 177.49   52
110  \w     35.00  61.00   0.50    0.05    --   54.00  71.00 109.09   52
111  \w    -76.00 -50.00   0.50    0.05    --  -66.00 -64.00 107.20   52
112  \w    -75.00 -49.00   0.50    0.05    --  -66.00 -66.00 131.90   52
113  \w    -80.00 -54.00   0.50    0.05    --  -70.00 -60.00  39.05   52
114  \w    -78.00 -53.00   0.50    0.05    --  -70.00 -64.00 125.13   50
115  \w    -78.00 -52.00   0.50    0.05    --  -74.00 -75.00  57.09   52
116  \w    -83.00 -57.00   0.50    0.05    --  -78.00 -75.00 114.52   52
117  \w    -82.00 -56.00   0.50    0.05    --  -78.00 -74.00  82.32   52
118  \w    -87.00 -61.00   0.50    0.05    --  -78.00 -61.00  -1.21   52
119  \w    -85.00 -59.00   0.50    0.05    --  -78.00 -73.00  57.85   52
120  \w    -87.00 -61.00   0.50    0.05    --  -78.00 -63.00 -34.60   52
121  \w    -80.00 -55.00   0.50    0.05    --  -78.00 -76.00 124.29   50
122  \w    -86.00 -60.00   0.50    0.05    --  -82.00 -74.00 106.94   52
123  \w    -92.00 -67.00   0.50    0.05    --  -82.00 -63.00 -18.64   50
124  \w    -89.00 -63.00   0.50    0.05    --  -82.00 -68.00  70.72   52
125  \w    -86.00 -61.00   0.50    0.05    --  -82.00 -73.00  52.54   50
126  \w    -92.00 -67.00   0.50    0.05    --  -82.00 -61.00 -16.89   50
127  \w    -92.00 -66.00   0.50    0.05    --  -82.00 -60.00   7.38   52
128  \w    -90.00 -64.00   0.50    0.05    --  -86.00 -74.00  40.22   52
129  \w    -92.00 -66.00   0.50    0.05    --  -86.00 -73.00 101.10   52
130  \w    -96.00 -70.00   0.50    0.05    --  -90.00 -74.00  60.58   52
131  \w    -93.00 -68.00   0.50    0.05    --  -90.00 -74.00  84.76   50
132  \w   -101.00 -75.00   0.50    0.05    --  -94.00 -69.00  95.45   52
133  \w   -105.00 -79.00   0.50    0.05    --  -94.00 -63.00   5.77   52
134  \w   -103.00 -77.00   0.50    0.05    --  -98.00 -77.00  58.02   52
135  \w   -105.00 -79.00   0.50    0.05    -- -102.00 -78.00  90.82   52
;
_diffrn_measurement_device         'four-circle diffractometer'
_diffrn_measurement_device_type    'ROD, Synergy Custom DW system, HyPix'
_diffrn_measurement_method         '\w scans'
_diffrn_orient_matrix_type        
 'CrysAlisPro convention (1999,Acta A55,543-557)'
_diffrn_orient_matrix_UB_11        0.2474367000
_diffrn_orient_matrix_UB_12        0.0033908000
_diffrn_orient_matrix_UB_13        -0.0604919000
_diffrn_orient_matrix_UB_21        -0.1427171000
_diffrn_orient_matrix_UB_22        0.0178962000
_diffrn_orient_matrix_UB_23        -0.1213574000
_diffrn_orient_matrix_UB_31        0.0106063000
_diffrn_orient_matrix_UB_32        0.1608120000
_diffrn_orient_matrix_UB_33        0.0147672000
_diffrn_radiation_monochromator    mirror
_diffrn_radiation_probe            x-ray
_diffrn_radiation_type             'Cu K\a'
_diffrn_radiation_wavelength       1.54184
_diffrn_source                     'Rotating-anode X-ray tube'
_diffrn_source_type                'Rigaku (Cu) X-ray Source'
_reflns_Friedel_coverage           0.829
_reflns_Friedel_fraction_full      0.961
_reflns_Friedel_fraction_max       0.930
_reflns_number_gt                  2391
_reflns_number_total               2443
_reflns_special_details
;
 Reflections were merged by SHELXL according to the crystal
 class for the calculation of statistics and refinement.
 
 _reflns_Friedel_fraction is defined as the number of unique
 Friedel pairs measured divided by the number that would be
 possible theoretically, ignoring centric projections and
 systematic absences.
;
_reflns_threshold_expression       'I > 2\s(I)'
_computing_cell_refinement         'CrysAlisPro 1.171.43.123a (Rigaku OD, 2024)'
_computing_data_collection        
 'CrysAlisPro system (CCD 43.130a 64-bit (release 05-07-2024))'
_computing_data_reduction          'CrysAlisPro 1.171.43.123a (Rigaku OD, 2024)'
_computing_molecular_graphics      'Olex2 1.5 (Dolomanov et al., 2009)'
_computing_publication_material    'Olex2 1.5 (Dolomanov et al., 2009)'
_computing_structure_refinement    'SHELXL 2019/3 (Sheldrick, 2015)'
_computing_structure_solution      'SHELXT  (Sheldrick, 2015)'
_refine_diff_density_max           0.205
_refine_diff_density_min           -0.193
_refine_diff_density_rms           0.044
_refine_ls_abs_structure_details
;
 Flack x determined using 1058 quotients [(I+)-(I-)]/[(I+)+(I-)]
 (Parsons, Flack and Wagner, Acta Cryst. B69 (2013) 249-259).
;
_refine_ls_abs_structure_Flack     -0.007(9)
_refine_ls_extinction_coef         0.0034(10)
_refine_ls_extinction_expression  
 'Fc^*^=kFc[1+0.001xFc^2^\l^3^/sin(2\q)]^-1/4^'
_refine_ls_extinction_method       'SHELXL-2019/2 (Sheldrick 2019)'
_refine_ls_goodness_of_fit_ref     1.099
_refine_ls_hydrogen_treatment      constr
_refine_ls_matrix_type             full
_refine_ls_number_parameters       164
_refine_ls_number_reflns           2443
_refine_ls_number_restraints       1
_refine_ls_R_factor_all            0.0286
_refine_ls_R_factor_gt             0.0277
_refine_ls_restrained_S_all        1.098
_refine_ls_shift/su_max            0.000
_refine_ls_shift/su_mean           0.000
_refine_ls_structure_factor_coef   Fsqd
_refine_ls_weighting_details      
 'w=1/[\s^2^(Fo^2^)+(0.0340P)^2^+0.2674P] where P=(Fo^2^+2Fc^2^)/3'
_refine_ls_weighting_scheme        calc
_refine_ls_wR_factor_gt            0.0740
_refine_ls_wR_factor_ref           0.0745
_refine_special_details            ?
_olex2_refinement_description
;
1. Fixed Uiso
 At 1.2 times of:
  All C(H) groups, All C(H,H) groups
2.a Ternary CH refined with riding coordinates:
 C10(H10), C8(H8)
2.b Secondary CH2 refined with riding coordinates:
 C9(H9A,H9B)
2.c Aromatic/amide H refined with riding coordinates:
 C4(H4), C2(H2), C14(H14), C5(H5), C1(H1), C12(H12), C13(H13)
;
_atom_sites_solution_hydrogens     geom
_atom_sites_solution_primary       dual
_atom_sites_solution_secondary     ?
loop_
  _atom_site_label
  _atom_site_type_symbol
  _atom_site_fract_x
  _atom_site_fract_y
  _atom_site_fract_z
  _atom_site_U_iso_or_equiv
  _atom_site_adp_type
  _atom_site_occupancy
  _atom_site_site_symmetry_order
  _atom_site_calc_flag
  _atom_site_refinement_flags_posn
  _atom_site_refinement_flags_adp
  _atom_site_refinement_flags_occupancy
  _atom_site_disorder_assembly
  _atom_site_disorder_group
 Cl1 Cl -0.06458(10) 0.79683(7) 0.98037(5) 0.01967(16) Uani 1 1 d . . . . .
 O1 O 0.6255(3) 0.2872(2) 0.77130(14) 0.0207(4) Uani 1 1 d . . . . .
 N2 N 0.9311(4) 0.4568(2) 0.40228(19) 0.0177(5) Uani 1 1 d . . . . .
 N1 N 0.5451(4) 0.3653(2) 0.31903(18) 0.0171(5) Uani 1 1 d . . . . .
 C4 C 0.0045(5) 0.6408(3) 0.7847(2) 0.0176(5) Uani 1 1 d . . . . .
 H4 H -0.142803 0.682855 0.750589 0.021 Uiso 1 1 calc R U . . .
 C3 C 0.0959(5) 0.6758(3) 0.8984(2) 0.0166(5) Uani 1 1 d . . . . .
 C11 C 0.7223(5) 0.3800(3) 0.4058(2) 0.0150(5) Uani 1 1 d . . . . .
 C10 C 0.6850(4) 0.3094(3) 0.5200(2) 0.0164(5) Uani 1 1 d . . . . .
 H10 H 0.837948 0.295376 0.573279 0.020 Uiso 1 1 calc R U . . .
 C2 C 0.3127(5) 0.6177(3) 0.9504(2) 0.0181(5) Uani 1 1 d . . . . .
 H2 H 0.374913 0.645941 1.027124 0.022 Uiso 1 1 calc R U . . .
 C14 C 0.9586(5) 0.5267(3) 0.3008(2) 0.0187(6) Uani 1 1 d . . . . .
 H14 H 1.103514 0.581799 0.293801 0.022 Uiso 1 1 calc R U . . .
 C6 C 0.3467(5) 0.4782(3) 0.7731(2) 0.0156(5) Uani 1 1 d . . . . .
 C9 C 0.4856(5) 0.2039(3) 0.5313(2) 0.0187(5) Uani 1 1 d . . . . .
 H9A H 0.518900 0.125605 0.587666 0.022 Uiso 1 1 calc R U . . .
 H9B H 0.384086 0.178085 0.458565 0.022 Uiso 1 1 calc R U . . .
 C8 C 0.4481(5) 0.3481(3) 0.5821(2) 0.0167(5) Uani 1 1 d . . . . .
 H8 H 0.325395 0.411459 0.538904 0.020 Uiso 1 1 calc R U . . .
 C5 C 0.1347(5) 0.5425(3) 0.7219(2) 0.0172(5) Uani 1 1 d . . . . .
 H5 H 0.078022 0.519055 0.643174 0.021 Uiso 1 1 calc R U . . .
 C1 C 0.4355(5) 0.5175(3) 0.8874(2) 0.0181(5) Uani 1 1 d . . . . .
 H1 H 0.581760 0.474920 0.922122 0.022 Uiso 1 1 calc R U . . .
 C7 C 0.4846(5) 0.3648(3) 0.7134(2) 0.0162(5) Uani 1 1 d . . . . .
 C12 C 0.5792(5) 0.4370(3) 0.2194(2) 0.0178(5) Uani 1 1 d . . . . .
 H12 H 0.457665 0.429633 0.155203 0.021 Uiso 1 1 calc R U . . .
 C13 C 0.7841(5) 0.5212(3) 0.2065(2) 0.0198(5) Uani 1 1 d . . . . .
 H13 H 0.803803 0.572923 0.135947 0.024 Uiso 1 1 calc R U . . .

loop_
  _atom_site_aniso_label
  _atom_site_aniso_U_11
  _atom_site_aniso_U_22
  _atom_site_aniso_U_33
  _atom_site_aniso_U_23
  _atom_site_aniso_U_13
  _atom_site_aniso_U_12
 Cl1 0.0223(3) 0.0195(3) 0.0176(3) -0.0007(3) 0.00363(19) 0.0035(3)
 O1 0.0248(8) 0.0210(10) 0.0162(7) 0.0025(9) -0.0002(6) 0.0062(9)
 N2 0.0166(10) 0.0176(12) 0.0189(10) -0.0004(8) 0.0019(8) -0.0002(8)
 N1 0.0192(10) 0.0165(11) 0.0157(10) -0.0017(8) 0.0019(8) 0.0012(9)
 C4 0.0165(11) 0.0179(14) 0.0184(12) 0.0027(10) 0.0019(9) 0.0001(9)
 C3 0.0200(12) 0.0142(14) 0.0162(11) 0.0003(9) 0.0053(9) -0.0024(10)
 C11 0.0165(11) 0.0129(13) 0.0158(11) -0.0016(9) 0.0024(8) 0.0021(9)
 C10 0.0177(11) 0.0157(13) 0.0158(10) -0.0016(11) 0.0004(8) 0.0006(11)
 C2 0.0216(12) 0.0175(14) 0.0153(11) -0.0002(10) 0.0011(9) -0.0010(10)
 C14 0.0164(12) 0.0189(15) 0.0211(13) 0.0002(10) 0.0044(10) -0.0017(11)
 C6 0.0170(12) 0.0144(13) 0.0156(11) 0.0015(9) 0.0031(9) -0.0019(9)
 C9 0.0242(13) 0.0174(14) 0.0144(12) -0.0003(10) 0.0008(10) -0.0017(10)
 C8 0.0170(12) 0.0174(13) 0.0157(11) 0.0013(9) 0.0021(9) 0.0016(9)
 C5 0.0190(13) 0.0175(14) 0.0152(12) 0.0000(10) 0.0014(9) -0.0011(10)
 C1 0.0187(12) 0.0203(15) 0.0152(11) 0.0035(10) 0.0010(9) -0.0002(11)
 C7 0.0164(11) 0.0158(13) 0.0163(11) 0.0018(9) 0.0014(9) -0.0018(9)
 C12 0.0192(12) 0.0187(14) 0.0152(11) -0.0012(10) 0.0005(9) 0.0003(10)
 C13 0.0257(13) 0.0179(15) 0.0163(12) 0.0016(10) 0.0054(10) 0.0004(11)

_geom_special_details
;
 All esds (except the esd in the dihedral angle between two l.s. planes)
 are estimated using the full covariance matrix.  The cell esds are taken
 into account individually in the estimation of esds in distances, angles
 and torsion angles; correlations between esds in cell parameters are only
 used when they are defined by crystal symmetry.  An approximate (isotropic)
 treatment of cell esds is used for estimating esds involving l.s. planes.
;
loop_
  _geom_bond_atom_site_label_1
  _geom_bond_atom_site_label_2
  _geom_bond_distance
  _geom_bond_site_symmetry_2
  _geom_bond_publ_flag
 Cl1 C3 1.744(3) . ?
 O1 C7 1.221(3) . ?
 N2 C11 1.346(3) . ?
 N2 C14 1.344(4) . ?
 N1 C11 1.334(3) . ?
 N1 C12 1.341(3) . ?
 C4 H4 0.9500 . ?
 C4 C3 1.389(4) . ?
 C4 C5 1.392(4) . ?
 C3 C2 1.391(4) . ?
 C11 C10 1.481(3) . ?
 C10 H10 1.0000 . ?
 C10 C9 1.484(4) . ?
 C10 C8 1.545(3) . ?
 C2 H2 0.9500 . ?
 C2 C1 1.385(4) . ?
 C14 H14 0.9500 . ?
 C14 C13 1.378(4) . ?
 C6 C5 1.391(4) . ?
 C6 C1 1.401(4) . ?
 C6 C7 1.497(4) . ?
 C9 H9A 0.9900 . ?
 C9 H9B 0.9900 . ?
 C9 C8 1.507(4) . ?
 C8 H8 1.0000 . ?
 C8 C7 1.494(3) . ?
 C5 H5 0.9500 . ?
 C1 H1 0.9500 . ?
 C12 H12 0.9500 . ?
 C12 C13 1.382(4) . ?
 C13 H13 0.9500 . ?

loop_
  _geom_angle_atom_site_label_1
  _geom_angle_atom_site_label_2
  _geom_angle_atom_site_label_3
  _geom_angle
  _geom_angle_site_symmetry_1
  _geom_angle_site_symmetry_3
  _geom_angle_publ_flag
 C14 N2 C11 115.7(2) . . ?
 C11 N1 C12 115.8(2) . . ?
 C3 C4 H4 120.9 . . ?
 C3 C4 C5 118.2(2) . . ?
 C5 C4 H4 120.9 . . ?
 C4 C3 Cl1 119.5(2) . . ?
 C4 C3 C2 122.4(2) . . ?
 C2 C3 Cl1 118.1(2) . . ?
 N2 C11 C10 115.7(2) . . ?
 N1 C11 N2 126.7(2) . . ?
 N1 C11 C10 117.6(2) . . ?
 C11 C10 H10 115.7 . . ?
 C11 C10 C9 121.5(2) . . ?
 C11 C10 C8 116.9(2) . . ?
 C9 C10 H10 115.7 . . ?
 C9 C10 C8 59.65(18) . . ?
 C8 C10 H10 115.7 . . ?
 C3 C2 H2 120.8 . . ?
 C1 C2 C3 118.3(2) . . ?
 C1 C2 H2 120.8 . . ?
 N2 C14 H14 118.8 . . ?
 N2 C14 C13 122.4(3) . . ?
 C13 C14 H14 118.8 . . ?
 C5 C6 C1 119.4(2) . . ?
 C5 C6 C7 123.3(2) . . ?
 C1 C6 C7 117.3(2) . . ?
 C10 C9 H9A 117.5 . . ?
 C10 C9 H9B 117.5 . . ?
 C10 C9 C8 62.17(19) . . ?
 H9A C9 H9B 114.6 . . ?
 C8 C9 H9A 117.5 . . ?
 C8 C9 H9B 117.5 . . ?
 C10 C8 H8 117.6 . . ?
 C9 C8 C10 58.18(18) . . ?
 C9 C8 H8 117.6 . . ?
 C7 C8 C10 114.7(2) . . ?
 C7 C8 C9 117.6(2) . . ?
 C7 C8 H8 117.6 . . ?
 C4 C5 H5 119.6 . . ?
 C6 C5 C4 120.8(2) . . ?
 C6 C5 H5 119.6 . . ?
 C2 C1 C6 120.8(2) . . ?
 C2 C1 H1 119.6 . . ?
 C6 C1 H1 119.6 . . ?
 O1 C7 C6 120.3(2) . . ?
 O1 C7 C8 120.5(2) . . ?
 C8 C7 C6 119.2(2) . . ?
 N1 C12 H12 118.7 . . ?
 N1 C12 C13 122.6(2) . . ?
 C13 C12 H12 118.7 . . ?
 C14 C13 C12 116.9(2) . . ?
 C14 C13 H13 121.6 . . ?
 C12 C13 H13 121.6 . . ?

loop_
  _geom_torsion_atom_site_label_1
  _geom_torsion_atom_site_label_2
  _geom_torsion_atom_site_label_3
  _geom_torsion_atom_site_label_4
  _geom_torsion
  _geom_torsion_site_symmetry_1
  _geom_torsion_site_symmetry_2
  _geom_torsion_site_symmetry_3
  _geom_torsion_site_symmetry_4
  _geom_torsion_publ_flag
 Cl1 C3 C2 C1 177.5(2) . . . . ?
 N2 C11 C10 C9 -170.2(3) . . . . ?
 N2 C11 C10 C8 120.5(3) . . . . ?
 N2 C14 C13 C12 -1.6(4) . . . . ?
 N1 C11 C10 C9 11.8(4) . . . . ?
 N1 C11 C10 C8 -57.5(3) . . . . ?
 N1 C12 C13 C14 1.3(4) . . . . ?
 C4 C3 C2 C1 -2.4(4) . . . . ?
 C3 C4 C5 C6 1.8(4) . . . . ?
 C3 C2 C1 C6 1.5(4) . . . . ?
 C11 N2 C14 C13 0.4(4) . . . . ?
 C11 N1 C12 C13 0.0(4) . . . . ?
 C11 C10 C9 C8 -104.8(3) . . . . ?
 C11 C10 C8 C9 112.4(2) . . . . ?
 C11 C10 C8 C7 -139.2(2) . . . . ?
 C10 C9 C8 C7 -103.3(2) . . . . ?
 C10 C8 C7 O1 -37.9(4) . . . . ?
 C10 C8 C7 C6 142.0(3) . . . . ?
 C14 N2 C11 N1 1.1(4) . . . . ?
 C14 N2 C11 C10 -176.7(2) . . . . ?
 C9 C10 C8 C7 108.4(3) . . . . ?
 C9 C8 C7 O1 27.6(4) . . . . ?
 C9 C8 C7 C6 -152.4(2) . . . . ?
 C5 C4 C3 Cl1 -179.1(2) . . . . ?
 C5 C4 C3 C2 0.8(4) . . . . ?
 C5 C6 C1 C2 1.0(4) . . . . ?
 C5 C6 C7 O1 -160.6(3) . . . . ?
 C5 C6 C7 C8 19.5(4) . . . . ?
 C1 C6 C5 C4 -2.7(4) . . . . ?
 C1 C6 C7 O1 17.9(4) . . . . ?
 C1 C6 C7 C8 -162.0(2) . . . . ?
 C7 C6 C5 C4 175.7(2) . . . . ?
 C7 C6 C1 C2 -177.5(2) . . . . ?
 C12 N1 C11 N2 -1.3(4) . . . . ?
 C12 N1 C11 C10 176.5(2) . . . . ?

_shelx_res_file
;
TITL s6524r_a.res in P2(1)
    s6524r.res
    created by SHELXL-2019/3 at 13:59:11 on 11-Jul-2024
REM Old TITL s6524r in P2(1)
REM SHELXT solution in P2(1): R1 0.055, Rweak 0.031, Alpha 0.001
REM <I/s> 0.416 for 6 systematic absences, Orientation as input
REM Flack x = 0.012 ( 0.010 ) from 1016 Parsons' quotients
REM Formula found by SHELXT: C13 N1 O Cl
CELL 1.54184 5.401935 9.516926 11.318137 90 93.7065 90
ZERR 2 0.000067 0.000149 0.000128 0 0.001 0
LATT -1
SYMM -X,0.5+Y,-Z
SFAC C H Cl N O
UNIT 28 22 2 4 2

L.S. 4
PLAN  5
SIZE 0.039 0.095 0.184
TEMP -173.16(10)
CONF
MORE -1
BOND $H
fmap 2
ACTA
REM <olex2.extras>
REM <HklSrc "%.\\s6524r.hkl">
REM </olex2.extras>

WGHT    0.034000    0.267400
EXTI    0.003450
FVAR      10.68261
CL1   3   -0.064579    0.796830    0.980365    11.00000    0.02226    0.01947 =
         0.01760   -0.00067    0.00363    0.00352
O1    5    0.625471    0.287168    0.771298    11.00000    0.02476    0.02104 =
         0.01616    0.00250   -0.00023    0.00621
N2    4    0.931054    0.456787    0.402277    11.00000    0.01659    0.01758 =
         0.01890   -0.00040    0.00189   -0.00023
N1    4    0.545126    0.365267    0.319028    11.00000    0.01915    0.01652 =
         0.01573   -0.00171    0.00189    0.00117
C4    1    0.004542    0.640827    0.784655    11.00000    0.01652    0.01785 =
         0.01845    0.00274    0.00194    0.00012
AFIX  43
H4    2   -0.142803    0.682855    0.750589    11.00000   -1.20000
AFIX   0
C3    1    0.095931    0.675820    0.898403    11.00000    0.02003    0.01418 =
         0.01620    0.00027    0.00530   -0.00237
C11   1    0.722329    0.380014    0.405817    11.00000    0.01646    0.01287 =
         0.01575   -0.00162    0.00237    0.00205
C10   1    0.685035    0.309409    0.519951    11.00000    0.01767    0.01566 =
         0.01584   -0.00157    0.00044    0.00055
AFIX  13
H10   2    0.837948    0.295376    0.573279    11.00000   -1.20000
AFIX   0
C2    1    0.312672    0.617664    0.950363    11.00000    0.02164    0.01746 =
         0.01532   -0.00025    0.00114   -0.00099
AFIX  43
H2    2    0.374913    0.645941    1.027124    11.00000   -1.20000
AFIX   0
C14   1    0.958596    0.526661    0.300808    11.00000    0.01638    0.01892 =
         0.02111    0.00015    0.00443   -0.00170
AFIX  43
H14   2    1.103514    0.581799    0.293801    11.00000   -1.20000
AFIX   0
C6    1    0.346676    0.478164    0.773084    11.00000    0.01701    0.01440 =
         0.01555    0.00153    0.00315   -0.00187
C9    1    0.485646    0.203900    0.531269    11.00000    0.02415    0.01741 =
         0.01441   -0.00028    0.00083   -0.00169
AFIX  23
H9A   2    0.518900    0.125605    0.587666    11.00000   -1.20000
H9B   2    0.384086    0.178085    0.458565    11.00000   -1.20000
AFIX   0
C8    1    0.448079    0.348128    0.582138    11.00000    0.01700    0.01744 =
         0.01568    0.00127    0.00212    0.00165
AFIX  13
H8    2    0.325395    0.411459    0.538904    11.00000   -1.20000
AFIX   0
C5    1    0.134684    0.542507    0.721917    11.00000    0.01900    0.01753 =
         0.01524   -0.00003    0.00139   -0.00112
AFIX  43
H5    2    0.078022    0.519055    0.643174    11.00000   -1.20000
AFIX   0
C1    1    0.435517    0.517488    0.887401    11.00000    0.01870    0.02028 =
         0.01523    0.00345    0.00096   -0.00018
AFIX  43
H1    2    0.581760    0.474920    0.922122    11.00000   -1.20000
AFIX   0
C7    1    0.484649    0.364800    0.713359    11.00000    0.01641    0.01584 =
         0.01629    0.00184    0.00143   -0.00182
C12   1    0.579176    0.436986    0.219431    11.00000    0.01923    0.01874 =
         0.01520   -0.00118    0.00051    0.00028
AFIX  43
H12   2    0.457665    0.429633    0.155203    11.00000   -1.20000
AFIX   0
C13   1    0.784115    0.521207    0.206518    11.00000    0.02572    0.01788 =
         0.01630    0.00158    0.00545    0.00041
AFIX  43
H13   2    0.803803    0.572923    0.135947    11.00000   -1.20000
AFIX   0
HKLF 4


REM  s6524r_a.res in P2(1)
REM wR2 = 0.0745, GooF = S = 1.099, Restrained GooF = 1.098 for all data
REM R1 = 0.0277 for 2391 Fo > 4sig(Fo) and 0.0286 for all 2443 data
REM 164 parameters refined using 1 restraints

END

WGHT      0.0340      0.2674

REM Highest difference peak  0.205,  deepest hole -0.193,  1-sigma level  0.044
Q1    1   0.2135  0.6674  0.9268  11.00000  0.05    0.21
Q2    1  -0.2239  0.7836  0.9251  11.00000  0.05    0.20
Q3    1   0.4091  0.4336  0.7399  11.00000  0.05    0.19
Q4    1  -0.0042  0.6270  0.8623  11.00000  0.05    0.18
Q5    1   0.0877  0.6863  0.8443  11.00000  0.05    0.18
;
_shelx_res_checksum                77695
_shelx_hkl_file
;
   0 -10   5 3533.58 439.699 125
   0 -10   6 9997.82 682.412 130
   0  -9   1-99.6209 281.169  36
   0  -9   2 5834.92 562.830 110
   0  -9   3 6502.06 592.886 108
   0  -9   3 5734.34 582.555 110
   0  -9   4 3862.54 494.509 113
   0  -9   5 1847.33 440.191 115
   0  -9   5 1825.25 383.581 113
   0  -9   6 8828.60 733.806 113
   0  -9   6 9003.95 768.985 119
   0  -9   6 9037.32 776.584 115
   0  -9   7 4122.67 520.622 125
   0  -9   7 3024.50 445.907 119
   0  -9   8 12741.9 811.092 128
   0  -9   8 13278.3 828.735 130
   0  -9   9 29.7959 120.611  82
   0  -9   9 22.1215 166.188 134
   0  -8   1 40340.7 1811.13 108
   0  -8   1 38644.8 1909.26  35
   0  -8   2 21936.7 1224.16 108
   0  -8   2 22187.2 1303.90  35
   0  -8   3 3295.86 522.726  36
   0  -8   3 4041.06 479.201 108
   0  -8   4 28080.4 1462.58 108
   0  -8   4 26236.9 1492.76 117
   0  -8   4 26029.2 1530.96  36
   0  -8   5 2670.83 481.576  36
   0  -8   5 2907.29 421.853 110
   0  -8   5 1855.46 460.560 117
   0  -8   5 2684.16 514.342 124
   0  -8   5 3020.76 430.254 108
   0  -8   6 5730.81 655.448 131
   0  -8   6 6339.53 684.857 124
   0  -8   6 6330.03 671.022 117
   0  -8   6 6457.92 737.362 115
   0  -8   6 6877.81 648.524 110
   0  -8   6 5797.58 614.181 108
   0  -8   7 539.250 353.798 131
   0  -8   7 711.674 350.884 124
   0  -8   7 285.370 280.043 117
   0  -8   7 656.318 372.889 119
   0  -8   7 314.387 287.489 113
   0  -8   7 110.096 340.629 115
   0  -8   8 17809.9 1116.44 130
   0  -8   8 15923.7 966.653 135
   0  -8   8 16168.5 972.656 131
   0  -8   8 16115.8 1076.57 125
   0  -8   8 15322.1 1006.34 124
   0  -8   8 16240.4 1036.85 113
   0  -8   8 17194.7 1086.57 115
   0  -8   8 15708.6 1061.22 119
   0  -8   9 7903.96 646.114 125
   0  -8   9 8006.25 630.123 128
   0  -8   9 7110.02 539.801 135
   0  -8   9 7845.90 656.300 130
   0  -8   9 7535.19 562.185  67
   0  -8   9 5531.94 444.247  46
   0  -8  10 4058.53 369.080  62
   0  -8  10 3986.93 370.337  82
   0  -8  10 3975.40 290.175  88
   0  -7   0-43.0065 108.569 104
   0  -7   1 2928.37 413.784  35
   0  -7   1 2852.24 387.013 104
   0  -7  -1 2529.65 342.175 104
   0  -7   2 10186.3 799.722  35
   0  -7   3 15458.4 1024.16  35
   0  -7   3 15241.0 960.993 108
   0  -7   4 5202.95 468.250  39
   0  -7   4 5269.64 475.556  40
   0  -7   4 4818.03 598.866  35
   0  -7   4 5443.59 546.603 108
   0  -7   5 15082.2 911.706  39
   0  -7   5 13567.9 1036.38  36
   0  -7   5 14371.0 1049.15 117
   0  -7   5 15535.0 1003.06 108
   0  -7   6 6955.87 737.284 124
   0  -7   6 7496.22 685.319 108
   0  -7   6 6061.79 570.143  39
   0  -7   6 7604.14 750.525 117
   0  -7   7 10939.0 906.890 131
   0  -7   7 8415.97 825.354 124
   0  -7   7 10597.6 906.789 113
   0  -7   7 11073.6 883.956  36
   0  -7   7 10071.8 919.750 119
   0  -7   7 9076.50 845.460 117
   0  -7   7 9588.97 897.763 115
   0  -7   8 10796.3 953.170 115
   0  -7   8 11774.7 944.403 113
   0  -7   8 13090.8 947.244 131
   0  -7   8 11526.0 913.489 135
   0  -7   8 11905.8 929.749 124
   0  -7   8 12877.6 1009.38 125
   0  -7   8 11134.9 956.859 119
   0  -7   8 12551.7 958.826 117
   0  -7   8 12050.6 795.126  44
   0  -7   9 7027.48 719.361 119
   0  -7   9 7560.12 572.319  44
   0  -7   9 8458.27 728.565  67
   0  -7   9 8235.20 667.313  63
   0  -7   9 9573.67 760.444 124
   0  -7   9 8598.94 722.254 135
   0  -7   9 7957.53 712.999 131
   0  -7   9 9157.66 797.449 130
   0  -7   9 8398.77 725.850 113
   0  -7  10 7732.32 610.679 128
   0  -7  10 8379.26 674.358 125
   0  -7  10 7631.75 639.611  62
   0  -7  10 6878.79 545.451  63
   0  -7  10 8147.06 622.393  67
   0  -7  10 8132.10 575.084  46
   0  -7  10 7791.76 659.266 130
   0  -7  10 7693.58 586.893 135
   0  -7  11 12719.8 713.427  62
   0  -7  11 14019.6 743.627  53
   0  -7  11 12543.6 711.164 134
   0  -7  11 12591.7 643.272  46
   0  -7  11 13690.5 711.149  89
   0  -7  11 13908.3 667.041  88
   0  -7  11 13098.1 732.321  80
   0  -7  11 13103.8 724.462  82
   0  -7  11 11974.5 646.309  67
   0  -6   0 79804.4 2851.24  40
   0  -6   0 78174.6 3038.98 104
   0  -6   1 73222.2 2729.90  38
   0  -6   1 72520.8 2670.44  40
   0  -6  -1 69387.7 2800.12 104
   0  -6   1 77709.9 2891.32 104
   0  -6   2 33282.6 1449.61  43
   0  -6  -2 34333.8 1540.93 104
   0  -6   2 39817.6 1686.99 104
   0  -6   2 35407.2 1501.33  38
   0  -6   2 37255.6 1473.94  39
   0  -6   2 36165.8 1674.43  35
   0  -6   2 35430.1 1480.99  40
   0  -6   3 1401.06 329.677  35
   0  -6   3 1407.64 233.961  39
   0  -6   3 1580.18 244.985  40
   0  -6   3 1169.14 236.788  38
   0  -6   4 51571.3 2149.12 108
   0  -6   4 46762.5 2081.37 122
   0  -6   4 50348.0 2037.57  39
   0  -6   4 47548.3 2198.03  35
   0  -6   4 45660.6 2013.70  38
   0  -6   4 52734.0 2062.10  40
   0  -6   5 122385. 4368.28  39
   0  -6   5 114991. 4333.86  40
   0  -6   5 113998. 4390.35 129
   0  -6   5 120462. 4460.69 108
   0  -6   5 114672. 4526.15 117
   0  -6   5 116297. 4368.30 122
   0  -6   6 1817.32 324.947  39
   0  -6   6 1600.04 391.586  36
   0  -6   6 1615.25 414.044 129
   0  -6   6 1605.10 424.845 132
   0  -6   6 1494.42 442.234 117
   0  -6   6 2079.98 387.946 108
   0  -6   7 13617.9 969.048 132
   0  -6   7 13188.0 1031.02 131
   0  -6   7 12177.9 896.736 129
   0  -6   7 11520.4 981.325 124
   0  -6   7 11617.2 929.546  36
   0  -6   7 11931.4 857.171  39
   0  -6   7 13265.9 940.709 108
   0  -6   7 14653.7 940.794 110
   0  -6   7 13935.1 1054.23 113
   0  -6   7 11978.4 987.621 117
   0  -6   7 13353.7 1056.53 115
   0  -6   8 18590.0 1227.78 113
   0  -6   8 18872.7 1092.38  44
   0  -6   8 17586.7 1200.67 124
   0  -6   8 17556.6 1123.85  68
   0  -6   8 18147.1 1148.62  36
   0  -6   8 16495.5 1047.00  39
   0  -6   8 16611.9 1188.99 135
   0  -6   8 19332.7 1241.69 131
   0  -6   8 14722.3 1056.18 132
   0  -6   8 16618.0 1186.65 117
   0  -6   8 16128.1 1214.56 119
   0  -6   9 12403.1 969.620 135
   0  -6   9 12685.4 965.163 131
   0  -6   9 12597.0 860.242  44
   0  -6   9 14443.4 1027.42 124
   0  -6   9 12583.7 990.914 125
   0  -6   9 13830.5 931.507  68
   0  -6   9 10400.3 875.525  63
   0  -6  10 9533.62 758.280 128
   0  -6  10 10861.7 844.547 125
   0  -6  10 8936.08 689.177  44
   0  -6  10 9804.73 806.093 119
   0  -6  10 9803.75 786.229 113
   0  -6  10 11291.2 830.133 135
   0  -6  10 11871.9 812.710  63
   0  -6  10 10745.6 725.728  68
   0  -6  10 8794.96 769.110  67
   0  -6  11 6789.91 532.365  88
   0  -6  11 6550.12 541.753  63
   0  -6  11 7062.79 610.685  62
   0  -6  11 6901.22 574.165  67
   0  -6  11 6651.79 494.496  44
   0  -6  11 6025.82 522.408  46
   0  -6  11 7953.50 622.618 130
   0  -6  11 6518.94 572.497 134
   0  -6  12 139.324 145.444  46
   0  -6  12 605.761 170.887  49
   0  -6  12 402.127 161.883  51
   0  -6  12 453.942 166.887  53
   0  -6  12 461.593 142.320  88
   0  -6  12 566.387 197.549  82
   0  -6  12 308.602 126.460  59
   0  -6  12 758.900 212.384  62
   0  -6  12 368.568 139.957  67
   0  -5   0-25.9727 121.398 104
   0  -5   0 31.7871 62.3187  39
   0  -5  -1 21023.6 1002.65 104
   0  -5   1 21388.2 979.371  38
   0  -5   1 22238.6 938.219  40
   0  -5   2 12545.7 653.426  43
   0  -5   2 13801.9 679.506  40
   0  -5   2 12459.2 688.849  38
   0  -5   2 13194.8 800.772  35
   0  -5  -2 13290.0 696.849 104
   0  -5   3 14455.1 767.006 111
   0  -5  -3 14040.3 721.619 109
   0  -5   3 15047.8 783.265  38
   0  -5   3 14570.3 757.600  40
   0  -5   3 16660.5 913.200  35
   0  -5  -3 13197.9 689.661 106
   0  -5   3 14073.8 817.175 104
   0  -5  -3 13833.3 715.681 104
   0  -5   4 19870.9 1016.57  40
   0  -5   4 20428.7 1024.47  38
   0  -5   4 21140.7 1149.35  35
   0  -5   4 20297.2 1055.08 104
   0  -5   4 22239.4 1094.58 108
   0  -5   4 20142.2 1042.18 116
   0  -5   4 19259.4 986.555 111
   0  -5   5 9564.67 670.355  38
   0  -5   5 9247.51 655.417  40
   0  -5   5 9311.33 730.019 129
   0  -5   5 9237.86 709.165 122
   0  -5   5 10586.1 707.370 104
   0  -5   5 10586.0 701.346 116
   0  -5   5 10984.8 738.328 108
   0  -5   6 14385.0 939.028 129
   0  -5   6 13130.6 925.925 132
   0  -5   6 12501.1 874.742 122
   0  -5   6 14077.1 933.320 108
   0  -5   6 14575.4 1019.80 117
   0  -5   6 16128.6 913.368  39
   0  -5   6 15120.4 975.208  36
   0  -5   7 66210.0 2908.98 131
   0  -5   7 64476.2 2787.25 129
   0  -5   7 66732.4 2820.97 132
   0  -5   7 71839.3 2952.68 124
   0  -5   7 71556.9 2963.66 117
   0  -5   7 69584.5 2772.95  39
   0  -5   7 59011.1 2764.47  36
   0  -5   8 66785.0 2906.29 117
   0  -5   8 65803.5 2888.04 124
   0  -5   8 63728.7 2795.05  68
   0  -5   8 66071.7 2705.04 110
   0  -5   8 66433.0 2896.30 135
   0  -5   8 61417.9 2753.28 132
   0  -5   8 64019.3 2870.93 131
   0  -5   8 63462.0 2696.28  39
   0  -5   8 62056.6 2738.89  36
   0  -5   9 8948.64 733.128  39
   0  -5   9 10851.4 944.282 119
   0  -5   9 9617.16 887.537 115
   0  -5   9 10065.9 864.818 113
   0  -5   9 10996.1 947.952 125
   0  -5   9 11511.3 948.403 124
   0  -5   9 10304.6 920.938 131
   0  -5   9 10934.2 849.965 132
   0  -5   9 9489.93 890.491 135
   0  -5   9 8608.92 829.132  63
   0  -5   9 10150.8 857.660  68
   0  -5   9 9879.71 814.394  44
   0  -5  10 2786.19 507.424  67
   0  -5  10 3677.70 504.183  68
   0  -5  10 2159.76 471.623 125
   0  -5  10 2903.48 486.770 128
   0  -5  10 3140.91 534.050 119
   0  -5  10 2919.60 491.024 115
   0  -5  10 3206.75 498.892 113
   0  -5  10 3818.64 547.548  63
   0  -5  10 3532.97 564.838 135
   0  -5  10 2936.36 566.035 130
   0  -5  10 3371.99 473.923  44
   0  -5  11 9860.99 734.620  88
   0  -5  11 9952.89 686.008 128
   0  -5  11 10313.3 760.316 125
   0  -5  11 10164.9 791.131 130
   0  -5  11 10273.4 773.419 134
   0  -5  11 10395.4 791.641 135
   0  -5  11 10361.1 800.738  67
   0  -5  11 9769.43 760.714  63
   0  -5  11 10051.8 818.118  62
   0  -5  11 10364.3 726.197  44
   0  -5  12 17169.1 903.005  59
   0  -5  12 20829.2 1052.31  62
   0  -5  12 18858.1 966.162  51
   0  -5  12 17823.7 961.836  53
   0  -5  12 20042.8 995.455  80
   0  -5  12 20107.4 1007.66  67
   0  -5  12 19298.7 956.061  89
   0  -5  12 19656.7 972.413  88
   0  -5  12 17929.2 931.782 134
   0  -5  12 20704.6 994.137  46
   0  -5  13 26.9322 106.030  82
   0  -5  13 114.804 90.3571  46
   0  -5  13 267.901 98.9720  88
   0  -4   0 68278.8 2291.90  41
   0  -4  -1 48411.8 1653.05  39
   0  -4   1 49605.2 1713.33  37
   0  -4   2 6513.02 389.505  43
   0  -4   2 6518.74 355.492  42
   0  -4   2 7098.97 399.532 112
   0  -4   2 6079.63 384.504 114
   0  -4  -2 7249.76 415.238 104
   0  -4   2 6842.44 500.108  35
   0  -4   2 6021.28 427.058  38
   0  -4   2 7027.83 416.820  40
   0  -4   3 81035.4 2821.67  42
   0  -4   3 74581.6 2866.80 111
   0  -4  -3 79343.8 2818.31 109
   0  -4  -3 83945.3 2810.94 104
   0  -4  -3 79696.7 2788.09 106
   0  -4   3 82650.8 3002.83  35
   0  -4   3 80104.8 2891.63  38
   0  -4   3 82474.7 2890.16  40
   0  -4  -3 74440.3 2736.57  33
   0  -4   4 85766.6 3172.74 121
   0  -4   4 91147.9 3244.45 116
   0  -4  -4 85013.6 3091.51 109
   0  -4   4 88253.5 3198.48 111
   0  -4   4 88318.1 3227.16  38
   0  -4   4 92521.4 3346.04  35
   0  -4   4 89238.8 3216.48  40
   0  -4   4 92196.0 3275.84 108
   0  -4   4 86214.7 3256.12 122
   0  -4  -4 84334.0 3079.85  34
   0  -4   5 4130.35 506.812 117
   0  -4   5 3181.93 395.208 116
   0  -4   5 4556.14 421.817 108
   0  -4   5 4361.11 428.028  38
   0  -4   5 4640.53 431.805  40
   0  -4   5 4159.35 473.848 129
   0  -4   5 4058.01 377.340 104
   0  -4   5 4405.14 469.710 122
   0  -4  -5 5067.58 380.970  34
   0  -4  -6 28886.8 1273.52  34
   0  -4   6 27946.6 1399.21  36
   0  -4   6 28583.8 1297.77 104
   0  -4   6 27430.1 1377.72 122
   0  -4   6 30251.6 1452.13 132
   0  -4   6 26232.1 1380.47 129
   0  -4   6 28605.2 1489.47 117
   0  -4   7 24902.5 1429.92 117
   0  -4   7 24996.5 1418.70 124
   0  -4   7 25080.1 1327.60  36
   0  -4   7 26715.2 1318.84  39
   0  -4   7 25126.9 1435.12 131
   0  -4   7 26132.0 1375.28 129
   0  -4   7 24204.5 1369.34 132
   0  -4   7 25387.9 1345.24 108
   0  -4   8 21995.1 1342.25 113
   0  -4   8 22536.2 1379.78 115
   0  -4   8 23182.5 1198.13 110
   0  -4   8 23028.7 1400.68 119
   0  -4   8 21155.2 1349.35 117
   0  -4   8 22941.1 1388.00 125
   0  -4   8 19889.7 1313.32 124
   0  -4  -8 23673.2 1190.60  33
   0  -4   8 19817.7 1136.07  29
   0  -4   8 20020.8 1301.59  68
   0  -4   8 20280.8 1199.97  36
   0  -4   8 21950.1 1302.43 132
   0  -4   8 21964.2 1377.28 135
   0  -4   8 21938.3 1366.75 131
   0  -4   9 11081.5 941.889 115
   0  -4   9 10137.5 728.723 110
   0  -4   9 12876.6 961.820 113
   0  -4   9 10146.7 828.743  44
   0  -4   9 10701.1 909.121  68
   0  -4   9 10698.9 971.769  67
   0  -4   9 9605.42 883.666  63
   0  -4   9 9730.76 758.707  29
   0  -4   9 12232.4 999.582 130
   0  -4   9 10339.9 874.400 132
   0  -4   9 11796.4 990.916 135
   0  -4   9 9693.84 935.086 131
   0  -4   9 9678.33 906.672 119
   0  -4   9 10522.9 938.439 124
   0  -4   9 11572.9 952.554 125
   0  -4  10 1463.68 431.354  68
   0  -4  10 1624.68 454.251  67
   0  -4  10 1058.86 382.334  63
   0  -4  10 1207.84 371.458  44
   0  -4  10 2130.80 402.675 113
   0  -4  10 1509.30 458.892 135
   0  -4  10 2034.16 501.047 130
   0  -4  10 1261.35 440.041 134
   0  -4  10 1422.50 463.172 125
   0  -4  10 1426.23 387.759 128
   0  -4  10 566.493 353.110 119
   0  -4  11 3503.85 515.849 130
   0  -4  11 3959.60 513.956 134
   0  -4  11 3499.05 527.152 135
   0  -4  11 3242.90 510.630  53
   0  -4  11 3530.10 495.525  44
   0  -4  11 2640.21 379.394 128
   0  -4  11 4782.83 540.857  88
   0  -4  11 3348.35 543.065  67
   0  -4  11 4152.81 591.973  62
   0  -4  11 4301.87 558.023  63
   0  -4  11 3432.34 400.142  30
   0  -4  12 1471.02 370.881  62
   0  -4  12 1564.11 275.034  59
   0  -4  12 1419.69 293.843  88
   0  -4  12 1608.73 306.120  89
   0  -4  12 1305.68 227.988  30
   0  -4  12 1682.55 312.418  51
   0  -4  12 1137.48 284.172  53
   0  -4  12 1326.52 316.136  82
   0  -4  12 1418.49 320.226  80
   0  -4  12 1842.49 363.869  67
   0  -4  12 1440.03 310.598  46
   0  -4  12 1724.90 303.514 134
   0  -4  13 3224.42 283.952  49
   0  -4  13 3498.81 290.787  12
   0  -4  13 2969.07 300.275  46
   0  -4  13 3001.72 275.740  89
   0  -4  13 3237.96 312.635  82
   0  -4  13 3235.05 300.019  80
   0  -4  13 3763.84 352.139  67
   0  -3   0 14.3390 24.7725  42
   0  -3   1 107728. 3608.57  42
   0  -3   2 10757.9 531.743  38
   0  -3   2 10926.5 516.228  40
   0  -3   2 9435.13 554.669  35
   0  -3  -2 10444.0 480.973 104
   0  -3   2 11335.6 492.734  43
   0  -3   2 9572.53 464.060  42
   0  -3  -2 10262.6 430.893  34
   0  -3   3 9836.05 504.923  42
   0  -3  -3 10298.9 458.450 106
   0  -3  -3 10978.9 464.342 104
   0  -3   3 9702.77 535.236  40
   0  -3   3 9006.49 540.533  38
   0  -3   3 10866.5 630.448  35
   0  -3  -3 9708.20 473.550  34
   0  -3   3 9737.36 544.240 111
   0  -3  -3 10550.2 496.021 109
   0  -3   4 82942.6 2882.01  42
   0  -3   4 73642.6 2725.93  20
   0  -3   4 84655.0 2917.78  40
   0  -3   4 86563.3 3025.51  35
   0  -3   4 79310.3 2919.25  38
   0  -3   4 79887.8 2941.95 122
   0  -3   4 81878.0 2932.49 108
   0  -3  -4 81404.3 2831.34  34
   0  -3   4 79175.5 2914.92 116
   0  -3   4 78503.8 2876.26 121
   0  -3   5 8392.30 573.232 116
   0  -3   5 9148.10 678.742 117
   0  -3   5 7951.98 518.342  42
   0  -3   5 7261.69 575.992 122
   0  -3   5 7843.00 626.434 129
   0  -3   5 8828.09 511.447 104
   0  -3   5 7597.85 565.196  38
   0  -3   5 8293.28 553.560  40
   0  -3  -5 8065.64 503.349  34
   0  -3   6 583.229 280.899 122
   0  -3   6 890.966 335.655 117
   0  -3   6 626.279 341.246 115
   0  -3   6 1833.55 393.022 124
   0  -3   6 1163.34 333.997 129
   0  -3   6 721.574 287.139 132
   0  -3   6 717.538 369.678 131
   0  -3   6 949.106 226.699 108
   0  -3   6 627.656 144.285 104
   0  -3  -6 799.392 214.324  34
   0  -3   6 919.088 237.623  36
   0  -3   7 26624.1 1389.09 115
   0  -3   7 25719.8 1389.66 119
   0  -3   7 24663.4 1389.62 117
   0  -3   7 25035.4 1348.20 132
   0  -3   7 25163.7 1333.09 129
   0  -3   7 24775.6 1399.32 131
   0  -3   7 25144.9 1262.77  36
   0  -3  -7 23441.4 1210.44  34
   0  -3   7 25130.9 1386.35 124
   0  -3   7 26817.1 1372.91 113
   0  -3   8 24959.7 1441.79 115
   0  -3   8 23506.1 1232.64 110
   0  -3   8 24948.2 1413.25 113
   0  -3   8 28218.0 1500.61 119
   0  -3   8 26881.1 1501.19 117
   0  -3   8 24896.1 1477.68 131
   0  -3   8 25065.8 1472.33 135
   0  -3   8 24502.7 1409.51 132
   0  -3   8 26628.2 1315.27  36
   0  -3   8 27144.3 1348.12  39
   0  -3   8 24056.4 1296.46  29
   0  -3  -8 27257.0 1338.31  34
   0  -3   8 28466.6 1488.43  68
   0  -3   8 22356.1 1305.16  66
   0  -3   8 28036.3 1494.69 125
   0  -3   8 27960.3 1497.81 124
   0  -3   9 31282.5 1622.74  66
   0  -3   9 34571.2 1787.80  68
   0  -3   9 31498.8 1747.34  63
   0  -3   9 31991.3 1814.51  67
   0  -3   9 33594.0 1624.10  29
   0  -3   9 33639.7 1759.70 115
   0  -3   9 35221.3 1753.88 113
   0  -3   9 30796.8 1492.59 110
   0  -3   9 35735.5 1824.46 119
   0  -3   9 31417.3 1605.65  39
   0  -3   9 34624.9 1727.97  44
   0  -3   9 34419.2 1823.75 135
   0  -3   9 33418.2 1816.03 130
   0  -3   9 35495.9 1844.92 131
   0  -3   9 35019.4 1796.00 125
   0  -3   9 32815.7 1675.56 128
   0  -3  -9 30797.9 1606.17  33
   0  -3 -10 5631.43 586.083  33
   0  -3  10 5225.98 669.974  63
   0  -3  10 4753.51 602.573 113
   0  -3  10 6331.85 696.962 119
   0  -3  10 6204.67 674.132  44
   0  -3  10 5889.42 708.045  67
   0  -3  10 5821.19 700.918  68
   0  -3  10 6425.06 622.293 128
   0  -3  10 6048.23 685.864 125
   0  -3  10 6702.65 752.652 130
   0  -3  10 7474.30 746.939 134
   0  -3  10 5802.11 718.661 135
   0  -3  11 2028.94 449.154  67
   0  -3  11 2488.93 456.615  63
   0  -3  11 2253.40 429.550  89
   0  -3  11 2221.57 485.486  53
   0  -3  11 2918.24 487.729  44
   0  -3  11 2317.48 461.554  82
   0  -3  11 2074.38 493.399 135
   0  -3  11 2171.66 410.207 134
   0  -3  11 3097.50 520.000 130
   0  -3 -12 38528.4 1550.70  14
   0  -3  12 35604.6 1661.06  53
   0  -3  12 35368.0 1638.56  51
   0  -3  12 39941.8 1725.24  44
   0  -3  12 37591.8 1783.96  67
   0  -3  12 37535.0 1665.40  89
   0  -3  12 35301.0 1617.48 134
   0  -3  12 34710.7 1597.66  30
   0  -3  12 33899.6 1699.85  82
   0  -3  12 37387.2 1697.10  80
   0  -3  13 14007.5 803.208  67
   0  -3  13 13789.0 715.894  80
   0  -3  13 12701.5 737.685  82
   0  -3  13 12743.4 646.918  91
   0  -3  13 12967.1 694.593  89
   0  -3  13 14004.1 755.444  88
   0  -3  13 14520.2 689.582  30
   0  -3  13 15937.4 792.487  46
   0  -3  13 11857.5 672.510  49
   0  -3  14 12218.5 505.799  12
   0  -3  14 11726.1 515.084  11
   0  -2   0 126621. 4160.39  42
   0  -2  -1 102097. 3551.66  34
   0  -2   1 110852. 3556.91  37
   0  -2   1 112053. 3590.09  42
   0  -2   2 326133. 11011.8  42
   0  -2   2 329198. 10992.6  43
   0  -2   2 327464. 11040.6 111
   0  -2  -2 336038. 10982.7  34
   0  -2   2 338869. 11037.8  40
   0  -2   2 338069. 11049.7  38
   0  -2   2 319062. 11083.1  35
   0  -2  -2 332743. 10979.4 106
   0  -2  -2 346592. 10975.2 104
   0  -2   3 53550.3 1849.96  42
   0  -2  -3 48646.0 1791.62 109
   0  -2   3 52667.5 1873.63 111
   0  -2   3 53750.0 1888.31  38
   0  -2   3 50724.5 1853.63  40
   0  -2  -3 49434.4 1807.21  34
   0  -2   3 47818.3 1903.29  35
   0  -2   4 87723.9 3051.08  42
   0  -2   4 85364.5 3056.58  40
   0  -2   4 91294.2 3108.73  38
   0  -2  -4 83759.0 3017.30  34
   0  -2   4 89110.7 3154.30 117
   0  -2   4 84679.6 3074.61 116
   0  -2   4 82710.7 2964.55  20
   0  -2   5 49801.8 1996.82 122
   0  -2   5 49671.0 1957.31 108
   0  -2   5 50485.0 1857.74  20
   0  -2   5 47075.5 1934.68  36
   0  -2   5 49116.5 1952.53  40
   0  -2   5 48446.7 1835.85 104
   0  -2  -5 51491.0 1923.73  34
   0  -2   5 54123.0 2076.02 117
   0  -2   5 53325.3 1957.12  42
   0  -2   5 47517.3 1988.11 129
   0  -2   6 36322.6 1613.10 108
   0  -2   6 36516.5 1518.49  20
   0  -2   6 37549.6 1453.27 104
   0  -2   6 35410.0 1664.65 132
   0  -2   6 38413.5 1687.15 129
   0  -2   6 39969.3 1750.40 131
   0  -2   6 38466.4 1721.05 124
   0  -2   6 39158.6 1710.34 115
   0  -2   6 41397.9 1769.76 117
   0  -2  -6 39261.6 1607.94  34
   0  -2   6 39669.8 1612.84  36
   0  -2   7 22319.9 1111.42  39
   0  -2   7 21883.6 1095.94  36
   0  -2   7 20155.0 1205.30 119
   0  -2   7 23550.0 1293.77 117
   0  -2   7 22881.4 1229.85 125
   0  -2   7 21915.0 1050.97  20
   0  -2   7 22561.6 1207.37 113
   0  -2   7 23540.7 1253.51 115
   0  -2   7 23954.8 1078.90 110
   0  -2   7 24293.3 1300.97 135
   0  -2   7 20860.7 1200.51 132
   0  -2   7 22410.4 1282.16 131
   0  -2  -7 22384.0 1131.56  34
   0  -2   8 11130.1 729.183  39
   0  -2   8 11996.7 878.902 119
   0  -2   8 10508.9 834.958 125
   0  -2   8 11722.2 874.424 132
   0  -2   8 10167.7 861.085 131
   0  -2   8 11036.3 868.461 130
   0  -2   8 9576.71 842.381 135
   0  -2   8 9646.62 809.645 115
   0  -2   8 10303.1 797.476 113
   0  -2   8 9201.78 627.369 110
   0  -2   8 11268.9 777.494  29
   0  -2  -8 11248.4 774.572  34
   0  -2   8 10006.3 776.011  66
   0  -2   8 9252.29 857.605  67
   0  -2   8 10350.6 838.842  68
   0  -2  -9 6724.54 588.507  90
   0  -2   9 6430.18 607.636 128
   0  -2   9 7181.26 715.668 125
   0  -2   9 5910.62 701.530  63
   0  -2   9 4735.48 664.583  67
   0  -2   9 5679.28 702.973  68
   0  -2   9 5857.34 614.387  29
   0  -2   9 7093.19 667.298 113
   0  -2   9 5900.14 673.647 119
   0  -2  -9 6301.69 600.445   8
   0  -2   9 6642.73 726.558 130
   0  -2   9 6867.60 745.639 135
   0  -2   9 5731.61 672.660 134
   0  -2   9 7281.02 705.931  44
   0  -2  -9 6131.98 607.706  34
   0  -2   9 6589.81 574.025  39
   0  -2 -10 9718.69 768.358   8
   0  -2  10 10233.9 860.097  44
   0  -2  10 10982.9 771.093 128
   0  -2  10 11052.0 867.366 125
   0  -2  10 10564.4 960.385  67
   0  -2  10 11070.1 961.184  68
   0  -2  10 9922.71 929.455  63
   0  -2  10 11428.5 998.256 135
   0  -2  10 12282.6 972.996 130
   0  -2  10 11549.4 906.503 134
   0  -2 -10 10455.7 832.977  33
   0  -2  11 13560.3 909.435 134
   0  -2  11 10510.7 944.274  67
   0  -2  11 11927.9 969.518  63
   0  -2  11 12357.6 936.996  53
   0  -2  11 11000.4 863.764  51
   0  -2  11 12642.9 893.231  89
   0  -2  11 11523.1 900.756  88
   0  -2  11 13020.4 1013.00  62
   0  -2  11 10652.5 813.372  59
   0  -2  11 11176.3 900.834  44
   0  -2  11 13431.3 950.428  46
   0  -2 -11 12345.8 820.037   8
   0  -2  11 11813.4 903.954  80
   0  -2  11 14897.8 1022.00  82
   0  -2  12 15224.8 1020.69  67
   0  -2 -12 13633.8 791.620   8
   0  -2  12 13797.5 913.756  46
   0  -2  12 14862.4 879.622  49
   0  -2  12 13947.8 858.767  51
   0  -2  12 13188.5 853.217  53
   0  -2  12 12512.3 874.527  88
   0  -2  12 15299.9 893.788  89
   0  -2  12 13874.2 980.181  62
   0  -2  12 13196.2 914.350  82
   0  -2  12 14206.6 892.271  80
   0  -2  12 14953.8 887.611  30
   0  -2  13 1572.58 278.692  88
   0  -2  13 1939.86 272.191  91
   0  -2  13 1507.41 247.125  30
   0  -2 -13 1651.44 255.266  14
   0  -2  13 1246.27 293.153  67
   0  -2  13 1845.63 289.232  82
   0  -2  13 1668.15 285.736  46
   0  -2  14 2378.26 242.907  67
   0  -1   0 31.2348 40.1754 105
   0  -1   1 6436.34 260.081  17
   0  -1  -1 5994.19 270.728 105
   0  -1   1 7079.09 298.591  38
   0  -1   1 6729.79 312.110  35
   0  -1   1 6179.29 276.028  40
   0  -1   1 6649.45 267.972  43
   0  -1   1 6500.55 270.510  42
   0  -1   2 155222. 5195.73  17
   0  -1   2 160988. 5210.85  42
   0  -1   2 155246. 5213.33  40
   0  -1   2 152792. 5226.20  38
   0  -1   2 151049. 5248.89  35
   0  -1  -2 159214. 5182.62 109
   0  -1   3 47073.9 1656.79  42
   0  -1   3 44972.3 1658.99 108
   0  -1   3 43762.7 1679.15  38
   0  -1   3 46601.0 1669.02  40
   0  -1   4 128800. 4410.17  20
   0  -1   4 128392. 4438.66  42
   0  -1   4 131896. 4519.40 117
   0  -1   4 128995. 4415.11  36
   0  -1   4 130581. 4452.50  40
   0  -1   4 126593. 4433.24 108
   0  -1   5 23152.2 1005.28  20
   0  -1   5 23481.8 886.539 104
   0  -1   5 24203.1 1035.74  42
   0  -1   5 22442.5 1116.57 117
   0  -1   5 20708.0 1070.57 119
   0  -1   5 26294.6 1129.37 115
   0  -1   5 23550.3 1110.85 129
   0  -1  -5 23359.6 1032.88  34
   0  -1   5 22726.8 997.244  36
   0  -1   6 70913.2 2692.74 125
   0  -1   6 64892.4 2576.88  20
   0  -1   6 65993.3 2677.66 119
   0  -1   6 68532.6 2733.44 117
   0  -1   6 67041.9 2700.03 132
   0  -1   6 75310.9 2770.05 131
   0  -1   6 69915.4 2689.63 115
   0  -1   6 67485.3 2519.11 110
   0  -1   6 78101.2 2698.74 113
   0  -1  -6 69945.6 2628.25  34
   0  -1   6 68710.6 2555.82  36
   0  -1   7 23323.8 1229.93 124
   0  -1   7 22799.0 1185.09 125
   0  -1   7 20714.7 1078.75  20
   0  -1   7 24229.4 1235.57 119
   0  -1   7 22922.0 1251.21 131
   0  -1   7 23098.7 1265.82 135
   0  -1   7 23815.9 1245.40 130
   0  -1   7 21807.3 1213.99 132
   0  -1   7 21684.5 1000.95 110
   0  -1   7 24348.0 1230.31 115
   0  -1   7 24474.0 1184.22 113
   0  -1  -7 22354.7 1135.04  34
   0  -1   7 22128.0 1075.49  39
   0  -1   8 32164.8 1705.17  68
   0  -1   8 34657.9 1731.23  63
   0  -1   8 31876.7 1750.35  67
   0  -1   8 34809.0 1674.55  66
   0  -1   8 32900.0 1691.30 130
   0  -1   8 36066.2 1775.61 135
   0  -1   8 36083.9 1698.62 134
   0  -1   8 35905.4 1646.82 113
   0  -1   8 33131.5 1666.43 119
   0  -1   8 35746.9 1563.86  39
   0  -1   8 35228.4 1728.82 124
   0  -1   8 31085.7 1634.62 125
   0  -1   8 35223.3 1585.34 128
   0  -1   8 36605.0 1653.22  29
   0  -1  -8 36470.9 1641.02  34
   0  -1   8 35379.9 1592.82  20
   0  -1   9 7893.60 708.984 134
   0  -1   9 7745.36 751.724 130
   0  -1   9 7946.80 825.591 135
   0  -1  -9 8065.55 689.480  34
   0  -1   9 8463.36 809.657  63
   0  -1   9 7498.21 811.132  67
   0  -1   9 8376.05 813.138  68
   0  -1   9 7907.00 697.414  29
   0  -1   9 7551.28 620.708 128
   0  -1   9 9016.69 739.699 125
   0  -1   9 7777.57 614.599  39
   0  -1  -9 8142.78 687.261  90
   0  -1   9 7415.11 781.476  62
   0  -1  -9 8943.94 712.567   8
   0  -1   9 8598.23 702.324 113
   0  -1  10 32902.4 1848.84  62
   0  -1  10 34039.1 1788.41  53
   0  -1  10 31879.5 1603.34  39
   0  -1  10 36749.9 1852.15  82
   0  -1  10 35155.7 1787.87  80
   0  -1 -10 36555.8 1746.81   8
   0  -1  10 38202.3 1802.88 134
   0  -1  10 37699.9 1840.98 130
   0  -1  10 37314.2 1786.48  89
   0  -1  10 34848.0 1798.92  88
   0  -1  10 37568.8 1916.60  63
   0  -1  10 33942.9 1910.58  67
   0  -1  11 13072.5 1052.21  67
   0  -1  11 11071.2 787.796  59
   0  -1  11 14634.1 1058.44  62
   0  -1  11 12767.6 926.458  46
   0  -1  11 11749.7 859.498  89
   0  -1  11 12170.5 908.293  88
   0  -1  11 11460.1 874.351  80
   0  -1  11 11531.0 909.575  82
   0  -1  11 13235.9 885.972 134
   0  -1 -11 12225.0 867.240   8
   0  -1  11 12646.7 909.013  53
   0  -1  11 12149.0 857.743  51
   0  -1 -12 24186.7 1213.86   8
   0  -1  12 22628.6 1187.69  89
   0  -1  12 21429.0 1229.68  88
   0  -1  12 24257.8 1263.34  46
   0  -1  12 21287.4 1208.62  30
   0  -1  12 26556.5 1385.71  62
   0  -1  12 23327.5 1272.74  82
   0  -1  12 23452.6 1210.76  80
   0  -1  12 22551.4 1364.13  67
   0  -1  12 22900.4 1162.11  49
   0  -1  13 14483.5 905.038  67
   0  -1 -13 13072.2 731.948   8
   0  -1  13 14048.1 792.600  46
   0  -1  13 14585.0 794.266  82
   0  -1  13 14830.4 802.862  88
   0  -1  13 14332.7 828.930  91
   0  -1 -13 14158.2 797.920  14
   0  -1  13 14837.4 822.460  30
   0  -1  14 7006.23 392.164  11
   0  -1  14 6075.06 365.348  12
   0  -1 -14 6101.84 362.793  14
   0  -1  14 6805.43 388.280  91
   0  -1  14 5773.48 373.111  30
   0   0   1 1611.75 96.8725   5
   0   0   1 1800.41 101.448  17
   0   0   1 1785.00 99.7010  42
   0   0   1 1724.72 101.532  40
   0   0   2 7708.20 340.155 108
   0   0   2 7547.05 353.321  20
   0   0   2 7346.72 341.807  17
   0   0   2 8077.11 328.648  36
   0   0   3 21005.7 848.993  20
   0   0   3 21183.6 801.288  36
   0   0   4 255147. 8042.81 110
   0   0   4 245568. 8148.61  20
   0   0   4 238853. 7946.02 104
   0   0   4 240962. 8067.88  36
   0   0   5 46376.4 1786.45  20
   0   0   5 46597.7 1651.05 110
   0   0   5 44930.9 1766.17 113
   0   0   5 46000.4 1812.40 115
   0   0   5 43710.8 1747.49  42
   0   0  -5 45734.0 1761.64  34
   0   0   6 21668.6 1044.12  20
   0   0   6 22492.9 977.016  39
   0   0  -6 22472.6 1060.73  34
   0   0   6 22021.2 1086.26 115
   0   0   6 20857.0 892.176 110
   0   0   6 21510.6 1041.46 113
   0   0   6 21533.9 1119.72 132
   0   0   6 23417.6 1137.14 124
   0   0   6 24362.7 1136.55 119
   0   0   7 2717.76 334.573  20
   0   0   7 2267.35 371.000 119
   0   0   7 3228.12 375.946 113
   0   0   7 2574.83 280.794  39
   0   0   7 3123.79 426.630 130
   0   0  -7 2559.85 336.548  34
   0   0   7 2977.41 399.171 125
   0   0   8 2282.97 373.031  29
   0   0   8 2854.18 414.418 134
   0   0   8 2359.93 435.642 130
   0   0   8 1428.59 279.823  20
   0   0   8 1654.78 249.136  39
   0   0  -8 1838.90 359.405  34
   0   0   8 2087.58 431.660  67
   0   0   8 1493.08 410.314  68
   0   0   9 27050.7 1495.06  82
   0   0   9 28512.8 1477.82  80
   0   0   9 27703.4 1481.58  53
   0   0   9 27357.7 1428.07  51
   0   0  -9 28759.7 1459.53  34
   0   0   9 26061.2 1423.23 134
   0   0   9 26723.0 1474.50 130
   0   0   9 27970.6 1609.65  67
   0   0   9 29493.4 1493.28  29
   0   0   9 28443.9 1466.95  89
   0   0  -9 28497.6 1475.22  90
   0   0   9 30335.8 1518.81  88
   0   0  -9 28044.4 1456.01   8
   0   0   9 27168.7 1468.70  44
   0   0   9 28262.0 1581.14  62
   0   0   9 26385.9 1299.33  39
   0   0  10 53479.3 2469.87  82
   0   0  10 55620.0 2438.20  80
   0   0  10 54560.0 2429.02  53
   0   0  10 53543.5 2365.82  51
   0   0  10 55723.2 2641.02  67
   0   0  10 57404.7 2590.98  62
   0   0  10 59169.9 2519.54  44
   0   0  10 59068.7 2482.92  46
   0   0 -10 54789.9 2433.55   8
   0   0  10 52176.2 2374.45  89
   0   0  10 58307.3 2486.49  88
   0   0 -10 54244.5 2444.57  34
   0   0  10 52693.1 2368.28 134
   0   0  10 52865.3 2383.64  19
   0   0  11 24999.9 1513.88  67
   0   0  11 23054.1 1411.65  62
   0   0  11 22266.3 1264.10  89
   0   0  11 23628.8 1337.76  88
   0   0  11 21202.6 1258.30  53
   0   0  11 22401.0 1228.25  51
   0   0  11 26489.5 1282.01  49
   0   0  11 25584.8 1389.05  82
   0   0  11 26296.8 1339.57  80
   0   0  11 23641.2 1323.69  46
   0   0 -11 25089.5 1364.92   8
   0   0  12 7364.55 640.775  30
   0   0 -12 8136.15 678.416   8
   0   0  12 7805.35 745.862  67
   0   0  12 7046.80 619.924  82
   0   0  12 9574.57 688.774  46
   0   0  12 7514.96 630.876  88
   0   0  13 400.199 281.018  67
   0   0 -13 469.961 219.650   8
   0   0  13 816.391 229.512  30
   0   0  13 264.824 205.280  91
   0   0  14-99.1934 109.294  30
   0   0 -14-15.9186 123.398  14
   0   0  14-35.4396 115.916  91
   0   1   0-28.3964 42.1170  27
   0   1   0 15.2726 34.2348  19
   0   1  -1 6088.23 266.305  27
   0   1   1 6233.67 250.296  17
   0   1   2 144444. 4838.33  27
   0   1   2 155739. 4813.52  39
   0   1   2 148906. 4848.95  42
   0   1   2 155587. 4871.14  17
   0   1   2 148267. 4909.33  20
   0   1   3 44954.1 1530.79 105
   0   1   3 46000.5 1659.76  20
   0   1   3 45687.0 1547.91  39
   0   1   3 46512.6 1595.73  42
   0   1   3 41624.5 1534.00  27
   0   1   4 118225. 4018.44  27
   0   1   4 128548. 4225.86  20
   0   1   4 120870. 4075.30  39
   0   1   5 21325.5 989.057  20
   0   1   5 20476.7 854.736  39
   0   1  -6 69005.6 2606.98  34
   0   1   6 65620.4 2648.30  20
   0   1   6 70265.9 2487.42  39
   0   1  -7 26085.2 1294.75  34
   0   1   7 27365.5 1171.83  39
   0   1   7 29293.1 1373.94  20
   0   1  -8 33543.3 1665.90  90
   0   1   8 39421.1 1696.48 134
   0   1  -8 36714.8 1664.09  34
   0   1   8 34917.0 1478.48  39
   0   1  -8 33020.5 1645.53   8
   0   1   9 4177.15 533.890  44
   0   1   9 5007.17 533.420  46
   0   1   9 5784.89 657.342  62
   0   1   9 4874.86 629.207  63
   0   1  -9 4333.39 552.343   8
   0   1   9 4934.75 559.048  82
   0   1   9 4370.78 532.252  80
   0   1   9 3907.19 497.952  53
   0   1   9 5156.95 522.105  51
   0   1  -9 4991.33 543.517  34
   0   1   9 5032.94 540.542  88
   0   1   9 4608.04 510.609  89
   0   1  -9 5600.58 535.306  92
   0   1  10 33824.4 1682.77  89
   0   1 -10 37773.6 1724.57  92
   0   1  10 34624.4 1729.48  88
   0   1  10 35929.1 1857.85  62
   0   1 -10 37842.2 1816.79   8
   0   1  10 34781.6 1728.13  74
   0   1  10 35108.2 1725.79  46
   0   1  10 36457.7 1715.08  53
   0   1  10 31617.2 1585.31  49
   0   1  10 37410.7 1804.42  19
   0   1  10 35014.8 1754.39  82
   0   1  10 34384.7 1686.76  80
   0   1  11 12851.1 912.990  82
   0   1  11 13181.4 879.502  74
   0   1 -11 13654.3 970.533   8
   0   1  11 14195.4 915.994  46
   0   1  11 12132.7 880.206  88
   0   1  12 18733.3 1018.64  74
   0   1 -12 19450.5 1147.02   8
   0   1  12 21200.0 1192.40  91
   0   1  12 21046.2 1073.73  46
   0   1  13 15671.4 904.500  91
   0   1 -13 16086.6 896.642   8
   0   1  13 15856.6 819.418  11
   0   1 -14 7067.32 415.026  14
   0   1  14 6440.74 411.972  91
   0   1 -14 5901.46 368.427   8
   0   2   0 155651. 5018.89  19
   0   2   0 144394. 5057.71  27
   0   2  -1 89147.4 3045.96  27
   0   2  -2 313407. 10186.3  34
   0   2   2 310486. 10240.8  27
   0   2  -2 302309. 10227.6  27
   0   2  -3 55854.4 1930.27  34
   0   2   3 52995.6 1924.13  27
   0   2  -4 79302.1 2911.96  34
   0   2   4 86339.5 2867.07  27
   0   2   4 81342.7 3016.04  20
   0   2  -5 54935.9 2087.49  34
   0   2   5 54615.8 1952.78  27
   0   2   5 58262.2 2210.98  20
   0   2  -6 36176.4 1546.14  34
   0   2   6 37952.0 1664.41  20
   0   2  -7 26826.4 1274.35  34
   0   2  -8 10970.6 764.666  34
   0   2  -8 10386.1 762.217  92
   0   2   8 10908.0 767.939  57
   0   2  -8 9854.01 776.158   8
   0   2   9 6714.47 779.120  67
   0   2   9 7200.87 682.313  19
   0   2  -9 5747.36 631.077   8
   0   2   9 7254.68 621.509  57
   0   2   9 4840.76 573.996  74
   0   2  -9 6438.11 607.079  34
   0   2   9 6623.44 589.525  89
   0   2  -9 5882.25 591.226  92
   0   2   9 5830.73 579.617  88
   0   2   9 7032.05 640.943  82
   0   2   9 7056.86 622.581  46
   0   2 -10 10789.7 888.331   8
   0   2  10 12007.0 836.051  46
   0   2 -10 13742.3 921.302  92
   0   2  10 10717.6 816.297  88
   0   2  10 12718.9 902.957  30
   0   2 -10 10793.2 875.775  33
   0   2  10 12271.4 936.345  19
   0   2  10 12481.6 888.145  82
   0   2  10 12325.3 908.095  74
   0   2 -11 11327.6 882.561   8
   0   2  11 10495.4 806.283  30
   0   2  11 11968.7 851.381  74
   0   2  12 14248.0 889.313  30
   0   2 -12 14970.8 945.910   8
   0   2  12 14206.0 828.852  11
   0   2 -12 13224.3 909.384 101
   0   2  12 14337.6 851.421  74
   0   2 -13 1333.85 287.197   8
   0   2  13 1910.98 265.077  30
   0   2 -14 1665.88 193.162   8
   0   3   0-15.1155 113.555  27
   0   3   0 19.3500 85.1033  19
   0   3  -1 104039. 3485.86  15
   0   3  -1 117392. 3702.88  27
   0   3   1 112412. 3659.11  19
   0   3   2 10224.2 504.943  27
   0   3  -2 8753.50 479.302  27
   0   3  -2 9006.33 389.657  34
   0   3   3 10249.4 548.142  27
   0   3  -3 11190.3 502.510  34
   0   3   4 84530.9 2884.35  27
   0   3  -4 77567.7 2850.47  34
   0   3   5 8715.22 467.682  27
   0   3  -5 7832.83 495.052  34
   0   3   6 1097.15 149.391  27
   0   3  -6 1411.15 244.759  34
   0   3   7 24672.1 1288.80  57
   0   3  -7 23152.0 1174.12  34
   0   3   7 24578.6 1266.85   2
   0   3   8 28408.5 1595.75  67
   0   3  -8 22640.3 1326.37  92
   0   3   8 24883.4 1356.44  57
   0   3  -8 27226.7 1316.13  34
   0   3   8 25220.0 1311.10  30
   0   3   8 23201.2 1368.73  74
   0   3   9 33025.9 1798.17  74
   0   3  -9 35801.1 1790.13  92
   0   3   9 39794.9 2051.72  67
   0   3   9 37881.6 1793.83  57
   0   3  -9 33889.3 1723.26  33
   0   3   9 34465.6 1711.07  30
   0   3   9 40125.1 1929.81  19
   0   3 -10 7792.13 738.141   8
   0   3  10 7297.86 707.652  91
   0   3 -10 6266.96 611.026  33
   0   3  10 6784.11 633.459  30
   0   3  10 7513.75 817.632  67
   0   3  10 7223.44 720.124  74
   0   3  10 6364.15 680.739  19
   0   3  11 1394.89 322.958  30
   0   3  11 2288.55 409.866  74
   0   3  11 1922.42 389.062  91
   0   3 -11 1612.88 402.389   8
   0   3  11 1872.92 307.928  11
   0   3 -11 1369.47 405.964 101
   0   3  12 38330.2 1638.61  30
   0   3  12 36327.2 1706.92  91
   0   3 -12 38435.6 1757.80   8
   0   3 -12 34161.0 1682.50 101
   0   3  12 38780.7 1671.31  74
   0   3 -13 17333.9 890.261   8
   0   3 -13 15888.4 809.962  14
   0   3  13 16101.1 844.080  91
   0   3  14 5432.79 317.461  84
   0   4   0 73513.6 2662.86  19
   0   4   0 80265.2 2792.41  27
   0   4   1 50430.8 1913.42  19
   0   4  -1 52671.0 1981.27  27
   0   4  -2 9167.11 372.482  33
   0   4   2 10869.3 588.865  19
   0   4   2 10278.9 582.917  27
   0   4  -2 10591.3 583.193  27
   0   4  -3 85588.2 3060.88  33
   0   4   3 94094.8 3302.53  19
   0   4   3 94196.4 3258.38  27
   0   4   4 88014.0 3155.09  27
   0   4  -4 85521.5 3040.89  34
   0   4   5 2510.53 267.112  27
   0   4  -5 2312.31 255.597  34
   0   4  -6 30036.3 1293.98  34
   0   4   6 29734.0 1480.79  74
   0   4   6 30152.2 1435.92   2
   0   4   6 31903.5 1506.37  57
   0   4   6 26584.4 1205.71  27
   0   4   7 28472.7 1455.00   2
   0   4  -7 28216.0 1360.27   4
   0   4  -7 28281.1 1549.52 101
   0   4   7 27664.3 1499.57  98
   0   4   7 27241.5 1464.74  57
   0   4   7 28572.7 1500.02  74
   0   4   7 25881.0 1394.61  91
   0   4  -7 25234.3 1410.23  92
   0   4  -7 29092.4 1469.65   8
   0   4  -8 20634.7 1302.76 101
   0   4   8 19238.8 1242.06  19
   0   4  -8 18458.4 1070.03  33
   0   4   8 18443.6 1083.85  30
   0   4   8 20393.4 1220.56  57
   0   4   8 18396.4 1146.34  91
   0   4  -8 19526.6 1192.24  92
   0   4   8 21789.9 1278.97  74
   0   4  -8 19699.3 1198.16   8
   0   4  -9 9739.56 823.653   8
   0   4   9 9822.24 834.672  74
   0   4  -9 7555.25 662.460  33
   0   4   9 7882.62 667.623  30
   0   4  -9 7918.27 745.388  92
   0   4   9 8510.62 765.560  91
   0   4   9 9676.31 837.994  19
   0   4  -9 9383.99 870.417 101
   0   4  10 1388.21 307.655  30
   0   4  10 1140.46 344.189  91
   0   4 -10 2067.14 453.100 101
   0   4  10 1286.92 353.691  74
   0   4  11 3498.45 402.319  30
   0   4 -11 2934.80 466.256 101
   0   4  11 3455.47 458.419  91
   0   4  11 4189.02 493.831  74
   0   4  12 1342.18 283.393  91
   0   4 -12 1696.96 310.675 101
   0   4 -12 1390.03 269.289  14
   0   4 -13 3631.32 335.845   8
   0   5   0 28.9156 156.063  27
   0   5  -1 25946.8 1152.70  27
   0   5   1 21191.1 1009.58  19
   0   5  -2 14026.9 774.396  27
   0   5   2 12545.5 756.897  27
   0   5   2 12739.9 730.605  19
   0   5   3 12805.1 753.730  27
   0   5   3 12480.0 758.162  19
   0   5   4 24748.1 1177.60  27
   0   5   4 23664.0 1236.23  19
   0   5   5 9954.03 635.129  27
   0   5   5 9270.47 725.884  19
   0   5  -5 9245.27 676.239   4
   0   5  -6 17576.4 1062.62  92
   0   5  -6 16504.8 980.850   4
   0   5  -6 15177.4 962.030  18
   0   5   6 16506.0 1062.10  19
   0   5   6 14792.7 1032.03  57
   0   5   6 16697.8 1097.63  98
   0   5   6 18097.1 1118.27  24
   0   5   6 16946.2 875.817  27
   0   5  -6 16233.9 1037.50   8
   0   5  -6 18258.1 1133.70 101
   0   5  -7 72967.9 3159.37 101
   0   5   7 81296.9 3207.05  19
   0   5  -7 70144.6 2936.24  18
   0   5   7 75729.7 3102.31  57
   0   5  -7 69159.0 2915.03   4
   0   5   7 72818.1 3105.67  74
   0   5  -7 75294.3 3073.18   8
   0   5   7 77410.0 3176.52  98
   0   5  -7 73897.8 3059.59  92
   0   5   7 67499.2 2935.86  91
   0   5  -8 56044.9 2611.12   8
   0   5  -8 60094.7 2512.24  18
   0   5   8 59928.7 2740.74  19
   0   5  -8 65723.9 2829.45 101
   0   5   8 64190.4 2744.88  74
   0   5   8 59429.4 2447.25  30
   0   5   8 57044.2 2540.17  91
   0   5  -9 10463.5 915.030 101
   0   5   9 9938.43 767.472  91
   0   5   9 9773.29 864.864  74
   0   5  -9 9252.87 822.426   8
   0   5  10 6907.28 680.555  74
   0   5 -10 5846.32 646.044  23
   0   5  10 5944.96 563.430  91
   0   5 -10 5931.47 643.169   8
   0   5 -10 5781.56 651.417 101
   0   5 -11 9725.64 696.685  23
   0   5  11 10312.4 695.311  91
   0   5 -11 9769.37 757.556   8
   0   5 -11 10788.4 765.061 101
   0   5 -12 17123.6 914.155   8
   0   5  13-14.3700 105.310  97
   0   6   0 101666. 3843.96  27
   0   6  -1 70009.7 2804.33  27
   0   6   2 35555.6 1559.57  19
   0   6   2 35107.6 1643.54  27
   0   6   3 567.379 205.086  19
   0   6   3 708.766 303.050  28
   0   6   3 585.287 204.843  27
   0   6   4 49043.0 2263.78  98
   0   6  -4 50976.7 2173.00  93
   0   6  -4 49019.2 2299.95  23
   0   6   4 50120.9 2276.12  28
   0   6   4 49705.6 2130.90  27
   0   6  -4 48989.2 2160.57  18
   0   6   4 48798.0 2173.63  19
   0   6   5 121234. 4405.25  74
   0   6  -5 104013. 4249.80   8
   0   6  -5 114166. 4419.53 101
   0   6  -5 112043. 4283.07  93
   0   6  -5 114274. 4282.96  94
   0   6  -5 111544. 4483.27  23
   0   6   5 115721. 4422.57  24
   0   6   5 106797. 4174.15  27
   0   6   5 116199. 4386.11  19
   0   6  -5 118091. 4323.32  18
   0   6   5 110733. 4258.57   2
   0   6   6 1086.41 339.293  74
   0   6   6 1448.28 367.288  98
   0   6  -6 1299.76 337.801   8
   0   6  -6 1517.74 392.810 101
   0   6  -6 985.583 438.494  23
   0   6   6 1794.76 366.096  19
   0   6  -6 1904.51 381.693  18
   0   6   6 1361.26 377.984  24
   0   6   6 1609.99 409.433   2
   0   6  -6 1786.46 396.376   4
   0   6  -7 13164.4 928.425  18
   0   6   7 13608.8 1023.24  19
   0   6  -7 15603.6 1114.76 101
   0   6  -7 15269.5 1039.12   8
   0   6  -7 13473.5 1071.13  23
   0   6  -8 19313.4 1112.95  18
   0   6  -8 17923.6 1231.72 101
   0   6  -8 17877.8 1153.01   8
   0   6  -8 17042.8 1209.15  23
   0   6  -9 15309.6 913.327  18
   0   6  -9 15730.4 1084.53 101
   0   6  -9 14347.8 1020.20  23
   0   6  -9 14552.6 998.914   8
   0   6 -10 12403.1 842.509  23
   0   6 -10 12801.4 863.061   8
   0   6 -11 6946.91 507.193  23
   0   6  11 7316.50 590.373  84
   0   6 -11 7558.94 570.086   8
   0   6  12 497.578 187.523  97
   0   6  12 412.907 154.626  84
   0   6  12 539.045 171.078  22
   0   7   0-94.7176 186.304  27
   0   7   0-105.602 345.366  23
   0   7   0 99.3661 222.337  94
   0   7   0-43.6012 238.972  93
   0   7  -1 3131.49 445.723  94
   0   7   1 3033.38 403.863  93
   0   7  -1 2083.61 371.803  93
   0   7   1 2968.01 417.595  24
   0   7  -1 2437.80 484.328  23
   0   7  -1 2940.45 404.820  18
   0   7  -1 2968.68 451.307  21
   0   7   1 2080.02 382.034  21
   0   7   1 2515.27 438.712  22
   0   7   2 9515.67 768.864  98
   0   7   2 9907.96 718.189  93
   0   7  -2 12517.5 883.586  94
   0   7  -2 11114.8 830.286  21
   0   7  -2 10050.7 776.929  18
   0   7   2 10354.3 856.959  22
   0   7   2 11299.3 842.959  84
   0   7   2 12001.5 824.321  26
   0   7  -2 10331.4 892.713  23
   0   7   2 9527.23 758.256  25
   0   7   2 10519.1 809.400  24
   0   7   2 12065.1 918.714  28
   0   7   2 10192.4 798.282  27
   0   7   3 13915.9 1000.71  98
   0   7  -3 16089.0 1030.03  94
   0   7  -3 14224.4 986.672  93
   0   7   3 14431.4 1001.17  97
   0   7   3 16634.4 1017.00  27
   0   7  -3 16647.3 1172.70  23
   0   7   3 17520.0 1130.97  28
   0   7   3 15293.3 1031.69  24
   0   7   3 14692.0 959.307  25
   0   7   3 15967.8 967.518  26
   0   7   3 13518.5 896.211  19
   0   7   3 15869.1 1090.97  22
   0   7  -3 13760.4 960.191  18
   0   7   3 13266.7 995.190  84
   0   7  -3 12766.7 864.441   4
   0   7  -4 6548.48 644.983  93
   0   7  -4 6281.19 632.828  94
   0   7   4 6958.44 712.095  98
   0   7   4 7233.25 754.319  28
   0   7  -4 7705.08 817.294  23
   0   7   4 6848.29 654.555  25
   0   7   4 6701.00 709.929  22
   0   7   4 6656.53 634.230  19
   0   7  -4 6087.07 622.490  18
   0   7   4 5828.33 667.327  84
   0   7  -4 6887.07 634.037   4
   0   7   4 6326.24 611.780   2
   0   7  -5 13190.6 906.036  94
   0   7   5 12632.1 1017.82  98
   0   7   5 13253.9 1014.26  24
   0   7  -5 13413.2 1063.68  23
   0   7   5 11655.5 983.464  84
   0   7   5 13427.6 1061.75  22
   0   7   5 13119.2 947.075  19
   0   7  -5 12924.3 926.771  18
   0   7  -5 12369.0 882.400   4
   0   7   6 5338.59 691.909  22
   0   7  -6 4549.80 579.829  18
   0   7  -6 5288.45 699.033  23
   0   7   6 5365.18 693.673  84
   0   7  -6 4843.88 570.007   8
   0   7   7 6636.57 772.949  22
   0   7  -7 7282.60 677.782  18
   0   7   7 6995.53 769.873  84
   0   7  -7 7996.78 809.773  23
   0   7  -7 6098.98 655.526   8
   0   7  -8 12902.9 870.438  18
   0   7   8 13131.4 1045.76  22
   0   7   8 13532.5 1040.02  84
   0   7  -8 12577.6 963.829  23
   0   7  -8 11259.2 854.811   8
   0   7  -9 7585.88 676.619  23
   0   7  -9 7585.94 590.621  18
   0   7   9 8580.22 774.501  22
   0   7   9 8449.45 754.760  84
   0   7 -10 6240.91 533.647  23
   0   7  10 6401.28 590.248  22
   0   7 -10 7432.88 521.926  95
   0   7  10 8037.70 626.004  84
   0   7  11 14471.7 742.078  22
   0   7  11 12302.6 705.638  84
   0   8   0 23532.5 1438.84  28
   0   8   0 23688.2 1329.91  24
   0   8   0 22816.9 1240.59  18
   0   8   0 22303.4 1299.42  93
   0   8   0 21952.7 1266.90  95
   0   8  -1 38441.1 1785.91  24
   0   8  -1 39787.1 1942.29  28
   0   8   1 33674.3 1797.75  24
   0   8  -1 38195.5 1984.61  23
   0   8   1 38037.2 1837.69  26
   0   8  -1 34978.4 1598.47   4
   0   8  -1 36672.8 1767.89  18
   0   8   1 37371.5 1932.76  22
   0   8  -1 34754.0 1836.45  21
   0   8   1 34833.7 1690.94  95
   0   8  -1 35437.4 1790.25  95
   0   8   1 39062.4 1809.30  93
   0   8  -1 36182.8 1817.47  93
   0   8  -1 38711.9 1910.38  94
   0   8  -2 25286.0 1495.12  28
   0   8   2 27650.5 1524.71  24
   0   8   2 29428.2 1618.92  28
   0   8  -2 27963.7 1628.83  23
   0   8   2 26723.5 1456.07  25
   0   8   2 26732.7 1445.47  26
   0   8  -2 24573.5 1288.50   4
   0   8   2 25643.6 1537.62  22
   0   8   2 27300.8 1521.48  21
   0   8  -2 24783.1 1416.99  18
   0   8  -2 28637.5 1541.27  94
   0   8   2 26148.9 1409.54  97
   0   8   3 1796.81 382.066  21
   0   8   3 1590.50 427.797  22
   0   8  -3 1838.44 551.944  23
   0   8  -3 1890.48 416.624  18
   0   8   3 1592.17 383.012  84
   0   8  -3 1421.93 352.997   4
   0   8   3 1260.13 436.333  28
   0   8   3 2136.35 450.142  26
   0   8   3 1585.74 383.287  24
   0   8   3 1664.84 399.523  25
   0   8  -3 1219.94 373.669  28
   0   8   3 1400.81 386.637  97
   0   8  -3 1032.65 323.505  94
   0   8   4 28188.8 1542.13  21
   0   8   4 28265.8 1635.79  22
   0   8   4 28315.8 1569.84  84
   0   8  -4 26196.0 1323.95   3
   0   8   4 27137.7 1566.06  24
   0   8   4 26844.0 1460.31  25
   0   8  -4 27606.7 1651.58  23
   0   8  -4 26245.4 1469.53  94
   0   8   4 26913.4 1551.65  97
   0   8   5 2378.70 436.793  21
   0   8  -5 2829.95 473.670  18
   0   8  -5 3597.59 650.164  23
   0   8   5 4336.83 619.080  22
   0   8   5 2185.76 473.962  84
   0   8  -5 3174.24 409.690   3
   0   8  -5 3337.58 476.442  28
   0   8   5 3194.46 539.409  97
   0   8  -5 3291.60 449.013  94
   0   8  -6 6531.41 571.407  28
   0   8  -6 8291.01 806.692  23
   0   8   6 8266.30 824.668  22
   0   8  -6 8029.62 730.216  18
   0   8   6 7705.53 691.570  21
   0   8   6 6118.82 712.942  97
   0   8   6 6569.94 737.414  84
   0   8   7 83.6865 218.720  21
   0   8  -7-43.8751 251.214  18
   0   8   7 185.552 295.095  22
   0   8  -7 264.257 367.131  23
   0   8   7 439.591 355.604  97
   0   8   7 349.313 328.650  84
   0   8  -8 17962.3 1087.83  23
   0   8   8 16742.3 1099.87  84
   0   8  -8 17317.3 1006.95  18
   0   8   8 18380.0 1169.57  22
   0   8  -8 18122.6 1044.47  95
   0   8   8 18646.8 1119.71  97
   0   8  -9 8901.83 565.424  18
   0   8   9 8607.58 669.451  22
   0   8   9 7652.21 618.514  84
   0   8  -9 7236.30 508.630   3
   0   8   9 8650.96 645.887  97
   0   8  -9 7781.24 581.657  95
   0   8  -9 6922.61 561.708  23
   0   8  10 4130.20 380.920  22
   0   8  10 4059.13 350.137  84
   0   8 -10 4143.48 312.227  95
   0   8 -10 3555.22 278.928  23
   0   9   0 220.795 294.921  95
   0   9   0 62.0455 364.913  28
   0   9   0-103.502 270.439  25
   0   9   0 53.5672 306.647  26
   0   9   0 199.358 228.050  24
   0   9   0-83.5409 225.443  18
   0   9   1 366.908 295.139  95
   0   9  -1 244.018 342.313  95
   0   9  -1 270.457 219.524  24
   0   9   1 553.983 311.561  25
   0   9   1 200.228 316.955  26
   0   9  -1 241.399 320.743  28
   0   9   1 319.892 259.570  24
   0   9  -1 231.045 268.363  18
   0   9   1 432.101 338.473  22
   0   9  -2 5638.59 655.962  95
   0   9   2 6012.60 637.214  24
   0   9  -2 6380.03 694.189  28
   0   9   2 5159.11 597.684  26
   0   9   2 5579.59 618.247  25
   0   9   2 5022.16 620.021  21
   0   9  -2 5039.80 588.909  18
   0   9   2 4536.18 629.567  22
   0   9   3 4525.22 537.944  97
   0   9  -3 5524.02 693.482  95
   0   9   3 6308.21 662.747  24
   0   9  -3 5686.08 719.053  23
   0   9  -3 4196.37 579.849  28
   0   9   3 5217.09 575.614  25
   0   9  -3 6935.80 674.091  18
   0   9   3 5070.45 661.662  22
   0   9   3 5875.81 639.836  21
   0   9  -4 4236.99 596.153  95
   0   9   4 5310.80 577.584  97
   0   9  -4 5054.79 674.504  23
   0   9  -4 3961.97 518.917  28
   0   9   4 5641.82 607.305  21
   0   9  -4 5351.04 608.642  18
   0   9   4 5575.11 648.431  22
   0   9   5 1853.07 405.128  97
   0   9  -5 2695.22 535.972  23
   0   9  -5 2069.15 337.799  28
   0   9   5 3286.24 442.546  21
   0   9   5 2446.26 474.485  22
   0   9  -5 2233.29 432.637  18
   0   9   6 11014.7 825.486  97
   0   9  -6 11402.6 841.443  95
   0   9  -6 12818.8 940.873  23
   0   9  -6 10900.2 817.633  18
   0   9   6 11004.6 890.358  22
   0   9   6 11396.3 794.209  21
   0   9  -7 3624.12 454.182  95
   0   9   7 2969.76 427.713  97
   0   9  -7 3459.82 459.596  23
   0   9   7 3740.88 505.932  22
   0   9  -7 3902.40 449.617  18
   0   9  -8 15313.2 850.584  95
   0   9  -8 14371.9 821.970  23
   0   9  -8 15483.9 822.409  18
   0   9   8 15891.6 919.100  22
   0   9  -9 148.194 167.857  95
   0   9  -9 301.772 161.919  26
   0   9   9 146.180 143.815  22
   0  10   0 6567.79 646.635  26
   0  10   0 5735.24 654.522  28
   0  10   0 6005.13 592.384  25
   0  10   0 6968.94 595.492  24
   0  10  -1 16512.1 998.666  95
   0  10   1 17198.6 1032.07  26
   0  10   1 17198.5 1028.16  24
   0  10  -1 14583.1 984.182  25
   0  10  -1 15829.4 1089.60  28
   0  10   1 17380.7 1022.81  25
   0  10  -1 17701.4 1116.46  26
   0  10  -1 16566.2 980.727  18
   0  10   1 14642.7 1069.96  22
   0  10  -2 36720.9 1703.46  95
   0  10  -2 33557.5 1746.43  26
   0  10  -2 34205.1 1717.64  28
   0  10   2 34559.1 1631.72  25
   0  10   2 35446.3 1737.63  21
   0  10   2 34166.0 1775.40  22
   0  10  -2 34772.6 1657.56  18
   0  10  -3 3363.56 499.896  95
   0  10  -3 2925.87 511.295  26
   0  10  -3 2404.04 407.934  28
   0  10  -3 3242.01 455.798  18
   0  10   3 2831.91 423.691  21
   0  10   3 2323.14 485.785  22
   0  10  -4 15362.4 975.789  95
   0  10   4 13592.9 972.168  22
   0  10  -4 14732.6 931.133  18
   0  10   4 15038.6 932.021  21
   0  10  -5 1966.36 402.975  95
   0  10   5 1943.89 363.190  22
   0  10   5 2219.98 334.094  21
   0  10  -6 14141.8 861.698  26
   0  10   6 14721.0 903.077  22
   0  10  -6 15709.9 860.479  18
   0  10  -7 1246.23 257.000  95
   0  10  -7 1326.44 260.975  26
   0  10   7 1378.51 254.449  22
   0  10  -7 1635.47 273.810  18
   0  10  -8 6620.89 374.946  95
   0  10  -8 5787.20 353.158  26
   0  11   0 115.667 255.876  26
   0  11  -1 4381.53 464.693  26
   0  11  -2 468.796 296.666  26
   0  11  -3 36435.3 1588.46  26
   0  11  -3 34281.7 1487.24  18
   0  11  -4 8193.70 559.384  95
   0  11   4 9163.02 630.978  22
   0  11  -5 3148.38 317.243  95
   0  11  -6 1478.57 185.915  26
  -1 -10   5 12436.3 788.633 128
   1 -10   3 17852.7 1065.21 117
   1 -10   5 289.708 251.993 131
   1 -10   6 4934.42 403.420 135
   1 -10   7 3058.02 280.121  67
  -1  -9   9 14263.6 703.028  59
  -1  -9   9 14375.1 716.246  53
  -1  -9   8 786.462 281.987 128
  -1  -9   8 355.513 174.698  80
  -1  -9   8 492.679 261.319 134
  -1  -9   7 1373.08 357.860 128
  -1  -9   7 1397.98 330.396 125
  -1  -9   7 1326.93 311.151 130
  -1  -9   6 1020.98 324.113 115
  -1  -9   6 1741.57 373.557 125
  -1  -9   6 1359.70 338.325 119
  -1  -9   6 1198.70 358.315 130
  -1  -9   5 1247.58 358.466 115
  -1  -9   5 1615.11 375.377 125
  -1  -9   4 16639.0 1051.34 125
  -1  -9   3 8252.28 703.375 108
  -1  -9   2 3530.71 451.322 108
   1  -9   0 154.292 190.110 106
   1  -9   1 17918.8 1088.78 107
   1  -9   2 42025.5 1980.16 107
   1  -9   4 12592.7 893.608 129
   1  -9   5 5136.61 586.456 117
   1  -9   6 7911.41 697.469 117
   1  -9   6 9061.78 781.660 115
   1  -9   6 9727.45 745.735 131
   1  -9   6 8095.46 697.143 124
   1  -9   7 35500.5 1707.64 119
   1  -9   7 37886.2 1685.60 124
   1  -9   7 37256.2 1663.87 131
   1  -9   8 159.851 174.372 135
   1  -9   8 205.999 239.944 130
   1  -9   8 140.173 122.640  89
   1  -9   9 3028.73 272.636  62
  -1  -8  10 14285.7 741.446  82
  -1  -8  10 17391.7 817.468  80
  -1  -8  10 14273.4 726.581  49
  -1  -8  10 21949.1 932.175  53
  -1  -8  10 19316.2 853.531  51
  -1  -8  10 19209.1 900.365 134
  -1  -8  10 18994.3 875.320  59
  -1  -8   9 8041.16 553.420  82
  -1  -8   9 7370.08 617.838 134
  -1  -8   9 8016.61 630.055 130
  -1  -8   9 6989.38 494.832  62
  -1  -8   9 6429.60 484.813  49
  -1  -8   9 7891.19 629.233 128
  -1  -8   9 7607.39 627.961 125
  -1  -8   8 1494.22 302.261  62
  -1  -8   8 1604.68 389.868 130
  -1  -8   8 1212.53 370.206 125
  -1  -8   8 1717.77 382.446 128
  -1  -8   8 1820.13 380.696 119
  -1  -8   8 2704.30 445.022 115
  -1  -8   7 42099.2 2015.47 130
  -1  -8   7 44222.2 1997.54 113
  -1  -8   7 42265.4 2009.81 115
  -1  -8   7 41675.8 2001.21 119
  -1  -8   7 41837.2 2027.10 125
  -1  -8   6 22453.1 1310.59 108
  -1  -8   6 23352.6 1317.30 113
  -1  -8   6 22258.9 1356.74 115
  -1  -8   6 24448.7 1408.05 125
  -1  -8   6 22966.6 1354.86 119
  -1  -8   5 6457.59 643.153 113
  -1  -8   5 6941.38 653.020 108
  -1  -8   5 6188.05 666.825 119
  -1  -8   5 7323.43 739.852 115
  -1  -8   5 6484.43 697.843  36
  -1  -8   4 15476.6 990.085 113
  -1  -8   4 15966.4 1058.66 108
  -1  -8   4 13493.2 1019.37  36
  -1  -8   4 14812.5 1031.86 115
  -1  -8   4 15477.6 1041.79 119
  -1  -8   3 60113.8 2574.41  36
  -1  -8   3 54600.6 2474.65 115
  -1  -8   2 3469.79 498.762  36
   1  -8  -2 4964.54 542.397 109
  -1  -8   1 24276.9 1299.03  36
   1  -8  -1 21541.9 1291.06 106
   1  -8   0 60852.5 2521.44 107
  -1  -8   0 57327.8 2532.54  43
   1  -8   1 4020.71 444.575 110
   1  -8   1 3198.18 532.020  35
   1  -8   2 7915.98 678.430 110
   1  -8   2 8388.15 804.103  35
   1  -8   3 23686.1 1274.11 108
   1  -8   3 23438.5 1314.88 110
   1  -8   3 25147.6 1485.11  35
   1  -8   4 20462.5 1323.58  35
   1  -8   4 20021.7 1221.91 122
   1  -8   4 20721.1 1216.71 110
   1  -8   4 18096.7 1158.32 116
   1  -8   5 6543.20 695.358 129
   1  -8   5 5976.64 641.633 122
   1  -8   5 6363.49 639.356 110
   1  -8   5 5865.57 714.477 117
   1  -8   6 1121.38 440.182 117
   1  -8   6 1448.71 373.093 122
   1  -8   6 1630.65 434.502 132
   1  -8   6 1305.68 400.897 129
   1  -8   7 7128.13 651.592 132
   1  -8   7 8516.05 668.262 129
   1  -8   7 9258.05 788.231 131
   1  -8   7 7645.47 727.134 124
   1  -8   7 7987.25 732.115 117
   1  -8   7 7575.64 727.424 113
   1  -8   8 1704.55 273.559  44
   1  -8   8 1768.99 368.030 124
   1  -8   8 1896.90 392.676 131
   1  -8   8 1519.21 325.895 132
   1  -8   8 1299.11 375.771 135
   1  -8   8 1601.94 366.045 117
   1  -8   8 1863.29 335.963  68
   1  -8   9 1451.49 299.784 131
   1  -8   9 1660.57 312.246 135
   1  -8   9 1547.11 264.626  89
   1  -8   9 1396.75 318.699  67
   1  -8   9 1523.61 255.357  68
   1  -8   9 1555.01 285.466  63
   1  -8  10 433.867 183.288  62
   1  -8  10 857.548 180.460  67
   1  -8  10 412.672 121.650  46
   1  -8  10 598.206 135.990  89
  -1  -7  11 6655.10 458.595  82
  -1  -7  11 6771.80 476.322  80
  -1  -7  11 7677.63 473.919  88
  -1  -7  11 6721.71 426.970  62
  -1  -7  11 6440.97 476.626  59
  -1  -7  11 7718.80 515.454 134
  -1  -7  11 6454.17 495.794  53
  -1  -7  11 7268.38 493.126  51
  -1  -7  11 7258.76 452.314  49
  -1  -7  10 6827.17 569.554  82
  -1  -7  10 7500.99 605.831  80
  -1  -7  10 7898.47 574.767  62
  -1  -7  10 6717.27 632.612 130
  -1  -7  10 6748.69 630.092 134
  -1  -7  10 7470.98 490.719  46
  -1  -7  10 8225.78 637.106 128
  -1  -7  10 8643.21 674.047 125
  -1  -7   9 9064.04 766.234 119
  -1  -7   9 9509.89 792.118 125
  -1  -7   9 9772.28 647.395  46
  -1  -7   9 9357.45 727.743  62
  -1  -7   9 11042.4 845.609 130
  -1  -7   9 9686.35 817.016 134
  -1  -7   9 9827.69 774.019 113
  -1  -7   8 9671.08 680.371  46
  -1  -7   8 8635.11 819.368 125
  -1  -7   8 9862.87 877.348 130
  -1  -7   8 10273.4 852.890 119
  -1  -7   8 9013.79 836.552 115
  -1  -7   8 8963.44 796.407 113
  -1  -7   7 852.558 409.895 119
  -1  -7   7 493.388 323.040 113
  -1  -7   7 862.584 403.669 115
  -1  -7   7 748.350 331.545 124
  -1  -7   7 116.904 402.644 125
  -1  -7   6 7957.47 820.967 115
  -1  -7   6 8616.18 828.582 119
  -1  -7   6 7919.03 723.500 108
  -1  -7   6 8914.37 798.924 113
  -1  -7   6 8538.91 795.853  36
  -1  -7   6 9055.08 726.985  40
  -1  -7   6 8842.38 689.149  39
  -1  -7   6 9585.90 772.877 124
  -1  -7   5 1760.53 383.758 124
  -1  -7   5 1231.51 430.821 119
  -1  -7   5 1519.67 323.674  40
  -1  -7   5 1676.17 423.212  36
  -1  -7   5 1365.05 454.387 115
  -1  -7   5 1679.92 398.271 113
  -1  -7   5 2264.21 380.980 108
  -1  -7   4 5952.89 540.737  40
  -1  -7   4 4597.89 580.285  36
  -1  -7   4 6585.29 682.711 115
  -1  -7   4 4538.14 557.468 113
   1  -7  -4 5865.64 546.847 109
  -1  -7   3 12204.8 791.476  40
  -1  -7   3 11695.7 863.538  36
   1  -7  -3 11171.9 780.379 106
   1  -7  -3 10987.7 795.497 109
  -1  -7   3 10838.3 810.791 113
  -1  -7   2 714.387 281.245  36
  -1  -7   2 954.040 234.511  40
   1  -7  -2 1185.55 260.067  37
   1  -7  -2 1064.47 274.465 106
  -1  -7   2 1080.06 290.517  43
  -1  -7   1 883.707 266.688  36
   1  -7  -1 790.546 257.769 107
  -1  -7   1 642.645 246.641  43
   1  -7   0 1464.48 268.270 110
  -1  -7   0 1652.85 293.019  36
   1  -7   1 11082.1 718.369 110
   1  -7   1 8154.14 671.406 112
   1  -7   1 10264.1 661.592 108
   1  -7   1 10410.4 751.204  38
  -1  -7  -1 8635.58 685.576 104
   1  -7   2 6937.31 641.180 111
   1  -7   2 7161.14 615.988 110
   1  -7   2 7507.66 593.575 108
   1  -7   2 6629.00 615.317  38
   1  -7   2 8301.68 760.409  35
   1  -7   3 28151.7 1468.98 110
   1  -7   3 28524.2 1429.25 108
   1  -7   3 29103.3 1477.98 111
   1  -7   3 30072.2 1635.74  35
   1  -7   3 27824.2 1460.91  38
   1  -7   4 2723.03 492.699 121
   1  -7   4 3624.73 558.748 116
   1  -7   4 2404.55 398.889 108
   1  -7   4 3444.16 456.540 110
   1  -7   4 3129.61 449.545 111
   1  -7   4 2830.91 428.358  38
   1  -7   4 2823.33 518.376  35
   1  -7   5 34351.8 1755.29 122
   1  -7   5 34983.3 1852.34  35
   1  -7   5 29945.4 1660.83  38
   1  -7   5 33386.1 1696.40 116
   1  -7   5 36232.5 1738.61 110
   1  -7   6 48840.2 2234.45 122
   1  -7   6 47115.8 2271.88  36
   1  -7   6 49811.4 2229.10 110
   1  -7   6 45086.2 2219.88 129
   1  -7   6 47283.5 2155.33 116
   1  -7   6 48329.4 2344.98 117
   1  -7   7 23169.3 1365.83 132
   1  -7   7 23562.2 1346.21 129
   1  -7   7 21663.2 1402.84 131
   1  -7   7 23348.8 1427.42 124
   1  -7   7 25513.5 1488.21 117
   1  -7   7 21138.9 1280.85 122
   1  -7   8 925.815 342.281 129
   1  -7   8 735.203 382.082 124
   1  -7   8 562.886 265.023  88
   1  -7   8 406.395 358.403 132
   1  -7   8 734.857 394.818 131
   1  -7   8 473.106 355.185 115
   1  -7   8 432.553 361.641 117
   1  -7   9 5829.28 526.142  44
   1  -7   9 5873.42 610.354 125
   1  -7   9 5625.08 592.385 124
   1  -7   9 5704.23 471.229  88
   1  -7   9 5739.17 574.568 115
   1  -7   9 6257.01 601.780 113
   1  -7   9 5617.57 610.634 131
   1  -7   9 5919.65 618.840 135
   1  -7   9 6117.70 643.267 130
   1  -7   9 5444.46 556.510 132
   1  -7   9 6184.29 618.841 119
   1  -7   9 5983.56 572.660  68
   1  -7  10 21202.5 1091.92 130
   1  -7  10 22197.1 1092.01 135
   1  -7  10 19591.5 1036.32 134
   1  -7  10 19673.0 964.931  44
   1  -7  10 20467.9 1034.91  63
   1  -7  10 20638.5 1000.17  68
   1  -7  10 21161.7 1095.37  67
   1  -7  10 19923.7 917.789  88
   1  -7  10 19626.3 1005.76  89
   1  -7  11 8127.95 442.527  89
   1  -7  11 6961.92 429.761  46
   1  -7  11 8627.00 512.819  62
   1  -7  11 6821.49 431.785  63
   1  -7  11 6728.02 413.567  53
   1  -7  11 7340.36 469.053  67
  -1  -6  12 5872.44 380.577  45
  -1  -6  12 5272.45 386.488  88
  -1  -6  12 5477.84 359.336  89
  -1  -6  12 6022.12 417.113  51
  -1  -6  12 5964.05 394.638  49
  -1  -6  12 5185.02 385.806  59
  -1  -6  12 6040.06 416.540  80
  -1  -6  12 5367.05 402.014  82
  -1  -6  12 4843.42 347.941  79
  -1  -6  11 10768.5 651.659  46
  -1  -6  11 11185.4 734.913  82
  -1  -6  11 10363.8 729.517  80
  -1  -6  11 10664.3 700.774 128
  -1  -6  11 10218.1 685.918  49
  -1  -6  11 10023.1 720.124  51
  -1  -6  11 12167.9 801.372  53
  -1  -6  11 11511.7 780.568 130
  -1  -6  11 10425.2 703.741  62
  -1  -6  10 12106.9 776.307  46
  -1  -6  10 10711.3 830.287  82
  -1  -6  10 10422.4 739.123  67
  -1  -6  10 12096.9 851.965  62
  -1  -6  10 11271.5 875.061 134
  -1  -6  10 11475.7 883.227 130
  -1  -6  10 10827.6 837.304 128
  -1  -6  10 11639.7 880.074 125
  -1  -6   9 6837.08 707.926  62
  -1  -6   9 6486.59 722.253 119
  -1  -6   9 7729.21 647.686  46
  -1  -6   9 7190.40 657.490  67
  -1  -6   9 6244.63 599.549  63
  -1  -6   9 7291.55 707.792 113
  -1  -6   9 7567.86 754.816 115
  -1  -6   9 7968.39 775.604 128
  -1  -6   9 7448.60 772.572 125
  -1  -6   9 6672.59 633.685 135
  -1  -6   9 8708.76 821.517 130
  -1  -6   8 5250.25 594.255 131
  -1  -6   8 5009.11 585.596 135
  -1  -6   8 6658.38 772.193 130
  -1  -6   8 5378.29 544.456  39
  -1  -6   8 4729.12 575.273  67
  -1  -6   8 5802.80 666.554 113
  -1  -6   8 5114.38 669.440 115
  -1  -6   8 5041.36 611.453 124
  -1  -6   8 4933.00 702.952 125
  -1  -6   8 5565.79 703.970 119
  -1  -6   7 27038.7 1566.14 125
  -1  -6   7 25586.0 1445.47 124
  -1  -6   7 26496.6 1498.68  36
  -1  -6   7 26116.3 1416.33  40
  -1  -6   7 27763.3 1474.87 108
  -1  -6   7 24977.7 1519.36 115
  -1  -6   7 27731.3 1536.81 113
  -1  -6   7 23738.1 1372.73 135
  -1  -6   7 23008.9 1366.63 131
  -1  -6   7 27282.8 1562.58 119
  -1  -6   6 5384.89 605.587 124
  -1  -6   6 5509.68 579.745  40
  -1  -6   6 5795.02 709.090 115
  -1  -6   6 5293.35 651.151 113
  -1  -6   6 5756.05 612.037 131
  -1  -6   6 6178.50 714.221 119
  -1  -6   6 5641.58 595.667 117
  -1  -6   5 24134.8 1307.11 108
  -1  -6   5 22878.2 1278.93 124
  -1  -6   5 23911.8 1273.60  40
  -1  -6   5 26541.9 1420.51  36
   1  -6  -5 23619.5 1211.92 109
  -1  -6   5 23260.5 1265.71 131
  -1  -6   5 22377.8 1268.30 117
  -1  -6   5 22126.0 1359.02 115
  -1  -6   4 2634.79 409.163 124
   1  -6  -4 1973.62 332.077 109
  -1  -6   4 2439.72 409.225 113
  -1  -6   4 2044.73 383.721  36
  -1  -6   4 2874.15 367.933  40
  -1  -6   4 2434.67 386.514 117
   1  -6  -4 2076.60 310.879 106
   1  -6  -3 24731.2 1254.22 109
   1  -6  -3 24855.3 1225.40 106
  -1  -6   3 25195.5 1217.76  43
  -1  -6   3 24260.3 1212.55  40
  -1  -6   3 23882.1 1297.73  36
   1  -6  -2 45172.0 1870.03 107
  -1  -6   2 44254.3 1932.37  43
  -1  -6   2 48521.3 2025.26  36
  -1  -6   1 20996.6 1110.60  43
  -1  -6   1 19840.3 1073.91  36
   1  -6  -1 21154.6 1046.76  37
   1  -6  -1 21597.5 980.287 110
   1  -6   0 43936.3 1893.89 104
  -1  -6   0 41787.3 1797.48  36
   1  -6   0 44588.5 1774.66  37
   1  -6   0 44342.4 1733.47 108
   1  -6   0 42582.5 1780.43 110
   1  -6   1 32650.1 1546.92 104
   1  -6   1 33722.1 1560.43  38
  -1  -6  -1 32469.5 1402.39  36
   1  -6   1 31888.4 1456.44 110
   1  -6   1 33858.2 1434.67 108
   1  -6   2 73768.4 2857.01 104
   1  -6   2 69714.8 2803.33  38
   1  -6   2 68596.6 2604.18  39
   1  -6   2 71034.0 2939.02  35
   1  -6   2 73004.1 2721.64 108
   1  -6   2 68042.1 2733.63 114
   1  -6   2 65669.7 2711.58 112
   1  -6   3 23890.5 1177.56  39
   1  -6   3 25568.7 1330.86  38
   1  -6   3 27619.2 1464.54  35
   1  -6   3 24942.1 1242.89 114
   1  -6   3 25476.2 1339.43 111
   1  -6   3 26746.2 1262.00 112
   1  -6   3 24310.4 1284.89 110
   1  -6   3 27722.3 1302.66 108
   1  -6   4 2567.52 426.680  38
   1  -6   4 3271.82 362.505  39
   1  -6   4 2485.83 471.766  35
  -1  -6  -4 2512.94 335.761  41
   1  -6   4 2517.89 379.109 108
   1  -6   4 2652.04 483.584 116
   1  -6   4 2470.89 456.515 121
   1  -6   4 2443.28 384.364 110
   1  -6   4 2408.09 412.936 111
   1  -6   5 3903.99 488.361  38
  -1  -6  -5 2609.66 359.784  41
   1  -6   5 3398.90 393.895  39
   1  -6   5 3124.17 524.597  35
   1  -6   5 2401.09 428.804 111
   1  -6   5 3046.76 429.094 110
   1  -6   5 3193.61 442.014 108
   1  -6   5 3080.21 558.438 122
   1  -6   5 2911.79 458.708 121
   1  -6   5 3836.57 543.744 116
   1  -6   6 18367.7 1197.33 122
   1  -6   6 18962.4 1089.85  39
   1  -6   6 17804.1 1156.94  38
  -1  -6  -6 17147.4 1043.63  41
   1  -6   6 19030.8 1157.42 116
   1  -6   6 18833.3 1291.59 117
   1  -6   6 17064.7 1190.08 129
   1  -6   7 25505.9 1518.76 117
   1  -6   7 23622.8 1395.60 122
   1  -6   7 24601.8 1392.24  36
   1  -6   7 23538.4 1306.95  39
   1  -6   7 23754.0 1440.90 132
   1  -6   7 22831.4 1399.21 129
   1  -6   7 23255.8 1348.26 110
  -1  -6  -7 23794.4 1307.84  41
   1  -6   8 728.169 394.357 117
   1  -6   8 933.379 436.233 119
   1  -6   8 1230.99 469.344 124
   1  -6   8 1627.89 471.411 129
   1  -6   8 1982.01 464.245 132
   1  -6   8 1068.53 458.081 131
   1  -6   8 1086.66 427.743 115
   1  -6   8 830.476 325.086  66
   1  -6   9 660.832 325.816 117
   1  -6   9 1233.24 411.704 119
   1  -6   9 751.484 378.031 125
   1  -6   9 1689.94 437.790 124
   1  -6   9 1391.76 335.561  88
   1  -6   9 839.274 233.720  12
   1  -6   9 961.035 385.204 132
   1  -6   9 1556.19 459.296 131
   1  -6   9 1109.63 417.226 135
   1  -6   9 389.412 361.476  68
   1  -6   9 1133.70 310.188  66
   1  -6   9 1840.09 388.692 113
   1  -6   9 1601.93 420.603 115
   1  -6  10 3839.91 528.775  67
   1  -6  10 4125.16 521.814  68
   1  -6  10 4090.09 513.576  63
   1  -6  10 5453.89 511.569  44
   1  -6  10 3907.68 497.612 119
   1  -6  10 4215.63 367.901  12
   1  -6  10 4333.05 443.097  88
   1  -6  10 4758.84 493.441  89
   1  -6  10 3899.24 518.781 124
   1  -6  10 4802.46 518.188 125
   1  -6  10 5049.88 472.284 128
   1  -6  10 4901.98 517.460 115
   1  -6  10 4820.55 564.540 131
   1  -6  10 4857.95 572.650 135
   1  -6  10 4539.98 547.097 130
   1  -6  11 5896.78 470.555  68
   1  -6  11 5535.64 483.541  63
   1  -6  11 4900.11 477.375  67
   1  -6  11 5305.19 459.203  89
   1  -6  11 5525.64 411.980  88
   1  -6  11 5288.91 430.611  44
   1  -6  11 5193.81 415.718 134
   1  -6  11 4155.91 429.082 130
   1  -6  11 5420.93 487.759 135
   1  -6  11 4636.51 418.435  53
   1  -6  12 83.5208 92.1294  89
   1  -6  12 138.130 117.226  82
   1  -6  12 180.578 108.577  46
   1  -6  12 193.096 114.980  67
  -1  -5  13 7477.07 421.008  82
  -1  -5  12 565.847 209.282 134
  -1  -5  12 339.718 155.542  67
  -1  -5  12 521.976 175.145  89
  -1  -5  12 535.572 242.961  80
  -1  -5  12 448.768 232.328  82
  -1  -5  12 434.220 197.703  59
  -1  -5  12 327.374 231.117  62
  -1  -5  12 409.561 221.337  53
  -1  -5  12 381.304 208.368  49
  -1  -5  12 504.108 204.548  46
  -1  -5  12 389.176 184.744  45
  -1  -5  11 8612.32 636.280  46
  -1  -5  11 7172.23 657.452  82
  -1  -5  11 7022.69 657.849  80
  -1  -5  11 8397.41 704.813  62
  -1  -5  11 6473.87 567.108  67
  -1  -5  11 6315.33 528.723 127
  -1  -5  11 8093.18 647.097 128
  -1  -5  11 7516.73 660.793  51
  -1  -5  10 22089.5 1270.01  67
  -1  -5  10 24710.4 1360.53 128
  -1  -5  10 23012.3 1258.62  63
  -1  -5  10 21285.3 1325.28  62
  -1  -5  10 23655.7 1284.08  46
  -1  -5  10 22741.9 1203.76  44
  -1  -5  10 21881.9 1265.31 135
  -1  -5  10 23705.0 1408.39 130
  -1  -5   9 1918.17 477.801 119
  -1  -5   9 3099.43 533.641 113
  -1  -5   9 2634.66 559.173 115
  -1  -5   9 2534.20 477.524  67
  -1  -5   9 3185.96 555.424 125
  -1  -5   9 3196.38 563.818 128
  -1  -5   9 2110.97 436.088  63
  -1  -5   9 1839.57 377.876  44
  -1  -5   9 1818.97 456.381 135
  -1  -5   9 2314.41 568.583 130
  -1  -5   8 5749.37 689.281 119
  -1  -5   8 5416.23 558.708  44
  -1  -5   8 5394.74 639.012 131
  -1  -5   8 4080.04 582.259 135
  -1  -5   8 6507.34 802.390 130
  -1  -5   8 4543.25 551.477 108
  -1  -5   8 5785.59 616.320  63
  -1  -5   8 5611.26 623.501  67
  -1  -5   8 4730.95 679.701 115
  -1  -5   8 6525.11 720.938 113
  -1  -5   8 6893.99 766.166 125
  -1  -5   8 5385.40 647.275 124
  -1  -5   7 8784.59 772.872 124
  -1  -5   7 7537.47 847.774 125
  -1  -5   7 7760.67 737.608 135
  -1  -5   7 8303.35 738.982 131
  -1  -5   7 10308.2 872.999 115
  -1  -5   7 8986.57 738.088 108
  -1  -5   7 9473.90 832.398 113
  -1  -5   7 8179.03 715.765  63
  -1  -5   7 8547.12 725.195  40
  -1  -5   7 8262.40 766.977  36
  -1  -5   7 8373.89 834.124 119
  -1  -5   6 25405.7 1304.40 108
  -1  -5   6 22621.3 1326.84 113
  -1  -5   6 22136.2 1262.87 131
  -1  -5   6 26310.5 1337.79 117
  -1  -5   6 22916.2 1367.22 115
  -1  -5   6 22634.1 1359.32 119
  -1  -5   6 24289.8 1282.46  40
  -1  -5   6 20998.5 1273.52 124
  -1  -5   6 24142.2 1209.05  42
   1  -5  -5 2105.24 310.291 109
  -1  -5   5 1263.10 391.972 115
  -1  -5   5 1388.87 336.459 113
  -1  -5   5 735.234 310.596 131
  -1  -5   5 911.011 243.839  40
  -1  -5   5 1483.53 353.259  36
  -1  -5   5 1204.15 332.037 124
  -1  -5   5 1453.46 239.710  42
  -1  -5   5 1147.54 325.015 117
   1  -5  -4 12787.2 744.627 106
  -1  -5   4 13353.4 824.369 117
  -1  -5   4 15050.0 908.047  36
  -1  -5   4 14532.7 833.851  40
  -1  -5   4 12629.4 808.771 124
  -1  -5   4 13912.8 739.935  42
   1  -5  -4 13020.3 797.603 109
  -1  -5   3 24614.9 1204.68  36
  -1  -5   3 23518.9 1134.95  40
  -1  -5   3 23581.8 1116.08  43
  -1  -5   3 22586.3 1021.94  42
   1  -5  -3 25344.1 1138.20 106
   1  -5  -3 21555.7 996.101 107
   1  -5  -3 23727.4 1145.18 109
  -1  -5   2 29456.7 1304.81  36
  -1  -5   2 26035.1 1180.09  35
   1  -5  -2 25970.8 1168.26 107
  -1  -5   2 26214.1 1099.74  42
  -1  -5   2 29415.5 1271.82  43
  -1  -5   1 23574.0 1069.09  36
  -1  -5   1 20539.2 963.846  35
   1  -5  -1 21447.0 951.879 110
   1  -5  -1 21468.1 904.003 108
   1  -5   0 3414.51 347.726 104
   1  -5   0 2643.94 260.176 108
  -1  -5   0 3564.83 336.729  36
   1  -5   0 3525.94 328.264  37
  -1  -5  -1 60014.9 2238.10  36
   1  -5   1 57184.5 2230.63  37
  -1  -5  -1 57853.6 2193.80  41
   1  -5   1 61201.6 2273.31 108
   1  -5   2 12437.8 763.644  38
   1  -5   2 11209.8 618.160  39
  -1  -5  -2 11130.9 618.368  41
   1  -5   2 10515.3 692.220 112
   1  -5   2 12010.0 684.715 108
   1  -5   3 5966.87 457.049  39
   1  -5   3 6766.78 618.187  35
  -1  -5  -3 6348.22 466.856  41
   1  -5   3 6513.05 566.833  38
   1  -5   3 6485.44 522.953 104
   1  -5   3 5516.79 488.484 112
   1  -5   3 6592.56 566.086 111
   1  -5   3 6051.32 497.294 114
   1  -5   3 6726.86 506.295 108
   1  -5   4 4958.89 464.176 104
   1  -5   4 4410.22 443.018 114
   1  -5   4 4942.15 518.949 111
   1  -5   4 5581.12 485.247 110
   1  -5   4 4379.86 441.264 108
   1  -5   4 4496.56 489.248  38
   1  -5   4 4558.54 427.879  39
   1  -5   4 5503.30 575.060  35
   1  -5   4 5571.55 565.976 121
   1  -5   5 13143.1 889.489 108
   1  -5   5 15032.6 954.576 111
   1  -5   5 14120.9 979.073 122
   1  -5   5 15401.8 1040.77  35
   1  -5   5 14307.9 863.330  39
   1  -5   5 13757.3 924.744  38
   1  -5   5 14133.9 969.476 116
   1  -5   5 13867.0 926.329 121
   1  -5   6 30983.9 1515.97 110
   1  -5   6 28482.5 1576.86 129
   1  -5   6 31729.6 1618.35 122
   1  -5   6 28783.7 1527.56  38
   1  -5   6 28794.4 1449.85  39
   1  -5   6 29718.7 1637.60 117
   1  -5   6 27100.9 1505.77 116
   1  -5   7 21965.1 1299.15 110
   1  -5   7 22764.4 1418.52 132
   1  -5   7 24400.7 1436.08 129
   1  -5   7 23922.2 1402.88 122
   1  -5   7 23416.0 1235.82  29
   1  -5   7 24229.7 1313.00  39
   1  -5   7 24362.4 1331.24  36
   1  -5   7 24634.2 1488.48 117
   1  -5   8 13703.3 1069.82 117
   1  -5   8 13645.3 1021.05 115
   1  -5   8 12460.5 899.003 110
   1  -5   8 12093.6 995.110 129
   1  -5   8 12798.7 1072.03 131
   1  -5   8 12354.6 1004.76 132
   1  -5   8 12367.8 1015.06 124
   1  -5   8 11429.9 825.196  29
   1  -5   8 12301.0 866.970  36
   1  -5   8 11597.8 864.460  39
   1  -5   8 12592.5 947.112  66
   1  -5   9 20196.3 1232.08 125
   1  -5   9 17946.5 1049.88  29
   1  -5   9 16697.0 1097.06  66
   1  -5   9 19947.2 1265.39  68
   1  -5   9 18001.0 1175.14 115
   1  -5   9 19634.1 1212.82 113
   1  -5   9 16693.4 1236.49 135
   1  -5   9 18393.7 1257.17 131
   1  -5   9 18585.2 1222.46 132
   1  -5   9 19032.5 1228.13 119
   1  -5   9 17558.2 1229.24 117
   1  -5  10 55268.1 2460.56 130
   1  -5  10 59393.4 2555.32 135
   1  -5  10 58040.0 2535.18 131
   1  -5  10 50861.6 2369.14 115
   1  -5  10 55533.8 2422.85 113
   1  -5  10 57746.6 2429.67  44
   1  -5  10 56090.2 2412.51 125
   1  -5  10 54366.3 2292.21 128
   1  -5  10 58875.0 2302.43  29
   1  -5  10 58070.6 2424.42  88
   1  -5  10 59005.2 2525.31  63
   1  -5  10 55608.1 2535.68  67
   1  -5  10 53712.4 2463.13  68
   1  -5  10 52259.6 2407.30 119
   1  -5  11 18186.4 1028.79  89
   1  -5  11 20101.7 1034.06  88
   1  -5  11 19305.9 1040.79  44
   1  -5  11 17960.2 1085.86  67
   1  -5  11 19221.3 1087.32  63
   1  -5  11 20463.7 1091.77  68
   1  -5  11 20934.5 1131.81 135
   1  -5  11 17298.0 1007.83 130
   1  -5  11 15628.2 926.911 134
   1  -5  11 19297.7 939.340  12
   1  -5  12 5540.78 472.514  67
   1  -5  12 5961.51 371.642  11
   1  -5  12 5710.88 360.514  12
   1  -5  12 5575.57 436.154  46
   1  -5  12 6005.35 441.110  44
   1  -5  12 5654.16 463.576  62
   1  -5  12 5572.48 464.187  63
   1  -5  12 6280.31 447.890  89
   1  -5  12 5878.39 425.723  88
   1  -5  12 5499.28 431.479  82
   1  -5  12 5475.88 407.037  80
  -1  -4  13 14462.6 705.611  46
  -1  -4  13 14027.7 690.151  49
  -1  -4  13 13028.6 687.478  51
  -1  -4  13 14353.1 716.471  80
  -1  -4  13 14662.3 736.883  82
  -1  -4  13 13192.1 673.974  88
  -1  -4  12 7619.00 581.041  67
  -1  -4  12 7982.05 642.206  62
  -1  -4  12 6818.68 572.016  59
  -1  -4  12 7270.39 529.597  89
  -1  -4  12 7121.65 580.862  88
  -1  -4  12 8257.22 573.137  45
  -1  -4  12 7814.49 603.301  46
  -1  -4  12 8155.57 633.409 134
  -1  -4  12 8101.51 630.501  51
  -1  -4  12 6728.92 614.917  53
   1  -4 -12 7324.64 484.472  32
  -1  -4  12 6647.04 606.024  82
  -1  -4  11 14792.7 1041.56  80
  -1  -4  11 15155.7 1039.11  82
  -1  -4  11 17281.5 1013.43 128
  -1  -4  11 13367.7 830.431 127
  -1  -4  11 14480.0 964.843  46
  -1  -4  11 13980.3 954.743  67
  -1  -4  11 14919.3 1031.99 134
  -1  -4  11 16103.4 1094.09  53
  -1  -4  11 16487.6 1092.49  62
  -1  -4  10 8992.53 812.972 128
  -1  -4  10 8624.31 845.401 125
  -1  -4  10 9496.02 881.898  62
  -1  -4  10 9303.30 764.977  44
  -1  -4  10 8593.90 754.242  46
  -1  -4  10 9917.25 827.232  67
  -1  -4  10 9127.89 784.687  63
  -1  -4  10 9829.13 828.104 135
  -1  -4   9 16676.4 1172.29 119
  -1  -4   9 14221.1 1049.24 135
  -1  -4   9 15679.5 1166.34 130
  -1  -4   9 13950.7 865.086 110
  -1  -4   9 17589.1 1167.33 128
  -1  -4   9 15369.9 992.429  44
  -1  -4   9 14728.9 1062.30  67
  -1  -4   9 14072.0 1023.96  63
   1  -4  -9 13884.9 895.760   8
   1  -4  -8 463.255 202.156  33
  -1  -4   8 519.872 368.073 131
  -1  -4   8 451.340 373.916 135
  -1  -4   8 531.358 406.400 130
  -1  -4   8 414.659 316.916  67
  -1  -4   8 173.410 390.179 115
  -1  -4   8 276.356 357.891 113
  -1  -4   8 215.929 371.625 124
  -1  -4   8 406.789 259.067 108
  -1  -4   8 289.601 402.513 119
  -1  -4   8 511.521 299.141  44
  -1  -4   8 338.842 303.123  63
  -1  -4   7 59032.5 2614.52 115
  -1  -4   7 60896.0 2485.64 108
  -1  -4   7 65567.4 2644.57 113
  -1  -4   7 62828.1 2596.78 124
  -1  -4   7 57559.3 2599.12 125
  -1  -4   7 58988.8 2487.63  40
  -1  -4   7 52667.0 2472.15  36
  -1  -4   7 58181.7 2507.39 135
  -1  -4   7 55953.6 2398.77 132
  -1  -4   7 58358.1 2534.14 131
  -1  -4   7 58583.0 2608.77 119
   1  -4  -7 62998.5 2397.30  33
  -1  -4   7 57279.3 2483.07  63
  -1  -4   7 58350.0 2447.67  42
  -1  -4   7 54724.0 2392.08  44
  -1  -4   6 79488.4 3403.20 124
  -1  -4   6 81762.2 3389.86 131
  -1  -4   6 87453.1 3438.26 117
  -1  -4   6 90613.8 3523.30 115
  -1  -4   6 91162.1 3524.92 119
   1  -4  -6 94032.4 3292.95  33
  -1  -4   6 92868.9 3369.65  42
  -1  -4   6 79843.2 3410.89  36
  -1  -4   6 88063.7 3397.10  40
  -1  -4   6 89633.1 3394.92 108
  -1  -4   6 94817.0 3523.47 113
  -1  -4   5 28943.4 1438.74 124
  -1  -4   5 28574.1 1414.06 131
  -1  -4   5 31389.5 1376.01  42
   1  -4  -5 31654.5 1310.51  33
  -1  -4   5 31752.7 1503.09 113
  -1  -4   5 32958.3 1441.52  40
  -1  -4   5 31285.8 1456.87 117
  -1  -4   5 29403.2 1485.47 115
  -1  -4   4 45439.5 1979.32 124
  -1  -4   4 50571.1 1942.22  42
   1  -4  -4 49418.1 1976.22 109
   1  -4  -4 50942.2 1934.94 106
   1  -4  -4 50607.2 1859.97  33
  -1  -4   4 51452.7 2071.77  36
  -1  -4   4 52659.0 2023.70  40
  -1  -4   4 44822.6 1975.30 117
   1  -4  -3 295383. 9673.69  33
  -1  -4   3 299516. 9845.04  43
  -1  -4   3 300703. 9768.46  42
   1  -4  -3 277994. 9839.64 109
   1  -4  -3 305329. 9828.62 106
   1  -4  -3 276018. 9694.83 107
  -1  -4   3 290091. 9667.29  17
  -1  -4   3 296766. 9903.76  36
  -1  -4   3 280812. 9804.48 117
   1  -4  -2 17300.2 731.751 110
   1  -4  -2 17756.9 705.861  33
  -1  -4   2 20006.6 906.237  43
   1  -4  -2 16537.8 800.048 107
  -1  -4   2 19031.8 902.657  36
  -1  -4   2 18591.5 826.843  35
  -1  -4   2 17016.4 693.281  17
  -1  -4   1 55989.9 1979.74  17
  -1  -4   1 63548.8 2228.51  36
  -1  -4   1 61226.2 2126.13  35
   1  -4  -1 59010.8 2117.91 110
   1  -4   0 60175.5 2088.49 108
   1  -4   0 60240.5 2194.07 104
  -1  -4   0 54164.6 2036.51  41
   1  -4   0 58013.6 2147.74  37
  -1  -4  -1 15170.5 682.866  41
   1  -4   1 15820.3 711.394 108
  -1  -4  -1 13670.3 556.944  15
  -1  -4  -1 15432.4 680.394  36
   1  -4   1 14633.2 697.149  37
   1  -4   1 15532.1 680.257  39
   1  -4   1 16098.0 775.108 104
   1  -4   1 14053.6 567.762   5
   1  -4   2 24130.2 1096.82  38
  -1  -4  -2 21514.3 863.757  36
   1  -4   2 21434.9 949.074  39
   1  -4   2 21655.1 934.543  37
   1  -4   2 20890.3 1028.14 112
   1  -4   2 22665.6 998.677 108
   1  -4   2 21003.9 844.072   5
  -1  -4  -2 22227.2 847.121  15
   1  -4   3 43088.9 1837.79 112
   1  -4   3 44606.8 1831.54 108
   1  -4   3 46192.7 1849.17 114
   1  -4   3 50484.6 1941.84 111
   1  -4   3 47434.3 1910.45  38
   1  -4   3 45527.1 1959.85  35
   1  -4   3 44319.3 1786.74  39
   1  -4   3 46861.1 1845.43 104
  -1  -4  -3 44614.8 1682.08  15
   1  -4   4 113136. 4179.93 121
   1  -4   4 107822. 4201.47 116
   1  -4   4 116931. 4139.20 108
   1  -4   4 111421. 4181.43 111
   1  -4   4 111955. 4128.37 110
   1  -4   4 108578. 4093.62 114
   1  -4   4 114836. 4193.16  38
   1  -4   4 113338. 4082.50  39
   1  -4   4 122336. 4292.36  35
   1  -4   4 119852. 4116.39 104
  -1  -4  -4 112124. 3972.12  15
   1  -4   5 3798.64 503.720  35
   1  -4   5 5005.35 514.091  38
  -1  -4  -5 4744.51 390.904  34
   1  -4   5 4991.94 437.491  39
  -1  -4  -5 4108.78 365.674  15
   1  -4   5 4687.25 466.286 108
   1  -4   5 3548.71 455.540 111
   1  -4   5 3923.87 485.381 121
   1  -4   5 3555.45 497.378 116
   1  -4   5 3915.97 537.507 122
   1  -4   6 14507.9 1015.88 117
   1  -4   6 12949.2 918.572 116
   1  -4   6 13125.8 910.109  38
   1  -4   6 12752.9 822.790  39
   1  -4   6 14925.7 884.276 110
   1  -4   6 12712.8 956.221 122
   1  -4   6 12861.5 939.937 129
  -1  -4  -6 12770.8 755.270  34
   1  -4   7 32752.0 1733.21 132
   1  -4   7 30751.9 1694.77 129
   1  -4   7 35919.3 1750.09 122
   1  -4   7 33947.7 1579.38  36
   1  -4   7 33125.9 1593.06  39
   1  -4   7 34009.1 1776.60 117
   1  -4   7 32734.1 1594.12 110
   1  -4   7 28797.6 1549.81  64
  -1  -4  -7 33017.4 1511.04  34
   1  -4   8 36602.4 1829.81 129
   1  -4   8 34495.5 1796.28 132
   1  -4   8 31618.4 1790.67 131
   1  -4   8 34850.1 1761.67 115
   1  -4   8 34831.2 1781.56 119
   1  -4   8 32148.2 1638.09  39
   1  -4   8 32336.4 1576.77  36
   1  -4   8 33010.8 1657.29  64
   1  -4   8 32503.1 1708.78  66
  -1  -4  -8 33791.4 1588.22  34
   1  -4   8 33153.3 1638.93  29
   1  -4   8 30802.5 1606.05 110
   1  -4   9 14497.4 1033.04 115
   1  -4   9 15002.8 1037.94 113
   1  -4   9 16316.7 1119.93 124
   1  -4   9 14670.8 1050.60 125
   1  -4   9 12694.1 1087.04 135
   1  -4   9 13977.1 1075.76 132
   1  -4   9 16277.6 1162.41 131
   1  -4   9 14890.6 1054.96 119
   1  -4   9 14046.9 1013.55  66
   1  -4   9 14445.5 987.205  64
   1  -4   9 16838.2 1163.09  68
   1  -4   9 13432.2 946.081  29
   1  -4  10 6884.85 641.273  29
   1  -4  10 6501.79 658.924 115
   1  -4  10 8020.47 701.477 113
   1  -4  10 8265.43 706.359 125
   1  -4  10 7743.61 773.999 124
   1  -4  10 8578.87 759.353  89
   1  -4  10 7978.08 721.647  88
   1  -4  10 7727.20 724.424  44
   1  -4  10 7896.60 785.944  68
   1  -4  10 7984.93 706.313  66
   1  -4  10 8357.95 805.112  63
   1  -4  10 6820.75 762.434  67
   1  -4  10 8074.16 748.344 130
   1  -4  10 6896.40 765.467 135
   1  -4  10 7911.82 718.280 119
   1  -4  11 229.658 333.747  68
   1  -4  11-49.8169 315.280  67
   1  -4  11-602.424 345.315  63
   1  -4  11-138.985 348.043  62
   1  -4  11 143.240 239.167  53
   1  -4  11 121.825 297.601  44
   1  -4  11 126.382 237.792  89
   1  -4  11-82.5396 299.875  88
   1  -4  11 345.993 288.812 130
   1  -4  11 196.404 171.069 134
   1  -4  11 287.105 326.037 135
   1  -4  12 2734.24 320.111  12
   1  -4  12 2624.74 341.442  46
   1  -4  12 2220.39 340.876  44
   1  -4  12 2504.24 321.268  80
   1  -4  12 2652.17 333.154  82
   1  -4  12 2426.75 365.233  62
   1  -4  12 2737.95 388.265  63
   1  -4  12 1970.79 315.564  88
   1  -4  12 3262.05 404.206  67
   1  -4  12 2302.90 278.587  30
   1  -4  13 6190.37 342.539  12
   1  -4  13 5695.28 336.286  11
   1  -4  13 6241.43 412.635  67
   1  -4  13 5810.75 369.940  46
  -1  -3  13 13583.0 707.841  88
  -1  -3  13 14683.4 763.788  46
  -1  -3  13 12899.0 713.530  51
  -1  -3  13 12468.0 704.211  49
   1  -3 -13 12731.6 675.797  32
  -1  -3  13 13546.6 747.308  80
  -1  -3  13 12689.8 719.428  67
  -1  -3  12 15693.7 969.590  67
  -1  -3  12 16425.7 946.700  59
  -1  -3  12 16344.1 1034.07  62
  -1  -3  12 15941.6 948.100  88
  -1  -3  12 14665.7 873.826  45
  -1  -3  12 15584.8 960.106  46
  -1  -3  12 16289.3 1015.59  53
  -1  -3  12 16059.7 956.908  49
  -1  -3  12 16825.4 992.622  51
  -1  -3  12 16804.2 865.613  30
  -1  -3  12 16593.1 984.422 134
   1  -3 -12 16291.8 851.878   8
  -1  -3  12 16128.2 998.765  80
  -1  -3  11 11979.0 934.980  82
  -1  -3  11 11493.7 912.139 134
  -1  -3  11 11894.7 902.384  67
   1  -3 -11 11551.8 778.803   8
  -1  -3  11 10827.1 806.982 128
  -1  -3  11 10386.8 908.162  53
  -1  -3  11 10577.8 877.921  51
  -1  -3  11 11699.2 760.459  30
  -1  -3  11 11786.4 897.476  59
  -1  -3  11 11554.0 942.135  62
  -1  -3  11 10737.8 847.125  46
  -1  -3  10 8839.47 727.328  83
  -1  -3  10 9636.01 875.136  82
  -1  -3  10 9171.42 888.850 134
   1  -3 -10 8657.58 712.753  33
  -1  -3  10 9433.09 717.153  30
  -1  -3  10 9841.93 848.796  63
  -1  -3  10 9257.37 893.890  62
  -1  -3  10 9750.37 861.103  67
  -1  -3  10 10330.4 821.320  44
  -1  -3  10 10404.6 852.952  46
   1  -3 -10 8221.96 675.646  90
  -1  -3  10 9177.51 899.513  53
   1  -3 -10 9889.06 751.031   8
  -1  -3  10 9788.05 830.698 128
  -1  -3   9 41066.0 1964.84  83
  -1  -3   9 44670.3 2124.80 135
  -1  -3   9 42205.9 2143.21 134
  -1  -3   9 41943.5 1904.05  30
   1  -3  -9 45866.8 1996.72  33
  -1  -3   9 42594.2 2164.71  62
  -1  -3   9 39643.4 2047.78  63
  -1  -3   9 40697.5 1996.37  68
  -1  -3   9 41696.0 2103.69  67
  -1  -3   9 41917.6 2144.03 125
  -1  -3   9 46283.7 2132.34 128
  -1  -3   9 41587.6 1937.16  39
  -1  -3   9 43674.8 2108.49 113
   1  -3  -9 41103.5 1905.21  90
  -1  -3   9 43344.7 2030.97  44
   1  -3  -9 48656.0 2000.66   8
  -1  -3   8 64990.2 2778.71 128
  -1  -3   8 66503.6 2822.87 124
   1  -3  -8 60699.6 2581.39  90
  -1  -3   8 66728.7 2888.76 130
  -1  -3   8 61817.1 2742.05 135
   1  -3  -8 67204.0 2666.31  33
  -1  -3   8 62941.2 2681.15  44
  -1  -3   8 66688.7 2699.62  42
  -1  -3   8 63721.4 2682.04  83
  -1  -3   8 62579.0 2683.52  68
  -1  -3   8 63277.2 2783.98  67
  -1  -3   8 66043.4 2767.67  63
   1  -3  -7 10399.9 680.999  33
  -1  -3   7 9269.66 721.535  36
  -1  -3   7 9616.14 782.608 124
  -1  -3   7 8824.60 779.936 119
  -1  -3   7 8061.49 647.458  44
  -1  -3   7 9915.50 689.528  42
  -1  -3   7 9699.49 837.177 130
  -1  -3   7 9561.33 762.557 135
  -1  -3   7 8977.08 749.519 131
  -1  -3   7 8882.61 716.730  63
  -1  -3   7 8503.18 599.177  20
  -1  -3   7 10513.8 833.034 115
  -1  -3   7 9694.05 679.305 108
  -1  -3   6 12035.5 797.056 135
  -1  -3   6 12140.8 754.897 132
  -1  -3   6 11658.3 807.316 131
  -1  -3   6 12329.4 765.991  40
  -1  -3   6 11886.2 793.219  36
  -1  -3   6 12563.4 752.667  42
   1  -3  -6 12675.4 738.426  33
  -1  -3   6 11872.6 849.829 125
  -1  -3   6 14116.9 878.942 124
  -1  -3   6 11694.8 803.696 117
  -1  -3   6 13344.7 880.989 119
  -1  -3   6 12048.8 739.004 108
  -1  -3   6 12640.5 869.213 115
  -1  -3   6 13018.5 847.722 113
  -1  -3   5 4109.62 480.015 115
  -1  -3   5 4421.58 462.815 113
  -1  -3   5 3681.87 330.547  17
  -1  -3   5 4408.65 377.762  42
   1  -3  -5 4064.28 356.915  33
  -1  -3   5 4140.24 393.504  40
  -1  -3   5 4158.98 450.533  36
  -1  -3   5 4325.73 467.931 124
  -1  -3   5 4856.17 528.000 119
  -1  -3   5 3922.06 434.724 117
  -1  -3   5 3746.46 435.519 131
  -1  -3   4 19613.5 989.166 124
  -1  -3   4 19575.2 931.896  42
  -1  -3   4 20170.1 964.877  40
  -1  -3   4 19641.0 888.821  17
   1  -3  -4 19978.9 962.681 109
  -1  -3   4 22631.8 1050.73 113
  -1  -3   4 21137.5 1047.02 115
  -1  -3   4 21530.6 1011.56 117
   1  -3  -4 20466.4 911.342  33
  -1  -3   3 72117.7 2521.58 117
  -1  -3   3 74521.7 2579.15  36
   1  -3  -3 67975.3 2520.66 109
   1  -3  -3 70319.1 2437.74  33
   1  -3  -3 63845.3 2482.31 106
  -1  -3   3 67263.0 2420.85  17
  -1  -3   3 64183.3 2496.73  43
  -1  -3   2 23817.7 997.418  36
  -1  -3   2 23506.3 918.740  35
   1  -3  -2 25550.6 935.773 107
   1  -3  -2 24743.3 990.153 106
   1  -3  -2 20607.5 765.239 108
   1  -3  -2 20995.5 831.150 110
   1  -3  -2 23080.1 868.260  33
  -1  -3   2 22204.2 975.219  43
   1  -3  -1 154376. 5159.00  33
  -1  -3   1 149805. 5265.61  36
  -1  -3   1 162086. 5192.42  35
   1  -3  -1 158204. 5143.29 108
   1  -3  -1 144636. 5190.68 110
  -1  -3   0 18277.4 748.553  41
   1  -3   0 17960.1 809.922 104
   1  -3   0 20004.9 746.710 108
   1  -3   0 17966.1 776.304 110
  -1  -3   0 18851.6 781.696  36
  -1  -3   0 17627.1 694.504  15
   1  -3   1 33054.1 1145.88  43
  -1  -3  -1 33322.6 1290.66  41
   1  -3   1 35814.5 1305.16 108
   1  -3   1 32673.0 1274.99  39
   1  -3   1 35846.5 1320.78  37
  -1  -3  -1 34836.3 1258.34  36
  -1  -3  -1 34443.6 1228.33  15
   1  -3   1 36539.7 1366.91 104
   1  -3   2 80634.5 2779.84   5
  -1  -3  -2 78198.7 2708.90  36
   1  -3   2 82551.6 2846.04  39
   1  -3   2 80226.2 2827.31  37
   1  -3   2 82386.1 2945.26  38
  -1  -3  -2 81274.8 2784.87  15
   1  -3   2 77537.3 2851.60 108
   1  -3   2 82557.7 2918.02 112
   1  -3   3 43233.7 1686.54 108
   1  -3   3 41783.3 1743.77 111
   1  -3   3 42588.8 1708.51 114
   1  -3   3 38550.8 1681.16 112
   1  -3   3 42082.6 1654.62  39
   1  -3   3 42927.5 1775.24  35
   1  -3   3 45743.6 1757.57  38
   1  -3   3 43869.9 1603.58   5
   1  -3   3 44355.0 1675.52 104
  -1  -3  -3 41988.6 1602.42  15
   1  -3   4 4576.25 354.006   5
   1  -3   4 3875.44 463.707 116
   1  -3   4 4568.22 481.547 121
   1  -3   4 4547.33 447.909  38
   1  -3   4 4531.50 490.617  35
   1  -3   4 4643.70 386.212  39
   1  -3   4 4623.93 466.692 111
   1  -3   4 4600.23 403.330 108
   1  -3   4 3765.00 339.149 104
   1  -3   5 72962.5 2762.24 116
   1  -3   5 66182.6 2678.82 121
   1  -3   5 67730.0 2622.44 110
   1  -3   5 70312.4 2719.92 111
   1  -3   5 66103.1 2692.05  38
   1  -3   5 68344.1 2612.45  39
   1  -3   5 67758.8 2747.59 122
   1  -3   6 25047.1 1221.11 110
   1  -3   6 26403.2 1343.92  38
   1  -3   6 25300.0 1224.85  39
   1  -3   6 24858.8 1324.97 116
   1  -3   6 22930.8 1310.56 129
   1  -3   6 25361.8 1342.74 122
  -1  -3  -7 63406.7 2578.58  34
   1  -3   7 60731.4 2706.12 124
   1  -3   7 65268.0 2744.81 129
   1  -3   7 62469.6 2735.54 132
   1  -3   7 66370.3 2595.30 110
   1  -3   7 63728.8 2648.37  64
   1  -3   7 65697.1 2698.19 115
   1  -3   7 70746.9 2789.54 122
   1  -3   7 59114.2 2544.02  50
   1  -3   7 62374.1 2523.23  36
   1  -3   8 18137.6 1208.73  66
   1  -3   8 20801.5 1225.38  64
   1  -3   8 21533.3 1263.70 119
   1  -3   8 18901.2 1141.89  39
   1  -3   8 19358.3 1251.78 124
   1  -3   8 20550.8 1237.05 115
   1  -3   8 19290.8 1115.96 110
   1  -3   8 21776.3 1320.67 132
   1  -3   8 21330.5 1312.56 129
  -1  -3  -8 23596.2 1216.68  34
   1  -3   8 21515.7 1212.84  29
   1  -3   9 16789.2 1117.36  64
   1  -3   9 15948.3 1199.78  68
   1  -3   9 18004.9 1173.22  66
   1  -3   9 16792.0 1069.44  39
  -1  -3  -9 16513.1 1056.22  34
   1  -3   9 18704.1 1114.46  29
   1  -3   9 16764.3 1120.67 119
   1  -3   9 16889.0 1168.79 124
   1  -3   9 16174.0 1077.89 125
   1  -3   9 18447.6 1188.59 130
   1  -3   9 19243.9 1250.24 132
   1  -3   9 16452.2 1090.05 115
   1  -3   9 18020.4 1129.22 113
   1  -3  10 20030.9 1299.38  68
   1  -3  10 20016.4 1245.60  66
   1  -3  10 18467.4 1148.76 134
   1  -3  10 21227.6 1245.62 130
   1  -3  10 21980.0 1292.43  44
  -1  -3 -10 21235.3 1127.84  14
   1  -3  10 20826.3 1287.51 124
   1  -3  10 19541.1 1153.95 125
   1  -3  10 19055.3 1098.49  91
   1  -3  10 18318.4 1206.12  88
   1  -3  10 22144.9 1207.63 113
   1  -3  10 19967.4 1196.20  29
   1  -3  10 19531.9 1189.93 119
   1  -3  11 7475.38 672.120  88
   1  -3  11 6618.66 533.473  91
   1  -3  11 7110.64 713.210  62
   1  -3  11 6044.32 635.668  44
  -1  -3 -11 5877.97 521.406  14
   1  -3  11 6196.55 589.613 130
   1  -3  11 7417.99 738.184  68
   1  -3  11 5031.71 499.715  53
   1  -3  11 7108.30 627.861  29
   1  -3  12 5710.82 509.929  46
   1  -3  12 5422.76 488.506  82
   1  -3  12 5317.47 508.426  89
   1  -3  12 5989.66 530.524  88
   1  -3  12 6093.53 558.806  62
  -1  -3 -12 5426.62 414.911  14
   1  -3  13 2298.18 258.680  11
   1  -3  13 1826.35 222.632  30
   1  -3  13 2041.89 244.081  46
   1  -3  13 2395.63 252.563  12
  -1  -2  14 2897.49 222.812  91
  -1  -2  13 1758.13 251.693  88
  -1  -2  13 1990.34 319.972  82
   1  -2 -13 2073.41 264.085   8
  -1  -2  13 2349.88 273.490  30
  -1  -2  13 2202.40 324.318  67
  -1  -2  13 1781.48 249.432  49
  -1  -2  12 4360.09 522.611  53
  -1  -2  12 2949.61 399.625  49
  -1  -2  12 2715.02 422.078  51
  -1  -2  12 2743.34 396.150  88
  -1  -2  12 3718.96 497.223  80
  -1  -2  12 2704.75 390.776  59
  -1  -2  12 3268.88 514.593  62
  -1  -2  12 3112.10 377.176  30
   1  -2 -12 3308.86 407.394   8
  -1  -2  12 2954.20 464.582  67
  -1  -2  11 31261.4 1662.18  67
  -1  -2  11 26673.8 1370.84  61
  -1  -2  11 27474.0 1533.73  59
  -1  -2  11 30647.7 1698.63  62
  -1  -2  11 27572.9 1573.09  51
  -1  -2  11 33456.3 1719.00  53
  -1  -2  11 31557.8 1614.17  46
  -1  -2  11 27749.6 1475.42  45
  -1  -2  11 35189.5 1700.60  80
  -1  -2  11 29661.9 1614.72 134
  -1  -2  11 30957.6 1505.16  30
   1  -2 -11 30825.6 1517.40   8
  -1  -2  11 28957.4 1468.20  89
   1  -2 -10 23007.7 1258.88  90
   1  -2 -10 24198.6 1314.90  33
  -1  -2  10 19783.1 1198.83  30
  -1  -2  10 21676.6 1392.15 134
  -1  -2  10 24613.8 1467.39 130
  -1  -2  10 20953.6 1369.15  67
   1  -2 -10 21693.4 1245.07   8
  -1  -2  10 21659.1 1274.22 128
  -1  -2  10 23635.0 1328.90  44
  -1  -2  10 22185.4 1322.27  46
  -1  -2  10 20499.8 1342.23  80
  -1  -2  10 20902.1 1255.61  83
  -1  -2  10 21066.7 1330.76  51
  -1  -2  10 20905.7 1394.19  53
  -1  -2  10 20852.9 1339.26  63
  -1  -2  10 21265.3 1411.19  62
   1  -2  -9 43540.4 1955.71  33
  -1  -2   9 36665.0 1987.09 135
  -1  -2   9 41543.0 2073.09 134
  -1  -2   9 45954.6 2153.78 130
  -1  -2   9 38022.7 1978.58  63
  -1  -2   9 39191.8 2020.63  67
  -1  -2   9 40873.0 1965.67 128
  -1  -2   9 42036.6 2072.07 125
   1  -2  -9 41514.7 1903.86  90
   1  -2  -9 43110.7 1923.03   8
  -1  -2   9 41455.1 1851.76  39
  -1  -2   9 39454.0 1946.99  83
  -1  -2   9 38226.7 1923.15  44
  -1  -2   9 40951.8 2088.05  62
   1  -2  -8 11305.5 773.115  90
  -1  -2   8 10885.1 816.455  83
   1  -2  -8 10659.0 768.704  33
  -1  -2   8 11292.2 819.800  44
  -1  -2   8 11384.5 789.640  42
  -1  -2   8 11244.7 910.532  62
   1  -2  -8 10286.3 761.141   8
  -1  -2   8 10430.2 731.135  20
  -1  -2   8 11112.9 868.917 135
  -1  -2   8 9617.17 865.930 134
  -1  -2   8 11335.6 900.796 125
  -1  -2   8 11755.1 872.709 128
  -1  -2   8 12794.2 911.113 113
  -1  -2   8 10884.1 858.489  63
  -1  -2   8 11172.4 889.325  67
  -1  -2   8 11572.4 852.057  68
  -1  -2   7 15987.8 1021.65 124
  -1  -2   7 17247.9 1035.98 128
   1  -2  -7 17618.8 954.056  33
  -1  -2   7 16928.4 944.571  42
  -1  -2   7 15789.5 888.160 108
  -1  -2   7 15870.2 1001.99 113
  -1  -2   7 15287.5 992.526 135
  -1  -2   7 17144.8 1026.16 131
  -1  -2   7 15723.4 912.492  20
  -1  -2   6 60377.2 2379.89 119
  -1  -2   6 57805.4 2381.63 130
  -1  -2   6 57763.9 2326.67 131
  -1  -2   6 55480.4 2228.19  42
  -1  -2   6 57557.6 2326.91 124
   1  -2  -6 55925.6 2226.39  33
  -1  -2   6 50904.2 2305.58 115
  -1  -2   6 53059.0 2173.22 108
  -1  -2   6 58972.7 2280.30  36
  -1  -2   6 55831.9 2202.83  17
  -1  -2   5 162794. 5679.88 131
  -1  -2   5 159867. 5582.83 108
  -1  -2   5 150967. 5660.60 117
  -1  -2   5 172507. 5741.47 119
  -1  -2   5 160848. 5625.74  42
  -1  -2   5 159833. 5716.98 125
  -1  -2   5 162029. 5689.02 124
  -1  -2   5 166231. 5727.68 115
  -1  -2   5 159032. 5683.10 113
   1  -2  -5 155971. 5592.20  33
  -1  -2   5 170086. 5676.13  36
  -1  -2   5 162857. 5595.74  17
  -1  -2   4 20868.6 908.623  17
   1  -2  -4 20814.5 918.223  33
  -1  -2   4 20489.3 983.692 124
  -1  -2   4 21760.5 1012.33 113
  -1  -2   4 21404.6 1018.44 119
  -1  -2   4 21460.8 1016.19 115
  -1  -2   4 19503.3 959.392 117
   1  -2  -3 12090.8 602.448 106
   1  -2  -3 12859.0 587.391  33
  -1  -2   3 11891.5 636.597 113
   1  -2  -3 12421.1 625.276 109
  -1  -2   3 12906.2 648.303  36
  -1  -2   3 11632.4 641.736 115
   1  -2  -2 632001. 22330.6 107
   1  -2  -2 695569. 22397.8 106
   1  -2  -2 715612. 22413.9 109
  -1  -2   2 667634. 22389.5 113
   1  -2  -2 680677. 22338.7  33
  -1  -2   2 701689. 22414.9  36
  -1  -2   2 696112. 22405.2  43
   1  -2  -1 946702. 31183.0 107
  -1  -2   1 916907. 31126.4  15
  -1  -2   1 988452. 31203.6  36
   1  -2  -1 922295. 31134.4 110
   1  -2  -1 999999. 31143.8  33
  -1  -2   0 137195. 4521.33  41
  -1  -2   0 132099. 4485.29  15
   1  -2   0 131735. 4552.75  37
  -1  -2   0 133831. 4521.63  36
   1  -2   0 135594. 4533.43 110
   1  -2   0 135425. 4485.12 108
  -1  -2  -1 58155.7 1985.99  41
   1  -2   1 56690.0 1972.83 108
   1  -2   1 58408.6 2007.39 110
   1  -2   1 57883.2 1999.58  37
   1  -2   1 54592.7 1964.15  39
  -1  -2  -1 52108.9 1907.96  36
  -1  -2  -1 56021.8 1947.98  15
   1  -2   2 101624. 3668.61 108
   1  -2   2 108290. 3722.34 112
   1  -2   2 108032. 3692.03 110
   1  -2   2 107429. 3716.16 114
  -1  -2  -2 107484. 3638.07  15
   1  -2   2 107110. 3664.87  37
   1  -2   2 104228. 3726.21  38
   1  -2   2 107108. 3661.89  39
   1  -2   3 54233.1 1977.14  38
   1  -2   3 52116.1 1900.37  39
   1  -2   3 51698.2 1963.59 121
   1  -2   3 50205.9 1939.94 112
   1  -2   3 48315.5 1954.69 111
   1  -2   3 50031.0 1930.58 114
   1  -2   3 49328.5 1909.69 108
   1  -2   3 50801.9 1862.47   5
   1  -2   4 36914.8 1663.73 122
   1  -2   4 40200.6 1560.17   5
   1  -2   4 39514.8 1675.27 116
   1  -2   4 41707.1 1672.95 121
   1  -2   4 43953.9 1691.17  38
   1  -2   4 40946.6 1590.30  39
   1  -2   4 38354.5 1426.21  19
   1  -2   4 39868.2 1585.61 110
   1  -2   4 40904.7 1671.85 111
   1  -2   5 6200.81 360.169  19
   1  -2   5 6922.63 483.257 110
   1  -2   5 6171.13 459.637   5
   1  -2   5 6164.94 533.173  38
   1  -2   5 6610.81 574.938 129
   1  -2   5 7436.51 594.777 116
   1  -2   5 7598.36 604.886 117
   1  -2   5 6487.56 580.366 122
   1  -2   6 10548.2 768.941 117
   1  -2   6 9452.12 707.644  38
   1  -2   6 10282.3 764.373 122
   1  -2   6 10157.4 756.958 132
   1  -2   6 9591.02 734.773 129
   1  -2   6 10048.6 644.401 110
   1  -2   7 1455.07 352.596 119
   1  -2   7 1348.13 408.764 117
   1  -2   7 1275.21 225.814  36
   1  -2   7 978.334 237.280  39
  -1  -2  -7 1701.97 306.202  34
   1  -2   7 1434.39 389.191 124
   1  -2   7 707.829 363.177  66
   1  -2   7 1272.98 361.639  64
   1  -2   7 1483.26 421.738 131
   1  -2   7 1514.95 391.665 129
   1  -2   7 2126.76 458.307 132
   1  -2   7 948.801 299.488 115
   1  -2   7 1640.55 281.220 110
   1  -2   8 33283.1 1629.00 119
   1  -2   8 31245.2 1697.40 117
   1  -2   8 32064.3 1567.67  39
   1  -2   8 30215.4 1624.89  64
   1  -2   8 31133.8 1705.69  68
   1  -2   8 33647.3 1708.32  66
   1  -2   8 34169.6 1618.28 115
   1  -2   8 34785.3 1628.91 113
   1  -2   8 35430.9 1764.91 132
   1  -2   8 34958.8 1764.96 131
  -1  -2  -8 33906.4 1618.91  34
   1  -2   8 29357.9 1571.50  29
   1  -2   8 33252.5 1600.70 125
   1  -2   8 34477.8 1716.00 124
   1  -2   9 25119.4 1351.45 125
   1  -2   9 25116.7 1455.47 124
   1  -2   9 24829.8 1359.28 115
   1  -2   9 28488.4 1402.90 113
   1  -2   9 27620.0 1487.15  64
   1  -2   9 25098.6 1481.41  66
   1  -2   9 26409.3 1556.68  68
   1  -2   9 26619.0 1563.51 132
   1  -2   9 26690.6 1430.67 130
   1  -2   9 26659.8 1547.18 131
   1  -2   9 27885.4 1423.74 119
   1  -2   9 23710.6 1387.95  29
  -1  -2  -9 25320.3 1398.45  34
   1  -2   9 22869.5 1395.23  88
   1  -2  10 6351.81 773.860  68
   1  -2  10 5857.22 681.230  62
   1  -2  10 4765.02 511.336 113
   1  -2  10 5115.79 524.509 125
   1  -2  10 4545.80 560.690 130
   1  -2  10 4817.37 529.649 134
  -1  -2 -10 5866.85 613.744  34
   1  -2  10 5122.86 608.913  29
   1  -2  10 5671.63 628.436  88
   1  -2  10 4763.64 597.495  89
   1  -2  11 4039.30 455.215  51
   1  -2  11 6082.95 610.543  82
   1  -2  11 4181.14 497.346  80
   1  -2  11 5320.82 539.133  91
   1  -2  11 4665.88 550.373  89
   1  -2  11 5105.19 572.429  88
   1  -2  11 4628.62 561.161  29
   1  -2  11 5884.08 644.366  62
   1  -2  11 4693.26 611.030  63
  -1  -2 -11 6160.75 569.179  14
   1  -2  11 5458.99 679.255  68
   1  -2  12 1672.19 312.489  46
   1  -2  12 1402.83 355.378  44
   1  -2  12 1197.84 274.777  82
   1  -2  12 1339.97 334.134  62
   1  -2  12 2188.65 402.347  63
  -1  -2 -12 1671.26 299.667  14
   1  -2  12 1270.64 270.288  91
   1  -2  12 1291.55 289.911  89
   1  -2  13 2228.71 248.098  46
  -1  -2 -13 2028.04 230.437  14
   1  -2  13 1644.95 264.423  12
   1  -2  13 1895.41 275.366  11
   1  -2  13 1624.64 205.829  91
   1  -2  13 2013.38 261.825  30
  -1  -1  14 2708.99 253.236  91
   1  -1 -14 2830.10 254.005  32
   1  -1 -14 2536.59 226.061  14
   1  -1 -13 12823.8 767.003   8
  -1  -1  13 14633.1 789.618  30
  -1  -1  13 14918.8 883.204  67
  -1  -1  13 13676.8 738.593  49
  -1  -1  12 9277.29 789.451  67
  -1  -1  12 10120.4 711.131  49
  -1  -1  12 8950.13 701.163  51
  -1  -1  12 9072.53 736.866  53
  -1  -1  12 8190.60 706.041  46
  -1  -1  12 8491.75 650.817  88
   1  -1 -12 9232.97 708.604   8
  -1  -1  12 8422.81 653.198  59
  -1  -1  12 8434.34 664.409  30
  -1  -1  12 9660.95 773.636  82
  -1  -1  12 8483.44 707.725  80
  -1  -1  11 9886.66 881.107  67
   1  -1 -11 9873.35 784.717   8
  -1  -1  11 9236.36 758.790  49
  -1  -1  11 10209.4 838.416  51
  -1  -1  11 9059.90 830.561  53
  -1  -1  11 7383.93 659.323  45
  -1  -1  11 9686.28 687.485  89
   1  -1 -11 8057.35 732.976  90
  -1  -1  11 8641.47 727.908  88
  -1  -1  11 9355.19 757.247  59
  -1  -1  11 9989.81 898.892  62
  -1  -1  11 7894.48 786.268  80
  -1  -1  11 9207.24 847.249  82
  -1  -1  11 9736.01 676.979  79
  -1  -1  11 9930.91 767.805  30
   1  -1 -10 22150.4 1280.13  33
  -1  -1  10 20027.7 1204.96  30
  -1  -1  10 22593.9 1362.15 134
  -1  -1  10 18949.7 1310.81  67
   1  -1 -10 21269.9 1243.42   8
  -1  -1  10 18926.4 1087.98  39
  -1  -1  10 18867.0 1257.74  51
  -1  -1  10 22253.7 1380.77  53
  -1  -1  10 21156.5 1292.38  44
   1  -1 -10 20733.2 1241.54  90
  -1  -1  10 20336.3 1176.28  89
  -1  -1  10 22284.7 1299.60  83
  -1  -1  10 20471.6 1313.95  80
  -1  -1  10 22128.7 1369.29  82
  -1  -1  10 24066.5 1448.43  62
  -1  -1  10 20975.6 1148.27  61
  -1  -1  10 23159.6 1319.35  59
  -1  -1   9 12369.5 791.414  39
   1  -1  -9 11750.8 877.586  90
  -1  -1   9 13816.0 1039.56  53
  -1  -1   9 13686.9 953.583  83
  -1  -1   9 12228.2 968.134  80
  -1  -1   9 11342.9 963.082  67
  -1  -1   9 14062.8 1016.33  63
  -1  -1   9 12676.1 1015.80  62
  -1  -1   9 14098.5 1015.70 134
  -1  -1   9 13708.7 1034.41 130
   1  -1  -9 14481.2 948.379   8
  -1  -1   9 12058.8 865.950  20
  -1  -1   9 13812.1 964.114  44
  -1  -1   9 12595.4 868.210  30
   1  -1  -9 14010.2 934.048  33
  -1  -1   9 12509.5 916.784 128
   1  -1  -8 11507.5 808.604  33
   1  -1  -8 11309.7 784.316   8
  -1  -1   8 11984.3 891.365  67
  -1  -1   8 10598.3 846.465  63
  -1  -1   8 11354.7 908.460  62
   1  -1  -8 10611.2 771.768  90
  -1  -1   8 10054.0 791.796  44
  -1  -1   8 12339.8 919.355 135
  -1  -1   8 13255.9 932.860 134
  -1  -1   8 12071.6 923.723 130
  -1  -1   8 10847.2 764.483  20
  -1  -1   8 12638.2 925.306 125
  -1  -1   8 11694.4 841.143 128
   1  -1  -8 11360.2 782.459  13
  -1  -1   7 15013.7 892.531  20
  -1  -1   7 15580.5 986.426 119
   1  -1  -7 16391.0 903.704  33
  -1  -1   7 15708.9 970.751 135
  -1  -1   7 13521.0 931.304 134
  -1  -1   7 14158.5 910.846 128
  -1  -1   7 15183.8 988.131 125
  -1  -1   7 17109.6 978.192 113
  -1  -1   6 384.096 172.118  17
  -1  -1   6 590.360 169.956 108
   1  -1  -6 194.312 140.720  33
  -1  -1   6 486.879 293.316 125
  -1  -1   6 539.983 309.315 128
  -1  -1   6 541.996 186.881  40
  -1  -1   6 192.397 239.284 113
  -1  -1   5 118568. 4067.85 119
  -1  -1   5 113768. 4027.67 124
  -1  -1   5 105608. 3871.65 108
  -1  -1   5 111186. 3949.54  42
   1  -1  -5 117325. 3967.29  33
  -1  -1   5 111190. 4059.96 130
  -1  -1   5 108673. 3932.20  17
  -1  -1   5 108399. 3934.18  40
  -1  -1   4 15176.8 718.639  17
  -1  -1   4 15533.0 795.057 119
   1  -1  -4 15752.5 730.823  33
  -1  -1   4 15491.2 780.074 124
  -1  -1   4 15438.4 792.034 125
  -1  -1   4 14775.4 712.024  40
  -1  -1   4 15231.5 793.914 115
  -1  -1   3 7994.58 417.108  40
  -1  -1   3 7246.74 461.936 115
  -1  -1   3 8415.06 476.920 113
   1  -1  -3 7247.79 411.213  33
   1  -1  -2 12592.6 548.830 106
   1  -1  -2 11120.9 511.277  33
  -1  -1   2 11168.0 547.678  36
  -1  -1   2 10653.4 533.511 113
   1  -1  -2 11723.0 548.383 109
  -1  -1   1 40310.7 1440.50  43
   1  -1  -1 38698.0 1438.44 106
   1  -1  -1 39247.6 1419.55 107
   1  -1  -1 38160.8 1404.43  33
  -1  -1   1 41119.3 1436.83  36
  -1  -1   1 39660.4 1404.01  15
  -1  -1   0 70386.3 2462.55  41
   1  -1   0 71988.9 2479.21 107
   1  -1   0 74859.3 2461.68  33
   1  -1   0 70513.2 2482.24  37
  -1  -1   0 71238.5 2449.12  15
   1  -1   1 245223. 8323.74 112
   1  -1   1 245253. 8297.25 110
  -1  -1  -1 248251. 8271.99  15
  -1  -1  -1 259756. 8301.67  41
   1  -1   1 250704. 8306.59  37
   1  -1   2 15313.5 704.690  35
   1  -1   2 15778.9 661.087  39
   1  -1   2 16142.4 709.773 114
   1  -1   2 15836.3 712.430 112
   1  -1   2 13907.1 698.924 111
   1  -1   2 15778.0 614.701  19
   1  -1   3 131569. 4596.74 121
   1  -1   3 128643. 4597.05 116
   1  -1   3 135541. 4611.91  35
   1  -1   3 136005. 4535.60   5
   1  -1   3 133556. 4551.79 110
   1  -1   3 132152. 4596.94 111
   1  -1   3 130949. 4471.85  19
   1  -1   4 13134.7 773.717 122
   1  -1   4 14038.0 766.050 121
   1  -1   4 14878.7 790.250 116
   1  -1   4 14432.7 696.817   5
   1  -1   4 14976.3 706.201 110
   1  -1   4 13913.1 640.745  19
   1  -1   5 143861. 5118.43 122
   1  -1   5 150000. 5118.75 117
   1  -1   5 153986. 5140.62 116
   1  -1   5 139723. 4985.96  39
   1  -1   5 136381. 4935.25  19
   1  -1   5 145361. 4994.85 110
   1  -1   5 142214. 5017.62   5
   1  -1   6 43692.8 1745.60 110
   1  -1   6 41592.4 1872.00 131
   1  -1   6 47113.7 1879.21 124
   1  -1   6 42845.1 1716.97  19
   1  -1   6 46298.4 1911.63 117
   1  -1   6 43661.3 1791.41 115
   1  -1   6 39756.5 1631.92  36
   1  -1   6 44102.5 1769.40  39
   1  -1   7 18168.0 985.085 115
   1  -1   7 16612.0 956.183 113
   1  -1   7 17728.4 1081.67 131
   1  -1   7 18096.8 1103.12 129
   1  -1   7 19096.3 990.035 125
   1  -1   7 19315.5 1075.45 124
   1  -1   7 17587.8 924.860  19
   1  -1   7 17352.9 954.294  39
   1  -1   7 18081.0 999.189 119
   1  -1   7 18830.1 1107.11 117
   1  -1   8 28306.4 1358.16 115
   1  -1   8 26496.2 1321.82 113
   1  -1   8 25960.2 1343.91 119
   1  -1   8 26498.2 1446.81  64
   1  -1   8 30078.3 1584.27  67
   1  -1   8 29656.6 1528.12  66
   1  -1   8 27866.0 1446.18 124
   1  -1   8 27174.6 1326.36 125
   1  -1   8 26687.7 1488.88 135
   1  -1   8 26469.6 1379.78 130
   1  -1   8 26109.6 1468.26 131
  -1  -1  -8 28217.9 1412.08  34
   1  -1   8 29199.2 1436.75  29
   1  -1   8 25799.4 1431.10  89
   1  -1   8 24899.0 1407.22  88
   1  -1   8 25320.3 1308.97  39
   1  -1   9 24413.1 1239.47 113
   1  -1   9 24899.0 1392.89  44
   1  -1   9 25216.9 1423.97  89
  -1  -1  -9 23214.5 1272.75   8
  -1  -1  -9 23575.7 1358.59  34
   1  -1   9 25897.4 1391.42  29
   1  -1   9 25500.2 1511.84  68
   1  -1   9 23287.3 1447.09  63
   1  -1   9 25041.2 1463.62  66
   1  -1   9 23660.3 1496.54  67
   1  -1   9 23812.5 1450.87 135
   1  -1   9 27003.9 1362.33 130
   1  -1  10 9493.95 833.077  62
  -1  -1 -10 7431.50 646.565   8
   1  -1  10 8676.20 766.068  44
   1  -1  10 9022.26 782.642  89
  -1  -1 -10 7462.84 704.861  34
   1  -1  10 9312.89 794.439  29
   1  -1  10 9301.68 860.814 135
   1  -1  10 6065.03 612.172 130
   1  -1  10 8265.53 809.891  63
   1  -1  10 7708.27 852.446  68
   1  -1  10 8537.22 857.410  67
  -1  -1 -11 55050.3 2300.79   8
   1  -1  11 58009.1 2454.44  44
   1  -1  11 49962.6 2334.20  46
   1  -1  11 56230.3 2376.18  82
   1  -1  11 50601.4 2261.46  80
   1  -1  11 59994.7 2467.54  29
   1  -1  11 56897.4 2579.31  67
   1  -1  11 55115.0 2509.62  63
   1  -1  11 59416.9 2459.03  91
   1  -1  11 55156.4 2432.06  89
   1  -1  11 58022.4 2485.66  62
  -1  -1 -12 8599.33 652.365  14
   1  -1  12 8195.68 667.250  62
   1  -1  12 9186.04 763.032  67
   1  -1  12 8888.31 684.305  44
   1  -1  12 8589.25 625.755  46
   1  -1  12 9346.13 669.964  91
   1  -1  12 7605.18 634.229  89
   1  -1  12 8917.69 690.347  88
   1  -1  13 6891.24 546.124  67
   1  -1  13 6352.20 462.522  12
  -1  -1 -13 5940.01 460.391  14
   1  -1  13 6457.47 463.718  91
   1  -1  13 6863.74 488.372  30
   1  -1  14 6159.23 337.479  30
   1   0 -14 5552.67 366.900   8
   1   0 -14 5621.78 391.388  32
   1   0 -14 6297.56 388.430  14
  -1   0  14 6229.07 406.471  91
  -1   0  13 2310.90 362.484  67
  -1   0  13 2278.23 316.202  30
   1   0 -13 1634.32 312.813   8
  -1   0  12 3484.29 456.081  46
   1   0 -12 2356.71 426.163   8
  -1   0  12 2458.68 428.727  82
   1   0 -12 2307.99 314.797  92
  -1   0  12 2628.68 359.680  88
  -1   0  12 2904.80 480.564  67
  -1   0  12 3112.46 417.352  30
  -1   0  12 2527.75 372.119  49
  -1   0  11 8330.00 727.702  30
   1   0 -11 9369.60 783.390   8
  -1   0  11 10162.2 809.139  46
  -1   0  11 9144.64 662.612  45
  -1   0  11 8244.20 640.005  48
  -1   0  11 8076.71 687.855  59
  -1   0  11 9009.62 806.765  80
  -1   0  11 8567.71 809.942  82
  -1   0  11 11443.3 921.645  67
  -1   0  11 9732.54 728.584  88
   1   0 -11 9126.74 690.956  92
   1   0 -11 8618.88 757.452  90
  -1   0  11 9740.19 777.422  51
  -1   0  11 10260.6 845.173  53
  -1   0  11 8646.09 713.105  49
   1   0 -10 8052.62 732.543  33
  -1   0  10 6873.90 677.352  30
  -1   0  10 8233.13 727.338  20
  -1   0  10 8653.66 813.768  82
  -1   0  10 8265.31 769.362  80
  -1   0  10 9370.57 865.824  67
   1   0 -10 8911.04 768.811   8
  -1   0  10 8799.77 677.609  45
  -1   0  10 9252.81 784.666  46
  -1   0  10 6865.16 689.830  59
   1   0 -10 8803.60 759.266  90
   1   0 -10 8214.03 685.998  92
  -1   0  10 7527.77 687.612  88
  -1   0  10 8211.00 785.663  53
  -1   0  10 7616.92 702.733  49
  -1   0  10 8305.56 765.878  51
   1   0  -9 20941.5 1199.73  90
  -1   0   9 18522.0 1213.89 134
  -1   0   9 20169.7 1231.72  83
  -1   0   9 20659.1 1238.44  80
  -1   0   9 18390.1 1234.98  82
   1   0  -9 19864.7 1184.66  33
  -1   0   9 18266.9 1119.17  30
  -1   0   9 17238.7 1223.32  67
   1   0  -9 18075.1 1130.31   8
   1   0  -9 19607.7 1098.19   7
  -1   0   9 19382.0 994.200  39
  -1   0   9 19969.7 1182.18  59
  -1   0   9 19567.5 1162.03  20
  -1   0   9 18834.4 1176.36  44
  -1   0   9 18369.8 1100.64  45
  -1   0   9 19175.4 1179.11  46
  -1   0   9 19544.2 1253.12  53
  -1   0   9 18993.8 1186.52  51
  -1   0   8 5674.66 546.200  20
  -1   0   8 6380.07 639.401  67
  -1   0   8 6359.95 665.047  62
  -1   0   8 5291.87 630.001  63
   1   0  -8 4839.32 524.330  90
  -1   0   8 6215.90 651.491 134
  -1   0   8 5453.01 633.062 130
   1   0  -8 5099.50 514.824  33
   1   0  -8 6232.84 551.207  13
  -1   0   8 5607.95 560.102 128
  -1   0   8 5789.02 572.446  44
  -1   0   8 6232.69 528.408  42
   1   0  -8 5096.86 537.418   8
  -1   0   7 84689.7 3163.46  42
   1   0  -7 83100.7 3186.94  33
  -1   0   7 79317.3 3221.96  20
  -1   0   7 87524.9 3241.90 128
  -1   0   7 82228.7 3309.00 130
  -1   0   6 9594.78 604.463  17
  -1   0   6 9089.48 627.428  20
  -1   0   6 8975.66 579.038  42
  -1   0   6 9844.13 697.223 125
  -1   0   5 53240.7 1964.79  17
  -1   0   5 49378.2 1918.88  42
  -1   0   5 48782.9 1909.69  40
  -1   0   4 4614.75 315.525  40
  -1   0   4 4537.26 368.867 113
  -1   0   4 4006.59 250.933 108
   1   0  -4 3502.29 300.877  33
  -1   0   4 4333.05 323.151  17
   1   0  -3 97113.9 3369.48  33
  -1   0   3 97476.0 3332.35  40
   1   0  -2 54935.4 1941.12  33
   1   0  -1 707.353 118.791  37
  -1   0   1 802.566 131.514  15
   1   0  -1 586.240 105.733  33
  -1   0   0 15690.5 599.310  43
   1   0   0 14961.6 596.999 109
   1   0   0 16088.5 620.386 106
  -1   0   0 15790.6 615.497  15
   1   0   0 15300.4 613.641  33
   1   0   1 612125. 20173.3  35
   1   0   1 608344. 20190.1  38
   1   0   1 631184. 20228.1  37
  -1   0  -1 626850. 20199.7  15
   1   0   1 613114. 20187.2 107
   1   0   1 608301. 20164.4 106
   1   0   2 31895.1 1180.90  35
   1   0   2 30817.4 1185.78  38
   1   0   2 31871.6 1171.28  19
   1   0   2 30048.2 1130.77 107
   1   0   3 177434. 4991.71  38
   1   0   3 175294. 4933.26  39
  -1   0  -3 169798. 4841.68 104
   1   0   3 172589. 4866.64 107
   1   0   3 173143. 4945.17  19
   1   0   4 169.227 99.8300 107
   1   0   4 233.639 184.738  38
   1   0   4 385.619 137.273  39
   1   0   4 160.013 150.915   5
   1   0   4 122.649 125.271  19
   1   0   5 41964.0 1674.92 117
   1   0   5 40366.9 1585.43  19
   1   0   5 36038.1 1394.66  36
   1   0   5 40802.5 1563.81  39
   1   0   5 42005.4 1614.33   5
   1   0   5 39927.3 1435.39 107
   1   0   6 18555.2 908.163 115
   1   0   6 20395.3 914.624 113
   1   0   6 18362.2 943.337  19
   1   0   6 17708.6 908.476 119
   1   0   6 18656.6 907.497  39
   1   0   6 17937.7 970.969 124
   1   0   7 455.534 335.754 131
   1   0   7 862.359 339.723 132
   1   0   7 648.366 232.583 119
   1   0   7 492.003 200.019 113
   1   0   7 983.986 289.401 124
   1   0   7 364.364 171.163  19
  -1   0  -8 11165.7 783.858   8
  -1   0  -8 10652.6 780.400  34
   1   0   8 11747.6 767.510 130
   1   0   8 11626.4 892.780 135
   1   0   8 11504.0 858.715  64
   1   0   8 11186.1 876.558  66
   1   0   8 12722.2 878.796  88
   1   0   8 11000.7 816.330  89
   1   0   8 9824.28 726.550  19
  -1   0  -9 42176.9 1964.46  34
  -1   0  -9 39309.5 1902.69   8
   1   0   9 39342.6 2022.57 135
   1   0   9 41815.1 1955.94  44
   1   0   9 40832.7 1994.16  88
   1   0   9 42015.7 2004.86  89
   1   0   9 44339.0 2138.87  67
   1   0   9 42712.2 2046.81  63
   1   0   9 41625.6 2001.04  62
   1   0  10 12764.3 979.009  63
   1   0  10 10448.5 946.071  67
   1   0  10 11412.8 882.869  62
   1   0  10 9522.37 821.842  44
   1   0  10 11259.3 814.132  82
   1   0  10 10875.4 869.689  89
   1   0  10 12548.8 927.332  88
   1   0  10 10664.0 861.318  91
  -1   0 -10 8939.83 768.310   8
  -1   0 -10 11637.4 877.892  34
   1   0  11 9869.03 861.443  67
   1   0  11 10272.0 802.691  88
   1   0  11 9114.34 746.923  89
   1   0  11 8893.65 755.705  91
   1   0  11 10267.5 837.230  63
   1   0  11 8829.51 764.777  62
   1   0  11 9411.44 696.041  82
   1   0  11 8228.55 736.851  44
   1   0  11 8560.88 684.454  46
  -1   0 -11 9374.59 727.581   8
   1   0  12 259.264 174.384  46
   1   0  12 551.379 221.429  74
  -1   0 -12 670.884 249.878   8
   1   0  12 525.251 261.820  91
   1   0  12 237.421 272.179  67
   1   0  12 576.999 247.012  12
  -1   0 -12 265.168 273.219  14
  -1   0 -13 7294.72 459.722   8
   1   0  13 7829.53 540.404  11
  -1   0 -13 8050.58 558.412  14
   1   0  13 8412.71 522.669  12
   1   0  13 7527.66 550.957  91
   1   0  13 8998.79 615.913  67
   1   1 -14 2224.21 229.683  32
   1   1 -14 2567.63 253.377   8
   1   1 -13 13694.9 816.901   8
   1   1 -12 8903.93 729.380   8
  -1   1  12 9301.96 808.093  67
  -1   1  12 7887.00 670.452  30
   1   1 -12 9460.15 667.152  92
  -1   1  11 9473.69 711.469  49
  -1   1  11 9169.01 765.833  30
   1   1 -11 8504.08 775.664   8
  -1   1  11 10454.9 796.518  46
  -1   1  11 9217.54 820.543  82
  -1   1  11 9769.93 885.466  67
  -1   1  11 8825.90 682.190  59
   1   1 -11 10421.9 764.383  92
  -1   1  11 8393.25 651.168  88
  -1   1  10 22611.2 1328.32  30
   1   1 -10 24769.6 1381.37  33
   1   1 -10 23201.3 1378.45   8
  -1   1  10 22796.3 1380.76  20
  -1   1  10 24921.9 1328.96  59
  -1   1  10 24233.9 1379.91  46
  -1   1  10 27328.4 1458.98  80
  -1   1  10 25604.0 1467.42  82
  -1   1  10 23330.8 1485.19  67
   1   1 -10 23042.5 1315.40  92
   1   1 -10 23847.8 1386.62  90
  -1   1  10 22755.0 1250.41  88
  -1   1  10 24296.0 1363.19  51
  -1   1  10 23041.6 1288.28  49
   1   1  -9 11409.1 857.976  33
  -1   1   9 12149.1 858.443  30
   1   1  -9 12051.1 877.260   8
   1   1  -9 11288.4 819.057   7
  -1   1   9 11418.8 959.766  67
  -1   1   9 11757.0 894.421  20
   1   1  -9 12297.3 888.795  90
  -1   1   9 11070.8 793.517  88
  -1   1   9 11998.7 809.466  45
  -1   1   9 13004.9 913.394  46
  -1   1   9 12025.4 936.890  82
  -1   1   9 12361.2 941.684  80
  -1   1   9 12154.9 952.808  53
  -1   1   9 11868.7 833.022  49
  -1   1   9 11937.4 903.200  51
  -1   1   9 12867.6 902.634  59
  -1   1   9 12913.7 1013.78  62
   1   1  -8 13054.4 870.963  90
  -1   1   8 15742.3 1005.46 134
  -1   1   8 11803.3 856.117  20
  -1   1   8 12528.8 681.275  39
  -1   1   8 14724.3 981.909  83
  -1   1   8 11093.6 804.791  30
   1   1  -8 13303.3 870.162  33
  -1   1   8 15837.6 1042.62  67
   1   1  -8 11809.2 806.413   7
   1   1  -8 12488.0 854.516   8
  -1   1   7 13348.0 870.556  20
  -1   1   7 13877.7 776.655  42
  -1   1   6 639.425 216.165  20
  -1   1   6 478.830 149.158  42
  -1   1   6 628.689 183.467  17
  -1   1   5 118341. 3906.65  20
  -1   1   5 111367. 3803.60  17
  -1   1   5 117852. 3762.89  42
  -1   1   4 15540.5 704.491  17
   1   1  -4 13882.7 694.646  33
  -1   1   4 14511.9 670.902  42
  -1   1   3 6983.58 340.342  40
   1   1  -3 7192.99 401.602  33
   1   1  -2 12101.2 498.009  37
  -1   1   2 12488.3 476.303  40
   1   1  -2 12514.7 545.177  33
   1   1  -1 39647.8 1414.99  37
   1   1  -1 40732.4 1434.02  33
  -1   1   1 40993.8 1432.64  15
   1   1   0 78096.5 2627.12  33
  -1   1   0 76095.1 2623.86  15
   1   1   1 249836. 8429.31  38
  -1   1  -1 258657. 8500.25 104
  -1   1  -1 257715. 8470.90  15
  -1   1  -1 259978. 8463.01  41
   1   1   1 256697. 8520.23  19
  -1   1  -2 14021.3 633.916 104
  -1   1  -2 14646.6 590.496 105
   1   1   2 16811.7 649.257  38
  -1   1  -2 15333.5 633.224  41
   1   1   2 14829.4 674.264  19
   1   1   3 143397. 4749.12   5
  -1   1  -3 136261. 4617.09  27
   1   1   3 145089. 4806.20  19
   1   1   4 17015.2 805.410   5
   1   1   4 18777.6 864.986  19
   1   1   5 138867. 4707.16   5
   1   1   5 128468. 4730.35  19
   1   1   6 37733.5 1644.80  19
   1   1   7 17645.2 1009.57  19
   1   1   8 33194.1 1600.78  19
   1   1   8 33961.9 1640.81  89
   1   1   8 32665.8 1629.61  88
  -1   1  -8 32300.5 1599.29   8
   1   1   8 29540.9 1549.30  57
  -1   1  -8 33832.7 1589.52  34
   1   1   9 21726.8 1268.93  62
   1   1   9 20403.3 1206.99  57
   1   1   9 20135.6 1233.47  19
  -1   1  -9 24045.3 1311.60   8
   1   1   9 20417.7 1208.60  44
  -1   1  -9 22739.1 1172.88  41
   1   1   9 22844.0 1287.45  29
  -1   1  -9 22813.7 1277.05  34
   1   1   9 20769.5 1350.77  67
   1   1   9 24603.4 1359.87  63
   1   1   9 22440.4 1297.66  89
   1   1   9 22444.7 1304.82  88
   1   1  10 6826.45 734.150  67
   1   1  10 6113.16 641.321  91
   1   1  10 6457.89 635.250  89
   1   1  10 6645.60 664.961  88
   1   1  10 6989.30 676.224  29
   1   1  10 5729.32 606.010  44
   1   1  10 5442.78 539.435  46
  -1   1 -10 6429.42 650.946  34
   1   1  10 6729.81 613.469  57
   1   1  10 6119.29 656.173  63
   1   1  10 4857.32 576.551  62
  -1   1 -10 6055.70 642.382   8
   1   1  11 55537.5 2296.06  46
  -1   1 -11 58740.8 2468.48   8
   1   1  11 56225.8 2570.52  67
   1   1  11 56586.9 2515.07  91
   1   1  12 6626.66 607.362  91
  -1   1 -12 7180.25 603.711   8
   1   1  12 6680.25 581.296  11
   1   1  12 7301.91 602.262  30
  -1   1 -12 7622.56 637.370  14
   1   1  12 7979.99 572.838  12
   1   1  12 7769.79 683.055  67
   1   1  12 6952.49 586.490  74
   1   1  13 4695.35 436.275  91
  -1   1 -13 4835.61 402.838   8
   1   1  13 5657.07 435.929  11
  -1   1 -13 6226.58 479.530  14
   1   1  13 6146.15 444.105  30
  -1   1 -13 6214.36 512.613 101
   1   1  13 5378.17 377.692  74
  -1   1 -14 4943.56 302.345  14
   1   2 -14 2339.59 234.334   8
  -1   2  13 2420.45 316.903  91
   1   2 -13 1989.35 324.823   8
   1   2 -12 3848.34 500.916   8
  -1   2  12 3727.74 440.810  30
   1   2 -11 29470.4 1611.58   8
   1   2 -11 31815.8 1580.80  92
  -1   2  11 32431.8 1589.09  30
  -1   2  11 31123.3 1735.19  67
   1   2 -11 29146.6 1497.38 101
  -1   2  10 18650.7 1137.58  30
   1   2 -10 15792.1 1090.44  33
   1   2 -10 17298.2 1111.69  92
  -1   2  10 17288.9 1065.86  74
  -1   2  10 20541.5 1331.08  67
  -1   2  10 19037.6 1064.01  49
  -1   2   9 38948.3 2047.46  67
  -1   2   9 39923.0 1841.69  59
  -1   2   9 38799.7 1820.75  74
  -1   2   9 40160.0 1863.02  30
   1   2  -9 37735.3 1830.22  33
  -1   2   9 37221.0 1929.52  82
   1   2  -9 38012.2 1849.67  92
  -1   2   9 39425.3 1963.98  20
  -1   2   9 37587.7 1850.43  46
  -1   2   9 38184.4 1788.29  49
   1   2  -8 10638.9 789.154  33
  -1   2   8 12609.4 834.826  30
  -1   2   8 11486.5 864.611  20
  -1   2   8 11846.3 848.181 102
  -1   2   8 11210.5 787.692  74
   1   2  -8 12281.3 850.245  90
   1   2  -8 12459.2 859.326   8
   1   2  -8 9364.78 745.830   7
  -1   2   8 12172.0 958.526  67
   1   2  -7 20134.0 1099.61  33
  -1   2   7 23263.3 1237.44  20
  -1   2   6 54181.1 2068.05  27
  -1   2   6 60154.4 2332.33  20
  -1   2   6 55843.9 2179.36  17
   1   2  -6 55818.5 2192.49  33
  -1   2   6 51991.3 2029.02 105
  -1   2   6 55238.3 2103.81  42
  -1   2   5 168387. 5160.02  42
   1   2  -5 157927. 5224.31  33
  -1   2   4 29179.6 1089.75  42
  -1   2   4 31274.1 1155.94  17
   1   2  -4 26378.6 976.478  37
  -1   2   4 26170.0 1036.24 104
   1   2  -4 28748.1 1150.26  33
  -1   2   3 17688.6 737.275 104
   1   2  -3 18480.3 774.998  33
  -1   2   2 679354. 22391.4 104
   1   2  -2 682797. 22367.7  33
  -1   2   1 933444. 30432.2  15
  -1   2   1 910812. 30496.3 104
   1   2  -1 938584. 30437.8  33
  -1   2   0 124210. 4183.62  15
  -1   2   0 126288. 4263.70 105
  -1   2  -1 60018.8 2089.97  15
  -1   2  -1 60204.4 2134.89 105
  -1   2  -2 116619. 3759.62  27
  -1   2  -2 111005. 3710.84  41
  -1   2  -2 101952. 3738.42 105
  -1   2  -2 108417. 3746.34  15
   1   2   2 112505. 3842.70  19
  -1   2  -3 47572.6 1652.93  27
   1   2   3 44811.6 1694.90   5
  -1   2  -3 46440.8 1661.27  41
   1   2   3 43540.5 1781.61  19
  -1   2  -4 32132.6 1175.98  27
   1   2   4 32703.4 1311.05   5
  -1   2  -4 32376.2 1259.22  41
   1   2   4 33259.2 1412.31  19
   1   2   5 9532.86 565.068   5
   1   2   5 8535.67 607.162  19
  -1   2  -5 8408.76 496.777  41
   1   2   6 11270.0 754.469  19
  -1   2  -6 11129.7 613.979  41
  -1   2  -7 784.592 189.110  41
   1   2   7 1076.20 258.232  19
   1   2   7 955.411 315.992  57
  -1   2  -7 994.193 261.927  34
   1   2   8 32243.9 1557.65   2
   1   2   8 33610.5 1642.72  57
  -1   2  -8 32616.5 1629.42   8
   1   2   8 33730.8 1657.63  19
   1   2   8 31489.0 1693.58  67
   1   2   8 31151.0 1597.32  88
   1   2   8 31216.7 1606.50  89
  -1   2  -8 31648.8 1427.72  41
  -1   2  -8 31739.8 1567.57  34
   1   2   8 33517.4 1583.45  29
  -1   2  -9 23192.4 1370.52  34
   1   2   9 28105.2 1427.55  29
   1   2   9 24118.2 1402.32  57
  -1   2  -9 25476.5 1438.50   8
   1   2   9 26573.5 1472.35  19
   1   2   9 24473.8 1508.16  67
   1   2   9 30257.4 1423.39  44
   1   2   9 25752.9 1476.74  91
   1   2   9 27538.0 1405.01   2
   1   2  10 5579.18 581.489  57
   1   2  10 5640.10 623.743  91
  -1   2 -10 4728.77 578.846   8
   1   2  10 5584.36 673.730  67
  -1   2 -10 5524.52 575.030  34
   1   2  10 3894.44 519.217  19
   1   2  11 4908.59 589.959  67
   1   2  11 5239.35 512.797  57
   1   2  11 5061.46 588.791  74
   1   2  11 5112.36 480.823  12
   1   2  11 5222.05 588.719  91
  -1   2 -11 4716.18 551.289   8
   1   2  11 5386.83 554.163  11
   1   2  11 5055.24 523.067  30
   1   2  12 1985.68 306.494  30
  -1   2 -12 1616.31 378.508 101
   1   2  12 2118.92 356.383  74
   1   2  12 2018.32 369.154  67
  -1   2 -12 2297.73 373.138   8
   1   2  12 2071.00 320.125  11
   1   2  12 1948.65 351.839  91
  -1   2 -13 1386.98 266.326 101
   1   2  13 1170.66 193.968  30
  -1   2 -13 1200.18 227.740   8
   1   2  13 1198.33 206.606  74
   1   3 -13 10683.2 600.033  32
  -1   3  13 12423.7 655.416  91
  -1   3  12 19566.8 1071.94  91
  -1   3  11 9045.04 716.381  30
   1   3 -11 9161.06 748.197  92
   1   3 -10 6684.21 658.741  92
  -1   3  10 7312.76 663.375  74
   1   3 -10 5877.49 610.629 101
   1   3 -10 6953.58 708.645   8
  -1   3  10 7245.68 663.242  30
   1   3 -10 7262.06 632.914  33
  -1   3   9 41263.7 1950.15  30
   1   3  -9 40678.7 1920.24  33
   1   3  -9 41578.6 1977.30 101
   1   3  -9 40669.1 2011.41   8
  -1   3   9 47831.9 2277.60  67
  -1   3   9 39837.3 1949.57  74
   1   3  -9 42128.5 2004.25  92
   1   3  -9 39767.6 1984.00  90
  -1   3   9 42789.5 1972.86  98
  -1   3   8 68522.0 2914.10  98
  -1   3   8 64580.5 2875.29  74
   1   3  -8 69798.6 2920.30  92
   1   3  -8 66089.7 2879.89  90
   1   3  -8 71035.2 2935.28   8
  -1   3   8 75395.0 3149.88  67
  -1   3   8 73345.0 2879.95  30
   1   3  -8 71015.0 2840.40  33
  -1   3   8 69279.4 2978.28 102
  -1   3   8 75130.5 3067.13  20
  -1   3   7 9886.59 836.438  67
   1   3  -7 10076.7 685.236  33
  -1   3   7 9280.90 719.178  74
  -1   3   6 12371.7 675.831  27
  -1   3   6 11362.3 633.761 105
   1   3  -6 11747.2 704.668  33
  -1   3   5 4399.17 367.996  27
  -1   3   5 3864.60 339.404 105
  -1   3   5 4551.08 356.102  17
  -1   3   5 4455.70 439.140  20
   1   3  -5 4325.83 358.902  33
  -1   3   4 20274.9 898.333  17
  -1   3   4 22749.0 1046.86  20
  -1   3   4 22200.9 967.373 105
  -1   3   4 20762.2 964.904  27
  -1   3   4 19432.7 811.554  42
   1   3  -4 20079.4 899.919  33
  -1   3   3 72485.8 2656.70  20
  -1   3   3 73999.0 2535.83  17
  -1   3   3 69948.3 2431.70  42
   1   3  -3 70834.1 2529.22  33
  -1   3   3 65958.3 2600.01 105
  -1   3   2 22156.8 799.107  42
   1   3  -2 23741.1 891.720  33
  -1   3   1 166554. 5575.56 105
  -1   3   1 166473. 5599.79  27
   1   3  -1 156279. 5417.10  33
  -1   3   1 168354. 5491.03  20
  -1   3   0 17083.9 651.747  15
  -1   3   0 17074.7 779.786 105
  -1   3   0 18392.0 807.712  27
  -1   3   0 16207.2 647.161  20
  -1   3  -1 32731.4 1200.83  15
  -1   3  -1 33231.9 1310.15 105
  -1   3  -1 35297.2 1339.70  27
   1   3   1 31312.7 1337.35  19
   1   3   2 74865.4 2613.32   5
  -1   3  -2 74589.3 2701.70  27
  -1   3  -2 76356.2 2626.91  15
   1   3   3 37664.3 1453.60   5
  -1   3  -3 39814.6 1490.58  27
  -1   3  -4 2981.44 236.783  27
   1   3   4 2453.32 324.758  19
   1   3   4 2325.05 249.468   5
  -1   3  -4 2060.75 190.934  41
   1   3   5 68953.4 2621.19  19
  -1   3  -5 62575.7 2307.48  41
   1   3   6 27465.0 1399.64  19
   1   3   7 61057.8 2464.46   2
  -1   3  -7 58974.1 2331.88   4
   1   3   7 58492.4 2526.99  19
   1   3   7 53455.5 2463.55  57
   1   3   7 62714.3 2531.78  91
  -1   3  -7 54246.5 2455.48   8
  -1   3  -7 55711.8 2351.11  34
  -1   3  -8 25220.9 1406.82  94
   1   3   8 27546.3 1543.09  67
   1   3   8 29685.2 1472.69   2
  -1   3  -8 27087.0 1298.47   4
   1   3   8 24234.0 1444.15  19
   1   3   8 25308.8 1364.75  11
  -1   3  -8 26336.4 1462.13   8
   1   3   8 27982.2 1484.52  57
   1   3   8 27794.5 1490.39  91
  -1   3  -8 24854.4 1339.11  34
   1   3   9 20537.6 1301.72  67
   1   3   9 19755.3 1236.44  57
   1   3   9 19869.3 1192.75   2
   1   3   9 19202.8 1241.03  19
  -1   3  -9 19934.5 1239.82   8
   1   3   9 19382.5 1149.05  11
   1   3   9 18970.2 1047.99  12
  -1   3  -9 19429.0 1138.16  34
   1   3   9 20248.2 1261.66  91
   1   3  10 15974.6 1115.19  91
   1   3  10 16435.2 1030.00  30
   1   3  10 18036.2 966.879  12
   1   3  10 19608.2 1214.21  67
  -1   3 -10 16475.4 1110.62   8
   1   3  10 17399.1 1047.99  11
   1   3  10 17867.4 1123.31  57
   1   3  10 18552.0 1197.44  74
   1   3  11 4649.34 468.495  30
  -1   3 -11 4543.85 518.877  14
   1   3  11 5170.74 593.195  74
  -1   3 -11 5000.66 567.430   8
   1   3  11 5232.76 503.081  11
  -1   3 -11 5653.98 639.599 101
   1   3  12 7720.49 520.410  30
  -1   3 -12 8152.58 587.275  14
  -1   3 -12 7326.72 641.030 101
   1   3  12 8546.23 627.734  74
  -1   3 -12 7050.13 599.075   8
   1   3  13 743.272 147.993  97
  -1   3 -13 1028.75 217.106 101
  -1   3 -13 762.563 180.290  14
   1   4 -13 13979.6 652.278  23
   1   4 -13 13407.5 702.010   8
   1   4 -12 7434.09 587.879   8
  -1   4  11 17522.3 900.802  91
   1   4 -11 16990.3 963.685   8
   1   4 -10 7628.46 729.034  92
  -1   4  10 8164.68 679.495  91
   1   4 -10 8052.73 678.450 101
   1   4 -10 7768.66 739.214   8
  -1   4  10 7560.59 648.126  54
   1   4  -9 16876.1 1071.84  33
  -1   4   9 21931.9 1194.44  30
  -1   4   9 20221.7 1236.79  98
   1   4  -9 19717.3 1201.14 101
  -1   4   9 20349.4 1242.77  74
   1   4  -9 21928.7 1278.44   8
   1   4  -9 20820.5 1265.04  92
  -1   4   8 852.963 285.781  30
   1   4  -8 500.499 185.135  33
   1   4  -8 722.850 298.877 101
  -1   4   8 1125.34 345.875  74
   1   4  -8 490.190 292.996   8
  -1   4   8 1094.71 314.199  98
  -1   4   7 56233.0 2355.08  24
  -1   4   7 53388.3 2421.17  20
   1   4  -7 51922.4 2200.33  33
  -1   4   7 55224.7 2436.63  98
   1   4  -7 54223.3 2339.56   8
   1   4  -7 54131.4 2360.05  92
   1   4  -7 50925.7 2289.99  90
  -1   4   7 54943.7 2385.73  74
  -1   4   7 57536.2 2467.53 102
   1   4  -7 52620.9 2328.18 101
  -1   4   6 86522.2 3222.76  27
  -1   4   6 88319.1 3394.33  74
  -1   4   6 82830.2 3395.37  20
   1   4  -6 85040.8 3193.32  33
  -1   4   5 32363.0 1448.39  27
  -1   4   5 34600.7 1575.85  20
   1   4  -5 31338.3 1360.55  33
   1   4  -4 50334.7 1929.23  33
  -1   4   4 52969.0 2130.04  20
  -1   4   4 52647.0 2101.75  27
  -1   4   4 52274.0 2060.05 105
   1   4  -3 267490. 9232.32  33
  -1   4   3 280176. 9432.73  20
  -1   4   3 276802. 9233.63  17
  -1   4   3 264818. 9442.09  27
  -1   4   2 21307.2 934.171  20
  -1   4   2 20750.2 783.254  17
   1   4  -2 19187.1 779.844  33
  -1   4   1 67850.4 2671.99  27
  -1   4   1 74860.0 2687.72 105
  -1   4   0 52058.7 1934.90  27
  -1   4   0 46849.2 1671.76  19
   1   4   1 19063.4 726.445   5
  -1   4  -1 20430.0 744.744  15
  -1   4  -1 20424.0 960.016  27
   1   4   1 19847.7 952.752  19
   1   4   2 18431.0 757.389   5
   1   4   2 19711.2 983.640  19
  -1   4  -2 20636.3 784.421  15
  -1   4  -2 19808.7 937.760  27
   1   4   3 39189.4 1705.53  19
  -1   4  -3 39837.1 1602.17  27
  -1   4  -3 39291.4 1489.96  15
  -1   4  -4 117936. 4079.45  27
  -1   4  -4 112959. 4028.84  15
  -1   4  -5 5839.91 433.513  34
  -1   4  -5 5986.33 446.047  15
   1   4   6 13201.7 929.489  19
  -1   4  -6 14330.3 795.366  34
   1   4   6 15187.6 941.947   2
  -1   4  -6 13351.8 845.527   4
   1   4   6 12624.1 916.990  57
   1   4   7 31958.1 1595.59   2
  -1   4  -7 29879.3 1490.17   4
  -1   4  -7 30730.2 1448.54  34
   1   4   7 29947.3 1495.72  11
   1   4   7 33701.4 1677.86  57
   1   4   7 31174.0 1599.71  91
   1   4   7 35377.0 1720.17  67
  -1   4  -7 30303.9 1612.35  94
   1   4   7 31550.0 1672.24  19
  -1   4  -7 30204.7 1493.18  18
  -1   4  -8 33307.3 1714.44  94
   1   4   8 35063.9 1645.88  11
   1   4   8 36577.3 1850.99  19
   1   4   8 36198.9 1816.79  57
  -1   4  -8 35201.2 1631.32   4
   1   4   8 36111.2 1755.54   2
  -1   4  -8 33789.5 1589.98  15
   1   4   8 34319.7 1602.42  30
  -1   4  -8 31989.8 1584.07  34
   1   4   8 31725.8 1721.87  91
  -1   4  -9 14620.4 1038.65   8
   1   4   9 15146.7 929.778  11
   1   4   9 13153.7 1034.72  19
   1   4   9 13974.2 1061.89  74
   1   4   9 14386.2 1025.22  91
   1   4   9 14586.4 903.918  30
  -1   4  -9 13988.4 905.150  34
   1   4   9 17372.5 1080.55   2
   1   4   9 14247.0 1035.02  57
  -1   4 -10 7969.52 668.353  14
  -1   4 -10 7713.17 781.271 101
   1   4  10 8579.40 746.652  91
   1   4  10 9065.45 770.230  57
  -1   4 -10 7169.05 705.988   8
   1   4  10 7120.04 595.578  11
   1   4  10 8841.45 803.635  74
   1   4  10 8397.71 619.513  30
  -1   4 -11 97.7064 283.789 101
  -1   4 -11 415.969 280.903   8
   1   4  11 459.954 270.859  91
  -1   4 -11 333.536 232.001  14
   1   4  11 622.270 287.886  74
  -1   4 -12 2874.07 365.055   8
   1   4  12 2727.71 354.598  74
  -1   4 -12 3272.25 403.559 101
  -1   4 -12 2656.41 318.880  14
   1   4  13 6299.49 403.995  84
   1   5 -13 5879.94 338.297   3
   1   5 -12 1697.87 275.112   8
   1   5 -12 1298.58 273.174  23
   1   5 -11 8987.81 684.069   8
   1   5 -11 8471.09 724.270  23
  -1   5  10 622.827 226.857  54
   1   5 -10 25782.0 1115.37   8
  -1   5   9 1739.15 318.300  91
  -1   5   9 1898.43 336.456  54
   1   5  -9 1439.59 379.939   8
   1   5  -9 1527.64 360.323 101
  -1   5   9 1786.04 387.932  98
  -1   5   8 3070.97 448.342  54
   1   5  -8 2854.59 466.451  92
   1   5  -8 4527.87 540.271 101
  -1   5   8 4207.89 546.303  19
   1   5  -8 3497.18 449.261  18
  -1   5   8 3875.29 537.683  98
   1   5  -8 4055.98 536.664   8
   1   5  -7 7591.02 683.269 101
  -1   5   7 8565.21 782.237  98
  -1   5   7 6816.09 676.213  24
  -1   5   7 8208.68 700.636  54
   1   5  -7 6569.68 659.320   8
   1   5  -7 7461.83 689.897  92
  -1   5   6 23847.0 1387.13  98
  -1   5   6 24758.2 1348.55  16
   1   5  -6 21113.0 1229.18   8
  -1   5   6 24539.6 1335.82  24
  -1   5   6 27410.4 1256.60  27
   1   5  -6 22072.8 1271.32  92
   1   5  -6 21849.6 1258.17 101
  -1   5   5 1959.62 305.420  27
  -1   5   4 10515.4 720.936  27
  -1   5   3 22845.2 1184.00  27
  -1   5   2 25933.6 1150.81  19
  -1   5   1 23104.9 1097.73  27
  -1   5   1 18397.7 843.102  19
  -1   5   0 3130.98 359.269  27
  -1   5  -1 68815.3 2680.91  27
  -1   5  -2 14516.0 818.846  27
   1   5   2 13606.1 825.571  19
  -1   5  -3 5294.99 454.901  27
   1   5   3 5773.22 520.193  19
  -1   5  -4 3168.77 337.162  27
   1   5   4 3134.70 420.429  19
   1   5   5 15845.1 1038.75  19
  -1   5  -5 17169.8 1128.31 101
  -1   5  -5 14852.4 930.319   1
  -1   5  -5 15600.3 945.413   4
   1   5   6 24986.1 1383.26  91
  -1   5  -6 25370.4 1342.31   4
  -1   5  -6 25576.2 1460.40  94
   1   5   6 27929.8 1516.68  19
  -1   5  -6 27801.5 1398.56  18
   1   5   6 28211.3 1511.51  74
  -1   5  -6 25799.3 1444.12   8
  -1   5  -7 24850.2 1440.79   8
   1   5   7 27053.2 1441.78  91
   1   5   7 26544.3 1452.27   2
  -1   5  -7 26515.8 1381.69   4
  -1   5  -7 24094.1 1427.53  94
  -1   5  -7 25764.3 1371.13  18
   1   5   7 25239.1 1485.38  57
   1   5   7 25337.4 1500.50  74
  -1   5  -7 25087.3 1274.25  14
  -1   5  -8 11678.2 943.452   8
   1   5   8 12577.0 917.764  91
  -1   5  -8 11583.9 853.206   4
   1   5   8 12709.0 968.241   2
  -1   5  -8 11965.9 878.883  94
  -1   5  -8 13431.6 840.618  14
  -1   5  -8 13237.8 877.677  18
   1   5   8 12003.7 981.822  19
   1   5   8 11196.5 945.099  57
   1   5   9 14899.0 1060.85  57
   1   5   9 14316.8 942.785  86
   1   5   9 16528.6 1045.75  91
  -1   5  -9 14009.2 881.067  14
   1   5  10 64438.9 2687.87  74
  -1   5 -10 59285.1 2423.77  14
  -1   5 -10 60794.7 2717.68 101
  -1   5 -11 22606.6 1256.96 101
   1   5  11 24942.1 1258.44  74
   1   5  12 7520.39 518.466  97
   1   5  12 7846.96 548.134  84
   1   6 -12 5308.27 351.429  23
  -1   6  11 10067.8 672.455  84
   1   6 -11 12060.4 759.879  23
   1   6 -10 10529.6 852.324  23
   1   6 -10 10300.4 726.817   8
   1   6  -9 9349.63 739.567   8
   1   6  -9 10455.7 715.516  18
   1   6  -9 9115.75 869.165  23
  -1   6   8 7727.45 754.296  98
  -1   6   8 6072.00 545.750  54
   1   6  -8 5948.62 597.899  18
   1   6  -8 6792.60 819.570  23
   1   6  -8 5646.15 618.784   8
  -1   6   7 26592.8 1495.03  19
   1   6  -7 25627.9 1405.73  18
  -1   6   7 27646.2 1507.31  24
  -1   6   7 26837.0 1576.50  98
  -1   6   7 26222.7 1375.24  54
   1   6  -7 26991.3 1468.20  92
   1   6  -7 23727.5 1376.35   8
   1   6  -6 6567.83 811.192  23
  -1   6   6 6746.79 659.636  19
  -1   6   6 6017.45 555.971  27
  -1   6   6 7244.22 698.504  24
   1   6  -6 6002.12 584.330  93
  -1   6   6 5565.64 676.400  98
  -1   6   6 6039.06 592.190  54
   1   6  -6 5966.01 626.290  92
  -1   6   5 28227.7 1423.62  54
   1   6  -5 23259.5 1340.92  93
  -1   6   5 26531.9 1428.34  19
   1   6  -5 26775.7 1627.90  23
  -1   6   5 25960.1 1451.95  25
  -1   6   5 26900.7 1480.54  24
   1   6  -5 25870.7 1394.49  92
  -1   6   5 26533.1 1472.35  16
  -1   6   4 5779.26 618.334  98
  -1   6   4 5142.99 558.385  24
  -1   6   4 6675.03 583.654  27
  -1   6   4 5300.91 597.910  25
   1   6  -4 5605.33 553.671  93
  -1   6   4 5529.97 583.601  22
  -1   6   4 5299.14 513.987  19
  -1   6   3 27254.3 1379.65  27
  -1   6   3 23699.7 1205.68  19
  -1   6   2 39209.6 1615.16  19
  -1   6   1 24335.7 1291.54  27
  -1   6   0 40261.9 1841.13  27
  -1   6  -1 41500.4 1879.82  27
  -1   6  -2 76476.7 2941.96  27
   1   6   2 68639.9 2962.43  28
  -1   6  -3 23875.3 1235.62  27
   1   6   3 21274.1 1268.37  28
   1   6   3 24981.4 1305.02  19
   1   6   4 3579.55 452.727  86
  -1   6  -4 3076.78 463.223   1
  -1   6  -4 4370.48 551.114  94
   1   6   4 3061.28 486.051  28
  -1   6  -4 4027.95 546.853 101
  -1   6  -4 3583.77 510.018  23
   1   6   4 4212.07 506.235  19
  -1   6  -4 4426.57 515.758  18
   1   6   5 4080.85 524.408  19
  -1   6  -5 3163.28 480.788  18
  -1   6  -5 3716.80 512.251  23
  -1   6  -5 2538.93 458.765   8
   1   6   5 2856.57 422.585  86
  -1   6  -5 3206.90 478.674   4
   1   6   5 3848.18 504.628   2
  -1   6  -5 3614.98 514.472  94
   1   6   5 3444.61 483.651  74
   1   6   5 3881.57 533.685  57
  -1   6  -5 3220.66 529.761 101
   1   6   6 17981.7 1220.54  19
  -1   6  -6 19233.6 1171.08  18
  -1   6  -6 19043.8 1210.62   8
  -1   6  -6 17227.4 1190.77  94
  -1   6  -6 20391.8 1167.08   4
   1   6   6 18457.3 1179.91   2
  -1   6  -6 19713.5 1201.53  23
   1   6   6 20804.1 1281.38  74
   1   6   6 18427.6 1141.46  86
   1   6   6 20906.6 1289.28  57
  -1   6  -7 23132.7 1366.45   8
  -1   6  -7 24375.8 1374.64  94
  -1   6  -7 22364.1 1284.66   4
  -1   6  -7 22177.1 1294.48  23
   1   6   7 23983.3 1442.34  74
  -1   6  -7 23255.3 1309.40  18
   1   6   7 20852.4 1248.00  86
  -1   6  -8 873.240 341.097   8
  -1   6  -8 1046.26 364.053  95
  -1   6  -8 1304.35 319.907  94
   1   6   8 713.864 387.508   2
  -1   6  -8 853.022 337.135   4
  -1   6  -8 649.605 319.038  18
   1   6   8 1092.91 426.345  57
   1   6   8 963.762 281.737  86
   1   6   8 1852.60 450.131  74
  -1   6  -9 1166.91 387.608 101
  -1   6  -9 1016.90 346.605   8
  -1   6  -9 1344.32 319.507  95
   1   6  10 5108.96 564.240  84
   1   6  11 5802.56 496.936  22
   1   6  11 4539.85 477.847  97
   1   6  11 5183.71 471.469  84
   1   6  12 165.531 120.370  22
   1   6  12 115.678 114.881  84
   1   6  12 163.654 136.969  97
   1   7 -11 10662.3 565.347   3
  -1   7  11 9721.18 567.189  97
   1   7 -11 10335.3 579.381  23
   1   7 -10 9714.29 722.744  23
  -1   7   9 7982.05 670.510  84
   1   7  -9 9687.35 820.026  23
  -1   7   9 8018.89 682.451  22
   1   7  -9 8996.16 626.509  18
  -1   7   8 11884.8 871.686  84
   1   7  -8 9831.39 900.955  23
  -1   7   8 12666.8 915.785  22
   1   7  -8 10340.0 783.020  18
  -1   7   7 1266.80 360.059  98
  -1   7   7 1289.63 365.019  84
   1   7  -7 1523.53 374.258  18
   1   7  -7 1258.77 535.468  23
  -1   7   7 1203.02 352.567  22
   1   7  -6 9669.80 807.272  18
  -1   7   6 8189.50 661.215  21
  -1   7   6 9879.77 833.963  22
  -1   7   6 8122.82 688.933  27
  -1   7   6 9180.42 826.027  24
   1   7  -6 9698.15 979.469  23
  -1   7   6 9892.31 802.647  84
   1   7  -6 8223.35 724.470  93
  -1   7   5 1722.15 388.078  98
  -1   7   5 2134.55 358.570  21
  -1   7   5 1703.45 332.090  19
   1   7  -5 1593.80 524.200  23
  -1   7   5 1804.77 394.882  22
  -1   7   5 850.243 274.475  27
  -1   7   5 1897.17 514.370  25
  -1   7   5 1299.03 389.405  24
  -1   7   5 1642.87 342.829  84
   1   7  -5 1329.08 348.685  93
  -1   7   4 4847.86 554.644  27
  -1   7   4 5376.69 630.176  25
  -1   7   4 4673.74 587.929  24
  -1   7   4 4357.40 593.619  98
   1   7  -4 4766.66 556.618  93
  -1   7   4 4735.10 524.944  21
  -1   7   4 5477.02 609.067  22
  -1   7   4 5405.81 613.369  16
  -1   7   4 4811.53 529.992  84
  -1   7   3 11891.2 920.693  24
  -1   7   3 11874.3 910.590  26
  -1   7   3 11599.9 901.463  25
  -1   7   3 11919.9 887.751  27
   1   7  -3 11735.2 791.406   3
  -1   7   3 10132.5 858.255  98
  -1   7   3 11618.9 880.828  22
   1   7  -3 11057.9 838.160  21
  -1   7   3 10674.8 796.780  21
  -1   7   3 10320.7 839.798  16
   1   7  -3 12333.8 883.880  93
  -1   7   2 1233.79 348.893  25
  -1   7   2 809.325 365.978  28
  -1   7   2 890.717 394.009  26
   1   7  -2 910.796 256.283   3
   1   7  -2 1252.32 425.872  23
   1   7  -2 1255.21 340.600  21
  -1   7   2 961.808 285.729  21
   1   7  -2 1221.46 374.270  22
  -1   7   2 1194.53 327.763  22
  -1   7   2 1445.12 331.576  16
   1   7  -2 884.326 298.878  93
  -1   7   2 1650.67 353.512  98
  -1   7   2 1306.24 343.863  94
  -1   7   2 1636.83 355.265  95
  -1   7   1 813.203 295.612  95
  -1   7   1 553.593 230.182  98
   1   7  -1 1500.33 375.160  96
  -1   7   1 584.190 305.129  94
  -1   7   1 1059.45 308.734  21
   1   7  -1 640.627 267.234  21
   1   7  -1 860.731 349.077  23
  -1   7   1 772.186 306.538  22
  -1   7   1 660.658 279.161  18
   1   7  -1 792.017 338.936  22
  -1   7   1 607.289 253.463  16
  -1   7   1 1287.17 378.762  26
  -1   7   1 789.671 257.429  27
  -1   7   1 923.525 357.317  28
   1   7  -1 962.838 302.314  93
  -1   7   0 2931.85 468.167  95
  -1   7   0 2761.07 456.244  94
   1   7   0 3025.59 446.419  97
   1   7   0 2214.48 409.512  96
  -1   7   0 3169.76 440.434  21
   1   7   0 3702.03 482.489  21
  -1   7   0 2607.04 407.685  18
  -1   7   0 2047.43 379.821  22
   1   7   0 3210.18 505.571  22
  -1   7   0 2487.52 376.228  16
   1   7   0 3247.71 446.810  93
   1   7   0 2849.49 487.575  23
  -1   7   0 2439.67 397.078  27
  -1   7  -1 10810.1 891.592  23
   1   7   1 10320.7 783.985  24
   1   7   1 11644.3 939.697  28
  -1   7  -1 11655.7 870.219  27
   1   7   1 12178.9 871.794  96
   1   7   1 10922.1 872.169  97
  -1   7  -1 10826.8 839.501  95
  -1   7  -1 12179.1 871.004  22
   1   7   1 14224.9 976.815  22
  -1   7  -1 11044.6 809.649  18
  -1   7  -1 10407.4 757.743   9
   1   7   1 11606.1 820.999  93
   1   7   2 4754.73 573.019  96
  -1   7  -2 6876.15 665.163  95
  -1   7  -2 7381.14 702.340  94
   1   7   2 5274.64 641.403  97
  -1   7  -2 5824.86 557.490   1
  -1   7  -2 5900.98 570.871   4
   1   7   2 5354.74 533.670  93
  -1   7  -2 5526.88 576.034  27
   1   7   2 5245.14 568.724  24
  -1   7  -2 4373.20 592.433  23
   1   7   2 5348.10 645.582  28
   1   7   2 5873.45 667.132  84
   1   7   2 6355.10 673.345  22
  -1   7  -2 4692.72 553.321  18
   1   7   3 32232.8 1778.01  97
  -1   7  -3 32909.5 1760.61  94
  -1   7  -3 33743.3 1619.42   4
   1   7   3 31364.6 1572.56   2
  -1   7  -3 32847.1 1601.74   1
   1   7   3 29851.7 1518.67  93
   1   7   3 32699.4 1716.27  24
  -1   7  -3 35483.2 1615.62  28
   1   7   3 36158.9 1796.79  28
  -1   7  -3 34448.3 1753.56  23
   1   7   3 34299.4 1827.87  84
   1   7   3 34038.4 1814.19  22
  -1   7  -4 2925.56 504.639  94
   1   7   4 2801.76 512.126  97
  -1   7  -4 3063.64 492.196   4
   1   7   4 3313.73 472.264   2
   1   7   4 3697.84 575.612  28
   1   7   4 4465.27 615.808  84
  -1   7  -4 3702.32 529.674  18
  -1   7  -4 2864.98 518.945  23
   1   7   4 3000.47 531.450  22
   1   7   5 39747.3 1940.69   2
   1   7   5 38355.8 1866.36  86
  -1   7  -5 40311.7 2007.14  23
  -1   7  -5 42401.9 1991.69  18
   1   7   5 40972.3 2174.82  22
   1   7   5 41452.5 2043.72  19
  -1   7  -5 42998.5 2077.45  94
   1   7   5 42026.5 2152.12  97
  -1   7  -6 46840.5 2174.41  95
  -1   7  -6 45918.9 2193.56  94
  -1   7  -6 47217.8 2127.63   4
   1   7   6 43839.3 2110.73   2
   1   7   6 42871.6 2016.17  86
   1   7   6 45046.7 2174.37  74
  -1   7  -6 47712.5 2168.57  23
  -1   7  -6 47626.8 2168.30  18
   1   7   6 45170.8 2344.60  22
  -1   7  -7 20035.7 1191.21   4
   1   7   7 20449.9 1242.36   2
  -1   7  -7 21939.0 1261.98  95
  -1   7  -7 21341.2 1230.87  94
  -1   7  -7 20453.3 1223.46  18
   1   7   7 20872.6 1403.41  22
  -1   7  -7 20517.3 1207.75  23
  -1   7  -8 578.160 288.603  23
  -1   7  -8 240.704 306.351  18
   1   7   8 239.260 296.690  22
  -1   7  -8 81.1210 302.392  95
   1   7   9 6658.42 650.249  22
   1   7   9 5441.79 600.270  97
  -1   7  -9 7140.24 548.044  95
   1   7  10 20196.3 1110.61  22
   1   7  10 22275.4 1138.83  97
   1   7  11 6320.55 427.168  22
   1   7  11 6438.18 443.995  97
   1   7  11 5494.12 416.829  84
   1   8 -10 21467.9 928.269   3
   1   8 -10 19268.3 949.849  23
   1   8 -10 21137.6 919.920  95
   1   8  -9 8314.72 571.699   3
   1   8  -9 7141.46 623.636  23
   1   8  -9 8410.74 538.893  18
   1   8  -8 3240.83 395.678   3
   1   8  -8 2955.44 505.635  23
  -1   8   8 3125.86 415.366  22
   1   8  -8 3178.79 403.337  18
   1   8  -7 46743.9 2080.20   3
  -1   8   7 46642.1 2149.82  22
   1   8  -7 47208.3 2109.20  18
   1   8  -7 48095.3 2318.36  23
   1   8  -6 23198.0 1517.30  23
  -1   8   6 24384.3 1406.74  24
   1   8  -6 23300.7 1255.15   3
   1   8  -6 23830.0 1326.48  18
  -1   8   6 23460.7 1355.03  22
  -1   8   6 24677.0 1450.70  98
  -1   8   6 20944.6 1265.32  97
  -1   8   6 20925.0 1228.81  84
  -1   8   5 8151.87 786.994  24
   1   8  -5 8278.88 913.915  23
   1   8  -5 7002.49 629.951   3
   1   8  -5 7492.27 709.944  18
  -1   8   5 7826.18 756.865  22
  -1   8   5 6974.96 627.323  21
  -1   8   5 6688.11 729.108  98
   1   8  -5 8152.95 716.476  93
  -1   8   5 6284.40 622.251  97
  -1   8   5 7491.31 659.639  84
  -1   8   4 11659.3 955.170  98
   1   8  -4 12455.6 927.023  93
  -1   8   4 12681.9 951.222  22
  -1   8   4 11520.6 844.988  21
  -1   8   4 10936.9 877.532  27
  -1   8   4 12128.8 969.242  24
  -1   8   4 11404.6 939.620  25
   1   8  -4 10545.9 788.992   3
  -1   8   3 70453.9 2934.75  27
  -1   8   3 61094.5 2804.40  26
  -1   8   3 68909.1 2900.58  25
  -1   8   3 61238.7 2853.96  98
   1   8  -3 65500.4 2848.70  93
   1   8  -3 63629.1 2801.80  18
  -1   8   3 59866.2 2805.22  22
  -1   8   3 62766.0 2762.00  21
  -1   8   3 73158.1 2912.14  16
   1   8  -3 68311.7 2702.96   3
   1   8  -2 6191.07 750.558  23
  -1   8   2 5818.16 692.608  26
  -1   8   2 5737.71 642.484  24
  -1   8   2 5252.06 642.842  25
  -1   8   2 5400.22 599.541  98
  -1   8   2 5397.83 619.401  22
   1   8  -2 5488.65 671.901  22
   1   8  -2 5004.67 599.841  21
  -1   8   2 6390.65 625.466  21
   1   8  -2 5249.99 601.936  18
  -1   8   2 5522.91 596.066  16
   1   8  -2 5637.82 527.742   3
  -1   8   1 28812.5 1597.24  27
   1   8  -1 26768.9 1596.80  23
  -1   8   1 25706.3 1536.91  26
  -1   8   1 29451.4 1610.92  24
  -1   8   1 29099.7 1596.18  28
   1   8  -1 26239.1 1504.05  93
  -1   8   1 28935.2 1596.12  94
  -1   8   1 27202.7 1464.92  98
  -1   8   1 26864.2 1449.17  95
  -1   8   1 26282.0 1377.94  18
   1   8  -1 30230.4 1628.83  22
  -1   8   1 27760.9 1530.84  22
   1   8  -1 27519.1 1465.95  18
  -1   8   1 28757.3 1530.91  21
   1   8  -1 28948.6 1575.19  21
  -1   8   1 29399.7 1498.18  16
  -1   8   1 29589.3 1344.28   1
   1   8  -1 24634.3 1326.06   3
  -1   8   0 59631.0 2719.08  27
   1   8   0 61705.4 2532.95  24
  -1   8   0 59334.9 2655.58  28
   1   8   0 62125.5 2789.67  28
  -1   8   0 57460.0 2431.57   1
  -1   8   0 60580.9 2400.05   4
   1   8   0 61858.3 2636.73  96
  -1   8   0 60173.7 2720.02  94
   1   8   0 65456.6 2697.06  93
  -1   8   0 60304.9 2620.09  95
  -1   8   0 59090.8 2537.78  16
   1   8   0 57420.8 2505.82  18
  -1   8   0 53996.5 2598.57  22
  -1   8   0 60071.3 2541.46  18
   1   8   0 58646.7 2720.69  22
   1   8   0 62756.6 2728.00  21
   1   8   1 4086.31 559.317  21
  -1   8  -1 4225.67 573.113  22
   1   8   1 3755.89 564.906  22
  -1   8  -1 2529.56 450.053  18
   1   8   1 3729.12 504.013  93
  -1   8  -1 4745.06 484.244   4
  -1   8  -1 4188.37 490.391   1
   1   8   1 4372.04 553.995  96
   1   8   1 3928.04 569.468  97
  -1   8  -1 3505.38 549.975  95
   1   8   1 3780.87 455.384  25
   1   8   1 4564.60 531.809  24
  -1   8  -1 3682.78 520.574  27
   1   8   1 3956.47 506.421  26
   1   8   1 3142.40 573.353  28
  -1   8  -1 4071.58 553.288  28
   1   8   2 10566.5 960.385  22
  -1   8  -2 9943.64 835.062  18
   1   8   2 11038.5 760.012  25
   1   8   2 10776.8 936.181  28
  -1   8  -2 10954.6 832.764  28
  -1   8  -2 10455.7 791.247   1
  -1   8  -2 9798.77 764.388   4
   1   8   2 11368.3 936.104  97
  -1   8  -2 10412.6 884.228  95
   1   8   2 10668.6 803.729  93
  -1   8  -2 9203.04 867.497  94
   1   8   2 9882.06 835.755  96
   1   8   3 25160.2 1558.43  84
   1   8   3 28334.3 1627.01  22
  -1   8  -3 27549.1 1476.65  18
  -1   8  -3 26273.5 1525.99  23
   1   8   3 23252.4 1489.65  28
  -1   8  -3 23852.6 1328.36  28
  -1   8  -3 25967.4 1380.07   4
   1   8   3 23905.0 1295.39   2
   1   8   3 24986.5 1311.61  93
   1   8   3 27165.8 1564.53  97
   1   8   3 27574.7 1490.42  96
  -1   8  -3 26242.1 1523.15  94
   1   8   4 18104.9 1272.32  84
   1   8   4 19807.2 1326.25  22
  -1   8  -4 18317.9 1215.27  23
   1   8   4 18431.6 1222.37  28
   1   8   4 16113.2 1044.41   2
  -1   8  -4 16586.4 1091.36   4
  -1   8  -4 18099.0 1198.62  95
   1   8   4 19440.5 1285.84  97
   1   8   4 17447.2 1155.77  96
  -1   8  -4 17641.3 1209.62  94
   1   8   5 7766.57 817.095  84
  -1   8  -5 7103.38 712.787  18
   1   8   5 7312.13 786.878  22
  -1   8  -5 6408.15 683.692  23
  -1   8  -5 6223.85 644.470   4
   1   8   5 5914.74 644.025   2
  -1   8  -5 6758.36 734.680  95
   1   8   5 6448.15 746.125  97
  -1   8  -5 6647.52 688.103  94
   1   8   5 6912.16 697.989  96
   1   8   6 566.953 313.788  84
   1   8   6 586.507 358.471  22
  -1   8  -6 1197.28 380.772  18
  -1   8  -6 1101.85 359.835  23
   1   8   6 897.092 383.985  97
  -1   8  -6 1086.27 409.114  95
  -1   8  -6 1244.13 337.119  94
  -1   8  -7 8912.00 724.504  18
   1   8   7 8748.48 806.906  22
  -1   8  -7 7992.76 661.703  23
   1   8   7 8583.69 787.712  97
  -1   8  -7 9269.46 739.672  95
   1   8   8 1833.84 387.516  22
   1   8   8 2559.96 445.320  97
  -1   8  -8 1424.62 346.625  95
   1   8   8 1552.19 322.593  96
   1   8   9 2314.16 347.366  22
  -1   8  -9 1913.61 237.995  26
  -1   8  -9 2080.39 278.316  95
   1   8  10 619.744 189.100  22
   1   9  -9 19675.7 883.388  23
   1   9  -9 18409.5 858.719  95
   1   9  -8 879.208 249.110  18
   1   9  -8 1262.53 298.087  95
   1   9  -8 1079.43 299.662  23
   1   9  -7 2059.28 343.496  18
  -1   9   7 1539.91 299.331  22
   1   9  -7 1788.22 426.080  23
   1   9  -7 1722.70 260.598   3
   1   9  -6 1666.38 462.213  23
  -1   9   6 1388.65 347.375  22
   1   9  -6 1725.81 375.935  18
   1   9  -6 1708.59 347.917  28
   1   9  -6 1843.49 292.983   3
  -1   9   5 1694.88 362.371  22
   1   9  -5 998.350 463.493  23
  -1   9   5 1168.35 371.819  24
   1   9  -5 1598.60 298.384   3
   1   9  -4 18945.6 1180.99  18
  -1   9   4 19339.5 1197.63  22
  -1   9   4 21319.0 1152.74  21
  -1   9   4 20806.8 1237.02  25
   1   9  -4 20689.3 1219.74  93
   1   9  -4 18117.0 1041.22   3
   1   9  -3 7137.47 684.919  18
  -1   9   3 7748.96 727.499  22
  -1   9   3 8254.85 700.204  21
  -1   9   3 7540.16 743.043  24
  -1   9   3 7936.20 745.312  25
   1   9  -3 6588.96 738.323  28
   1   9  -3 6836.02 693.177  93
   1   9  -3 7080.45 575.707   3
  -1   9   2 4862.58 629.194  26
   1   9  -2 4576.77 638.876  28
  -1   9   2 4231.38 562.992  24
  -1   9   2 4206.52 572.328  25
  -1   9   2 3743.87 505.885  21
   1   9  -2 3824.62 505.852  18
  -1   9   2 3788.34 540.773  22
   1   9  -2 2874.59 363.878   3
  -1   9   1 2732.28 543.986  26
  -1   9   1 3182.39 492.396  24
  -1   9   1 2523.98 483.754  25
   1   9  -1 2615.47 401.665  25
   1   9  -1 2363.14 435.062  95
   1   9  -1 3142.34 492.868  93
   1   9  -1 2744.49 461.949  21
   1   9  -1 2455.72 428.570  18
   1   9  -1 3003.57 547.846  22
  -1   9   1 2627.36 479.837  22
   1   9   0-39.2018 221.277  25
  -1   9   0 55.9620 232.737  24
  -1   9   0 336.788 397.169  26
   1   9   0 89.5412 263.316  26
   1   9   0 65.2061 351.927  28
   1   9   0 123.953 233.219  18
   1   9   0 232.447 293.382  21
  -1   9   0-168.317 295.023  18
  -1   9   0-213.717 391.555  22
   1   9   0 61.5682 321.741  22
  -1   9   0-47.5154 354.069  95
   1   9   0 475.624 310.816  93
  -1   9  -1 15955.2 905.210   4
  -1   9  -1 16537.0 1039.64  18
   1   9   1 15477.8 1149.42  22
   1   9   1 17759.6 1168.90  21
   1   9   1 15549.6 942.001  25
   1   9   1 15225.2 961.431  26
   1   9   1 15857.4 1167.90  28
  -1   9  -1 16741.9 1083.92  28
  -1   9  -1 14559.8 1044.72  24
  -1   9  -1 16217.2 1098.92  95
   1   9   1 15833.4 1038.23  93
  -1   9  -2 38964.2 1833.14   4
  -1   9  -2 43022.1 2008.20  18
   1   9   2 47124.3 2217.24  22
   1   9   2 44314.9 2137.39  21
  -1   9  -2 40849.7 1968.28  24
  -1   9  -2 46017.1 2130.83  26
   1   9   2 43841.6 2154.78  28
  -1   9  -2 39411.0 1932.32  28
   1   9   2 41088.6 1967.72  96
   1   9   2 42197.3 1936.77  93
  -1   9  -2 39940.5 2028.46  95
  -1   9  -2 43803.9 2124.74  94
  -1   9  -3 34083.7 1635.32   4
   1   9   3 38663.1 1942.39  22
  -1   9  -3 36184.7 1770.68  18
  -1   9  -3 35962.2 1830.20  26
   1   9   3 39417.1 1917.08  28
  -1   9  -3 32196.5 1605.41  28
  -1   9  -3 34131.2 1660.67  24
  -1   9  -3 34858.9 1801.21  95
   1   9   3 33723.4 1786.43  97
   1   9   3 32324.2 1685.90  96
  -1   9  -3 36582.8 1841.82  94
  -1   9  -4 13478.4 891.323   4
   1   9   4 12635.9 897.132  96
   1   9   4 13215.7 997.429  97
  -1   9  -4 14368.7 998.139  94
   1   9   4 14222.7 1085.33  22
  -1   9  -5 2843.83 449.203  94
   1   9   5 3799.14 470.407  96
  -1   9  -5 3764.09 552.040  95
   1   9   5 3062.97 503.807  97
  -1   9  -5 3477.67 504.310  18
   1   9   5 3269.49 489.244  21
   1   9   5 3289.54 548.476  22
  -1   9  -6 6851.96 636.150  95
   1   9   6 6977.57 666.913  97
   1   9   6 7048.84 646.781  21
  -1   9  -6 6847.60 632.342  18
   1   9   6 8298.58 740.849  22
   1   9   7 47344.8 2020.22  97
  -1   9  -7 45603.1 1949.31  95
   1   9   7 46034.3 1983.77  21
   1   9   7 49838.1 2094.61  22
  -1   9  -7 44602.5 1911.73  26
  -1   9  -8 954.778 250.994  95
   1   9   8 1107.07 261.807  97
   1   9   8 880.265 249.144  22
  -1   9  -8 743.497 198.653  26
   1   9   9 3504.29 298.801  22
   1  10  -8 2303.23 211.787  95
   1  10  -8 1952.04 201.784  26
   1  10  -7 11822.6 648.684  18
   1  10  -6 5853.63 508.794  95
   1  10  -6 6145.66 494.637  18
   1  10  -5 14729.4 887.815  95
  -1  10   5 13202.7 813.562  22
   1  10  -5 14372.4 838.666  28
   1  10  -4 3709.35 479.434  95
  -1  10   4 4218.23 468.621  22
   1  10  -4 4323.68 488.715  18
   1  10  -4 3987.39 493.597  28
   1  10  -3 24928.4 1335.59  95
  -1  10   3 26048.5 1361.84  22
   1  10  -3 26095.5 1352.87  18
  -1  10   3 28035.2 1439.23  24
   1  10  -3 27560.1 1472.95  28
  -1  10   3 27455.7 1397.86  25
  -1  10   2 28903.4 1553.77  22
   1  10  -2 32129.5 1550.23  18
  -1  10   2 35102.0 1659.87  24
   1  10  -2 33448.3 1603.01  26
   1  10  -2 32509.9 1713.67  28
  -1  10   2 32921.5 1625.78  25
   1  10  -1 27144.0 1328.23  18
  -1  10   1 27308.6 1446.71  26
   1  10  -1 27015.4 1358.42  26
  -1  10   1 25933.5 1418.86  24
  -1  10   1 26474.1 1428.65  25
   1  10   0 2701.17 468.696  21
  -1  10   0 2416.85 433.075  25
  -1  10   0 2899.72 539.169  26
  -1  10   0 3567.90 448.131  24
   1  10   1 4755.11 602.073  22
   1  10   1 5770.64 613.846  21
   1  10   1 6114.43 683.141  28
  -1  10  -1 5337.28 600.946  25
  -1  10  -1 4909.52 518.754  24
  -1  10  -2 13882.7 950.712  95
   1  10   2 14740.5 1040.93  22
   1  10   2 13848.6 976.504  21
  -1  10  -2 14752.7 1014.96  26
   1  10   2 17188.9 1091.06  28
  -1  10  -3 22323.4 1221.87  95
  -1  10  -3 21488.7 1182.35  18
   1  10   3 22556.2 1321.78  22
  -1  10  -3 22180.3 1261.90  26
   1  10   4 9444.08 789.404  22
   1  10   4 9671.81 752.334  21
  -1  10  -4 9422.09 747.739  26
   1  10   5 530.630 246.299  21
   1  10   5 1112.23 350.055  22
  -1  10  -5 632.151 290.077  26
  -1  10  -6 6874.17 534.195  95
  -1  10  -6 6508.74 501.000  26
   1  10   6 8123.93 589.399  22
   1  10   6 7523.44 537.690  21
  -1  10  -7 6589.04 400.728  26
   1  10   7 6257.52 453.944  22
   1  11  -5 2320.24 269.702  26
   1  11  -5 2834.75 274.750  18
   1  11  -4 6658.67 463.419  26
   1  11  -4 5368.31 423.069  28
   1  11  -4 6767.54 461.639  18
   1  11  -3 3299.95 389.734  28
   1  11  -3 3867.36 362.013  18
   1  11  -2 3138.97 416.569  28
   1  11  -1 2946.35 430.158  28
  -1  11   1 2370.48 353.395  25
  -1  11   0 576.885 277.529  25
  -1  11  -1 4056.43 473.849  26
  -1  11  -1 4385.19 460.449  25
  -1  11  -2 321.689 247.666  25
  -1  11  -3 1088.79 270.399  25
  -1  11  -3 1202.20 288.461  26
  -1  11  -4 2561.14 309.144  25
  -1  11  -4 2083.03 301.893  26
   1  11   4 2652.88 329.508  22
  -1  11  -5 12320.5 605.608  26
  -1  11  -5 11689.4 609.221  25
   2 -10   0 1216.18 366.565 121
   2 -10   1 7986.44 674.646 116
   2 -10   2 13045.7 832.271 122
   2 -10   3 6488.21 564.338 129
  -2  -9   8 4249.75 324.231  45
  -2  -9   6 1067.87 297.985 128
  -2  -9   6 675.546 246.761 127
  -2  -9   6 616.326 247.861 118
  -2  -9   5 6226.37 568.581 128
  -2  -9   5 6990.31 566.688 127
  -2  -9   4 2644.25 363.214 127
  -2  -9   3 846.821 264.370 118
   2  -9  -2 5002.76 572.132 112
   2  -9   0 9595.42 795.100 111
   2  -9   2 6304.79 678.909 121
   2  -9   3 11412.9 866.912 122
   2  -9   3 10511.4 777.958 121
   2  -9   4 39805.4 1862.21 122
   2  -9   4 39951.5 1838.59 116
   2  -9   5 37273.4 1726.07 122
   2  -9   5 38410.4 1829.39 117
   2  -9   5 39012.4 1757.99 129
   2  -9   6 1203.34 298.628 129
   2  -9   6 1279.99 308.897 132
   2  -9   6 1372.45 357.377 131
   2  -9   6 1473.05 333.361 124
   2  -9   7 12597.3 768.372 131
   2  -9   7 13585.2 730.021  68
   2  -9   8 30127.2 1246.22  67
  -2  -8  10 1437.42 173.534  45
  -2  -8  10 1405.30 198.058  61
  -2  -8  10 1359.41 178.309  79
  -2  -8  10 1141.79 186.360  72
  -2  -8   9 12403.2 688.912 134
  -2  -8   9 12619.1 686.512  59
  -2  -8   9 11970.8 635.518  48
  -2  -8   9 10491.9 601.451  51
  -2  -8   9 12398.0 687.707  53
  -2  -8   8 17938.2 1002.04 134
  -2  -8   8 19631.5 948.731  51
  -2  -8   8 18864.1 1009.95  53
  -2  -8   8 19216.1 1072.33 128
  -2  -8   8 18614.4 1035.29 127
  -2  -8   7 6033.91 565.675 134
  -2  -8   7 5251.01 472.357  51
  -2  -8   7 5326.96 535.027 125
  -2  -8   7 4776.13 564.427 128
  -2  -8   6 9930.46 819.778 128
  -2  -8   6 10023.2 762.284 125
  -2  -8   6 9830.56 757.274 134
  -2  -8   5 19509.2 1181.57 128
   2  -8  -4 5252.08 573.495 109
  -2  -8   4 6202.60 652.664 128
   2  -8  -3 30211.0 1583.63 109
  -2  -8   3 27085.1 1460.70  40
  -2  -8   3 28528.4 1463.81 128
  -2  -8   2 16413.8 1100.80  43
   2  -8  -2 17367.7 1122.35 106
  -2  -8   2 18052.6 1084.60  40
   2  -8  -2 18983.3 1194.13 109
  -2  -8   1 2470.07 438.118  43
   2  -8  -1 1552.22 373.547 106
   2  -8  -1 2080.57 416.830  38
  -2  -8   1 1653.70 331.017  40
   2  -8  -1 2193.25 437.097 109
  -2  -8   0 3516.25 517.484  43
   2  -8   0 2992.35 444.406 107
   2  -8   0 3270.21 479.981 106
   2  -8   0 4057.92 519.186  38
   2  -8   0 3311.72 503.712 112
  -2  -8  -1 81586.1 3410.52  43
   2  -8   1 73746.2 3328.00 106
   2  -8   1 87322.7 3322.19 107
   2  -8   1 79758.5 3281.11 112
   2  -8   1 79710.8 3253.69 114
   2  -8   1 82331.8 3509.17  35
   2  -8   1 78049.0 3322.00  38
   2  -8   2 10308.0 802.052 107
   2  -8   2 8688.66 800.568 111
   2  -8   2 7392.61 728.751  38
   2  -8   2 9518.53 878.561  35
   2  -8   3 6694.73 761.622 116
   2  -8   3 8186.47 793.725 121
   2  -8   3 6815.51 673.580 107
   2  -8   3 7819.20 723.938 111
   2  -8   3 7353.26 658.119 110
   2  -8   3 6676.90 758.103  35
   2  -8   4 2608.45 427.145 107
   2  -8   4 1484.84 376.426 111
   2  -8   4 2271.70 479.559 116
   2  -8   4 1461.19 485.598 122
   2  -8   4 1808.25 418.263 121
   2  -8   5 18101.4 1157.79 129
   2  -8   5 16431.0 1086.51 116
   2  -8   5 16387.3 1040.14 121
   2  -8   5 19060.5 1174.95 122
   2  -8   6 7379.95 685.217 129
   2  -8   6 6783.58 675.013 122
   2  -8   6 7104.51 712.137 117
   2  -8   6 6987.32 632.407 116
   2  -8   7 2874.84 451.084 117
   2  -8   7 4055.17 479.765 115
   2  -8   7 3264.78 481.505 124
   2  -8   7 3392.76 490.895 131
   2  -8   7 2929.71 444.951 132
   2  -8   7 3821.09 459.408 129
   2  -8   7 3129.20 394.561  66
   2  -8   8 983.399 272.134 124
   2  -8   8 1233.00 316.750  68
   2  -8   8 664.340 286.448 131
   2  -8   8 587.808 301.622 135
   2  -8   8 654.611 260.382 132
   2  -8   9 1219.28 228.067  67
   2  -8   9 1292.13 226.776  68
   2  -8   9 679.556 221.505 135
   2  -8   9 804.295 160.054  44
   2  -8   9 902.710 213.233  63
  -2  -7  11 19899.2 888.566  53
  -2  -7  11 20640.9 885.618  59
  -2  -7  11 20466.2 879.074  61
  -2  -7  11 21599.5 895.471  79
  -2  -7  11 21590.3 900.772  45
  -2  -7  11 19397.0 852.070  48
  -2  -7  10 2030.73 277.826  51
  -2  -7  10 1919.85 251.288  49
  -2  -7  10 1827.13 305.425  53
  -2  -7  10 2173.79 273.344  80
  -2  -7  10 1490.19 291.167 134
  -2  -7  10 2299.46 314.888  59
  -2  -7  10 1720.74 325.927 128
  -2  -7   9 1934.16 362.020 130
  -2  -7   9 1362.47 344.201 134
  -2  -7   9 1304.83 281.142  80
  -2  -7   9 1838.27 280.292  82
  -2  -7   9 1435.57 298.944 118
  -2  -7   9 1519.13 381.196 128
  -2  -7   9 1388.33 309.026  51
  -2  -7   9 2013.79 366.872  53
  -2  -7   9 1498.28 258.989  49
  -2  -7   8 1256.64 324.792  80
  -2  -7   8 961.706 367.390 130
  -2  -7   8 1097.62 358.610 134
  -2  -7   8 677.599 298.755  51
  -2  -7   8 1280.58 269.597  49
  -2  -7   8 827.515 329.973 128
  -2  -7   8 700.794 352.455 125
  -2  -7   7 1232.09 361.034 119
  -2  -7   7 1276.03 410.880 128
  -2  -7   7 1762.23 417.894 125
  -2  -7   7 1456.23 402.814 130
  -2  -7   7 641.956 360.982 134
  -2  -7   7 1155.49 276.296  49
  -2  -7   6 2709.65 461.405 115
  -2  -7   6 2641.32 485.153 125
  -2  -7   6 1905.26 516.584 128
  -2  -7   6 2088.86 396.267 119
  -2  -7   6 1836.98 415.733 130
  -2  -7   5 2050.13 427.715 130
  -2  -7   5 2572.28 468.858 125
  -2  -7   5 2878.42 456.350 113
  -2  -7   5 2204.06 455.781 115
   2  -7  -5 2989.41 461.702  37
  -2  -7   5 3171.96 439.480  40
  -2  -7   5 2829.98 441.483 119
   2  -7  -4 78454.4 3129.42  37
  -2  -7   4 72991.0 3020.42  40
  -2  -7   4 67796.5 2934.18 125
   2  -7  -4 72700.5 3046.55 109
   2  -7  -3 9329.72 793.457 109
   2  -7  -3 10219.1 789.598 106
  -2  -7   3 8249.54 746.024  36
   2  -7  -3 8637.74 745.529  37
  -2  -7   3 9304.50 740.176  40
   2  -7  -2 45.9122 243.950  37
  -2  -7   2 173.683 248.621  36
   2  -7  -2 213.846 260.140 109
  -2  -7   2 387.976 296.322  43
   2  -7  -2 249.046 255.971 106
   2  -7  -2 112.569 205.726 107
  -2  -7   1 971.688 379.573  43
   2  -7  -1 1521.24 315.766 107
   2  -7  -1 1179.71 326.497 106
   2  -7  -1 752.494 263.887  37
  -2  -7   0 56102.8 2461.73  43
   2  -7   0 51565.8 2295.67 107
   2  -7   0 52608.2 2408.51 106
   2  -7   1 53251.5 2325.19 107
   2  -7   1 52230.3 2392.89  38
   2  -7   1 52798.9 2350.31 112
   2  -7   1 52146.3 2348.11 114
   2  -7   1 51068.4 2218.60 110
   2  -7   2 7088.36 670.862 107
   2  -7   2 5004.14 657.557  35
   2  -7   2 7160.36 697.914  38
   2  -7   2 6204.35 593.904 110
   2  -7   2 7001.50 661.713 112
   2  -7   2 6986.73 703.053 111
   2  -7   2 6463.42 650.791 114
   2  -7   3 6085.47 671.497  38
   2  -7   3 7942.62 836.802  35
   2  -7   3 7710.88 729.631 107
   2  -7   3 9571.91 874.796 121
   2  -7   3 7636.91 686.515 110
   2  -7   3 8268.55 711.989 112
   2  -7   3 10010.2 851.186 111
   2  -7   3 8360.81 720.015 114
   2  -7   4 6754.94 704.548  38
   2  -7   4 6971.48 779.871  35
   2  -7   4 7346.37 704.997 107
   2  -7   4 6886.92 749.590 121
   2  -7   4 7242.11 782.644 116
   2  -7   4 6894.17 678.519 110
   2  -7   4 7557.01 741.180 111
   2  -7   5 43257.2 2158.36 116
   2  -7   5 45543.8 2127.52 121
   2  -7   5 43863.5 2091.11 110
   2  -7   5 43934.3 2177.09 122
   2  -7   5 44394.3 2147.54  38
   2  -7   5 47959.0 2301.11  35
   2  -7   6 36885.7 1896.97 129
   2  -7   6 37774.9 1858.78 116
   2  -7   6 36208.1 1931.67 117
   2  -7   6 36786.5 1876.14 122
   2  -7   7 1588.13 326.276  89
   2  -7   7 683.681 345.433 122
   2  -7   7 1851.89 449.374 117
   2  -7   7 1540.79 442.142 132
   2  -7   7 1684.72 435.701 129
   2  -7   8 9047.15 743.964 132
   2  -7   8 9639.12 791.108 131
   2  -7   8 10188.7 773.891 129
   2  -7   8 10215.4 773.071 119
   2  -7   8 9933.72 796.499 117
   2  -7   8 9472.17 749.865 115
   2  -7   8 9809.24 651.626  89
   2  -7   8 9058.68 686.532  66
   2  -7   9 13534.4 817.147 130
   2  -7   9 14023.8 831.061 132
   2  -7   9 13243.9 857.328 135
   2  -7   9 12493.3 820.868 131
   2  -7   9 14673.4 853.082  68
   2  -7   9 13257.0 733.670  66
   2  -7   9 12692.4 709.505  89
   2  -7  10 5821.51 391.763  44
   2  -7  10 5781.89 452.029 135
   2  -7  10 6094.04 436.446  63
   2  -7  10 6124.42 435.983  68
   2  -7  10 5795.76 449.461  67
   2  -7  10 4509.46 318.379  89
  -2  -6  12 15934.3 700.821  59
  -2  -6  12 15523.5 678.231  48
  -2  -6  11 3879.67 379.313  80
  -2  -6  11 4645.11 373.567  82
  -2  -6  11 4554.19 428.991 134
  -2  -6  11 5766.09 459.656  59
  -2  -6  11 3915.75 383.787  61
  -2  -6  11 5684.65 481.032  53
  -2  -6  11 4485.39 405.229  51
  -2  -6  11 4592.32 385.021  49
  -2  -6  11 3723.01 366.036  72
  -2  -6  11 3877.17 376.492  48
  -2  -6  10 13870.8 801.735  62
  -2  -6  10 14533.5 924.525  59
  -2  -6  10 14078.5 927.075 134
  -2  -6  10 14173.6 858.584 127
  -2  -6  10 15603.4 877.783  82
  -2  -6  10 14901.1 895.812  80
  -2  -6  10 15742.3 786.461  46
  -2  -6  10 15654.0 980.116  53
  -2  -6  10 15733.5 934.172  51
  -2  -6  10 14882.0 867.978  49
  -2  -6  10 14094.8 854.743 118
  -2  -6   9 14900.7 1013.68 130
  -2  -6   9 14302.7 1002.53 134
  -2  -6   9 13189.7 890.050  82
  -2  -6   9 15033.1 957.333  80
  -2  -6   9 15840.8 1043.37 128
  -2  -6   9 14208.8 962.896  51
  -2  -6   9 15053.8 919.585  49
  -2  -6   9 13560.3 1002.14  53
  -2  -6   9 14228.5 871.722  62
  -2  -6   8 28451.9 1475.21  82
  -2  -6   8 27612.1 1536.70 130
  -2  -6   8 25884.8 1540.32 134
  -2  -6   8 29374.1 1615.53 128
  -2  -6   8 28974.7 1581.32 125
  -2  -6   7 12404.1 918.181  40
  -2  -6   7 13577.3 1012.46 119
  -2  -6   7 15240.5 1061.72 130
  -2  -6   7 12828.9 1042.69 128
  -2  -6   7 16285.5 1103.56 125
  -2  -6   6 3402.09 460.603 108
  -2  -6   6 3641.97 533.457 113
  -2  -6   6 3829.03 562.992 115
  -2  -6   6 3378.85 461.543  40
  -2  -6   6 3787.64 541.244 119
  -2  -6   6 3582.91 562.844 130
  -2  -6   6 3651.78 606.069 128
  -2  -6   6 3939.92 587.682 125
   2  -6  -5 129051. 4977.08 109
  -2  -6   5 125205. 4960.68 115
  -2  -6   5 142268. 5038.01 113
  -2  -6   5 133016. 5003.47  40
  -2  -6   5 133463. 4995.72 119
  -2  -6   5 136638. 5010.60 130
  -2  -6   5 130855. 5016.28 125
  -2  -6   4 27035.9 1367.03 113
  -2  -6   4 26603.7 1374.13 115
   2  -6  -4 25717.8 1412.59 109
  -2  -6   4 26167.0 1389.46  40
  -2  -6   4 25324.5 1421.38  36
  -2  -6   4 25656.1 1346.28 119
  -2  -6   4 25201.6 1351.54 130
  -2  -6   4 26237.4 1393.03 125
  -2  -6   3 2757.34 371.849 113
   2  -6  -3 3479.27 460.684 109
  -2  -6   3 2932.50 421.683 115
  -2  -6   3 3280.89 444.181 125
  -2  -6   3 2879.69 443.557  43
   2  -6  -3 2507.79 414.358 106
   2  -6  -3 3095.72 433.388  37
  -2  -6   3 3373.04 474.080  36
   2  -6  -2 24659.5 1301.04  37
  -2  -6   2 24216.9 1270.94  36
  -2  -6   2 25458.1 1350.13  43
   2  -6  -2 24392.7 1355.13 109
   2  -6  -2 22972.6 1204.02 107
   2  -6  -2 24678.5 1330.79 106
  -2  -6   1 15846.1 1018.60  43
   2  -6  -1 16539.7 961.970  37
  -2  -6   1 14649.6 891.086  36
   2  -6  -1 16363.1 943.007 107
   2  -6  -1 15465.9 991.421 106
   2  -6   0 8541.52 641.594  37
   2  -6   0 9998.20 717.657 107
   2  -6   0 8797.80 621.510 110
   2  -6   1 13177.3 815.740  37
   2  -6   1 14543.6 971.311  38
   2  -6   1 13821.1 912.889 107
   2  -6   1 13700.7 847.808 110
   2  -6   1 15534.8 990.488 112
   2  -6   2 3625.23 535.947  35
   2  -6   2 3117.56 476.840  38
   2  -6   2 3943.63 481.532 107
   2  -6   2 4220.81 470.132 110
   2  -6   2 3994.84 514.843 112
   2  -6   2 4087.55 502.195 114
   2  -6   3 10841.3 912.937  35
   2  -6   3 11095.4 854.532  38
   2  -6   3 8872.81 748.960 110
   2  -6   3 10665.3 815.809 112
   2  -6   3 10813.4 861.764 111
   2  -6   3 8744.75 755.100 114
   2  -6   4 8791.62 820.655 121
   2  -6   4 6861.61 776.033 116
   2  -6   4 7149.03 729.551  38
   2  -6   4 9116.98 862.711  35
  -2  -6  -4 7462.72 611.437  41
   2  -6   4 7872.40 685.925 110
   2  -6   4 8059.41 760.511 111
   2  -6   4 6316.43 637.620 114
   2  -6   5 41449.0 2094.74 122
  -2  -6  -5 40260.2 1878.46  41
   2  -6   5 40040.7 1967.53 110
   2  -6   5 41643.9 2030.34 111
   2  -6   5 41572.9 2070.45 116
   2  -6   5 41830.2 2031.93 121
   2  -6   5 45418.6 2019.11 107
   2  -6   5 36732.2 1977.27  38
   2  -6   5 40021.5 2088.86  35
  -2  -6  -6 8054.33 672.657  41
   2  -6   6 6667.14 676.183 110
   2  -6   6 6843.18 694.666  38
   2  -6   6 6367.34 770.592 129
   2  -6   6 6553.19 793.628 122
   2  -6   6 7408.71 754.818 116
   2  -6   6 7350.17 681.313 107
   2  -6   7 13791.7 948.762  64
   2  -6   7 13427.2 1067.20 132
   2  -6   7 15417.6 1104.49 129
   2  -6   7 17190.3 1150.16 122
   2  -6   8 3697.11 525.714 124
   2  -6   8 3179.24 465.559 115
   2  -6   8 2960.99 397.761  29
   2  -6   8 2808.62 429.763  64
   2  -6   8 3266.85 512.118  66
   2  -6   8 2747.94 511.713 132
   2  -6   8 2832.29 531.585 129
   2  -6   8 2980.03 425.905  89
   2  -6   9 686.272 218.493  29
   2  -6   9 76.5541 231.348 119
   2  -6   9 599.813 317.714 117
   2  -6   9 507.655 266.066 115
   2  -6   9 519.284 283.417  66
   2  -6   9-44.3168 325.042  68
   2  -6   9 436.697 328.332 132
   2  -6   9 216.283 297.898 124
   2  -6   9 433.683 271.824 125
   2  -6   9 424.797 186.612  88
   2  -6   9 530.967 243.895  89
   2  -6  10 394.407 188.010  89
   2  -6  10 142.485 226.076  44
   2  -6  10 288.344 224.855 124
   2  -6  10 530.382 281.291  68
   2  -6  10 298.980 263.474  63
   2  -6  11 3586.64 304.891  82
   2  -6  11 4499.12 334.920  44
   2  -6  11 3680.06 273.188 100
   2  -6  11 3736.72 336.313  62
   2  -6  11 4485.92 362.838  63
   2  -6  11 4439.54 363.057  68
   2  -6  11 4215.52 298.780  89
  -2  -5  12 876.978 193.272  82
  -2  -5  12 817.458 182.780  79
  -2  -5  12 775.717 210.793  80
  -2  -5  12 958.565 191.783  88
  -2  -5  12 955.783 189.901  45
  -2  -5  12 1206.32 210.871  49
  -2  -5  12 922.146 225.300  53
  -2  -5  12 636.477 199.477  51
  -2  -5  11 3134.14 396.407  82
  -2  -5  11 3229.68 432.935  80
  -2  -5  11 3606.08 454.723 134
  -2  -5  11 3697.60 373.638  46
  -2  -5  11 3148.82 373.040  72
  -2  -5  11 2966.88 396.339  61
  -2  -5  11 2989.85 416.393  59
  -2  -5  11 3452.30 427.931  51
  -2  -5  11 4023.40 417.600  49
  -2  -5  11 4290.36 483.136  53
  -2  -5  10 841.398 323.132  62
  -2  -5  10 654.711 331.894  59
  -2  -5  10 867.212 308.796  49
  -2  -5  10 663.231 358.613  53
  -2  -5  10 686.516 339.215  51
  -2  -5  10 849.969 265.155  46
  -2  -5  10 940.034 342.633  80
  -2  -5  10 899.967 317.760  82
  -2  -5  10 832.191 243.237  83
   2  -5 -10 968.840 269.113   8
  -2  -5  10 664.606 333.822 128
  -2  -5  10 659.673 263.052 127
  -2  -5  10 545.910 221.112 118
  -2  -5  10 1284.29 374.949 134
  -2  -5   9 21828.7 1332.13 134
  -2  -5   9 21365.3 1315.92 130
  -2  -5   9 18510.7 1201.55  82
  -2  -5   9 22355.1 1285.13  80
  -2  -5   9 20043.0 1169.84  83
   2  -5  -9 20891.7 1117.64   8
  -2  -5   9 20700.9 1203.41  62
  -2  -5   9 21385.0 1162.36  46
  -2  -5   9 19269.5 1295.78  53
  -2  -5   9 18479.5 1226.45  51
  -2  -5   8 7820.60 830.331 128
  -2  -5   8 7205.57 760.155 125
  -2  -5   8 6320.08 597.258  46
  -2  -5   8 6258.56 594.954  42
  -2  -5   8 7860.03 807.737 134
  -2  -5   8 7324.14 779.604 130
  -2  -5   8 7965.00 704.390  82
  -2  -5   8 6637.35 619.452 108
  -2  -5   8 6290.72 648.689  62
  -2  -5   7 4218.55 632.701 130
  -2  -5   7 6191.78 705.346 119
  -2  -5   7 6586.53 727.037 125
  -2  -5   7 5289.24 700.167 128
  -2  -5   7 5704.73 553.692  42
  -2  -5   7 5941.94 556.531  46
  -2  -5   7 5881.50 606.252  40
  -2  -5   7 5665.78 653.283 113
  -2  -5   7 4971.03 540.602 108
  -2  -5   6 9818.63 841.480 115
  -2  -5   6 10259.4 840.572 113
  -2  -5   6 10501.8 861.188 130
  -2  -5   6 10362.7 837.951 119
  -2  -5   6 10452.6 907.100 128
  -2  -5   6 9659.27 860.653 125
  -2  -5   6 8870.36 734.804 108
  -2  -5   6 10403.1 740.304  42
  -2  -5   6 10177.1 783.431  40
  -2  -5   5 7147.85 685.245 130
  -2  -5   5 7476.35 670.945 119
  -2  -5   5 7972.02 724.969 125
  -2  -5   5 7213.08 574.919  42
  -2  -5   5 6537.98 623.982  40
  -2  -5   5 7503.36 709.438 115
   2  -5  -5 7177.92 650.782 109
  -2  -5   5 8007.09 695.260 113
  -2  -5   4 32896.4 1631.76 130
  -2  -5   4 33170.6 1619.48 119
  -2  -5   4 37237.6 1678.74 115
   2  -5  -4 33283.6 1664.84 109
  -2  -5   4 37188.8 1669.98 113
  -2  -5   4 36390.8 1583.84  42
  -2  -5   4 37577.6 1724.64  36
  -2  -5   4 38233.6 1695.07  40
  -2  -5   4 32177.2 1648.58 125
  -2  -5   3 28248.9 1410.16  43
  -2  -5   3 26800.5 1318.21 119
   2  -5  -3 29521.0 1417.35 106
  -2  -5   3 27739.4 1404.22  36
   2  -5  -3 28939.8 1441.56 109
  -2  -5   3 28353.3 1354.19 115
  -2  -5   3 29162.3 1346.44 113
  -2  -5   3 28491.1 1368.11 125
  -2  -5   2 82460.3 3017.07 113
   2  -5  -2 79549.7 3141.35  37
  -2  -5   2 79129.9 3112.10  36
  -2  -5   2 85749.2 3200.97  43
   2  -5  -2 80243.9 3055.73 107
   2  -5  -2 78382.6 3146.08 106
   2  -5  -1 15196.0 870.156  37
  -2  -5   1 13368.2 800.711  36
  -2  -5   1 14738.8 907.558  43
   2  -5  -1 13768.7 873.504 106
   2  -5  -1 14190.5 832.744 107
   2  -5   0 23989.8 1216.23  37
   2  -5   0 25021.9 1175.55 110
   2  -5   0 27000.9 1266.64 107
   2  -5   1 44498.5 1848.58  37
   2  -5   1 40108.5 1818.72 110
   2  -5   1 46359.6 1901.00 107
  -2  -5  -2 7733.67 559.317  41
   2  -5   2 9002.10 693.342  38
   2  -5   2 6531.29 530.080  37
   2  -5   2 7837.85 605.288 110
   2  -5   2 8968.36 692.791 112
   2  -5   2 7692.11 661.846 114
  -2  -5  -3 12434.3 770.209  41
  -2  -5  -3 12015.0 761.602 120
   2  -5   3 12560.4 879.195  38
   2  -5   3 11768.9 805.564 110
   2  -5   3 13895.6 898.565 112
   2  -5   3 10643.3 840.384 111
   2  -5   3 11214.2 821.222 114
  -2  -5  -4 25621.4 1287.55  41
   2  -5   4 23846.8 1313.95 110
   2  -5   4 25489.8 1412.36 111
   2  -5   4 24910.3 1343.92 114
   2  -5   4 26416.7 1406.95  38
   2  -5   4 24224.5 1418.02 116
   2  -5   4 24174.8 1409.42 121
   2  -5   5 24185.2 1305.95  50
   2  -5   5 24572.5 1378.10 110
   2  -5   5 26950.6 1494.07 111
   2  -5   5 26652.8 1465.44  38
   2  -5   5 25938.2 1514.92 122
  -2  -5  -5 26430.4 1360.59  41
   2  -5   5 25256.9 1468.00 116
   2  -5   5 25758.3 1467.18 121
   2  -5   6 6692.95 633.907  50
   2  -5   6 6134.14 613.646  55
   2  -5   6 7395.74 720.721  38
  -2  -5  -6 5033.36 558.145  41
   2  -5   6 5732.49 758.996 129
   2  -5   6 5839.66 736.669 122
   2  -5   6 7403.87 749.916 116
   2  -5   6 7574.79 651.653  70
   2  -5   6 6546.87 630.648 107
   2  -5   7 18689.8 1073.22  88
   2  -5   7 18735.9 1029.47  12
   2  -5   7 18887.6 1274.42 129
   2  -5   7 17464.6 1248.74 117
   2  -5   7 19597.9 1248.48 116
   2  -5   7 16019.4 1078.74  77
   2  -5   7 17635.5 1147.94  64
   2  -5   7 19237.4 1281.65 122
   2  -5   7 17899.4 1217.19  38
   2  -5   7 20271.0 1132.01 107
   2  -5   7 17191.0 1071.92  55
  -2  -5  -7 17247.0 1112.92  41
   2  -5   8 32164.7 1501.81  12
   2  -5   8 31999.3 1754.39 132
   2  -5   8 32463.3 1740.11 129
   2  -5   8 33888.5 1763.84 131
   2  -5   8 31704.3 1713.01 124
   2  -5   8 32688.8 1644.61  89
   2  -5   8 31010.0 1553.95  88
   2  -5   8 33125.6 1589.97  29
   2  -5   8 29916.5 1713.30 117
   2  -5   8 29223.9 1593.73 115
   2  -5   8 29829.3 1652.71  66
   2  -5   8 30990.1 1604.06  64
   2  -5   8 32637.9 1564.94  77
   2  -5   9 14551.8 952.996  89
   2  -5   9 15584.1 916.138  88
   2  -5   9 18292.8 1118.16 132
   2  -5   9 14804.1 1049.50 131
   2  -5   9 14919.5 858.651  12
   2  -5   9 13491.3 920.137 119
   2  -5   9 14430.7 1023.20 117
   2  -5   9 13565.6 886.951  29
   2  -5   9 13315.3 895.048 115
   2  -5   9 13250.0 924.283 113
   2  -5   9 16030.5 1095.00  68
   2  -5   9 14730.4 939.641  64
   2  -5   9 13569.6 970.406  66
   2  -5   9 12938.4 897.668 125
   2  -5   9 13354.3 971.983 124
   2  -5  10 2256.53 323.955  29
   2  -5  10 2917.90 434.732  44
   2  -5  10 2791.56 322.055  12
   2  -5  10 2022.04 368.546 124
   2  -5  10 2708.05 443.990 131
   2  -5  10 2705.23 441.707 132
   2  -5  10 2327.98 285.382  11
   2  -5  10 2471.81 337.788  88
   2  -5  10 2383.86 371.835  89
   2  -5  10 2112.29 431.563  67
   2  -5  10 2009.43 448.463  68
   2  -5  10 3146.41 440.551  66
   2  -5  11 13180.2 794.296  62
   2  -5  11 16020.7 873.220 135
   2  -5  11 15130.0 738.258 100
   2  -5  11 15317.9 707.981  12
   2  -5  11 14029.7 784.428  89
   2  -5  11 15498.6 868.599  68
   2  -5  11 15840.3 876.103  67
   2  -5  11 14793.9 815.339  44
   2  -5  12 222.524 113.393  67
   2  -5  12 176.636 96.8389  46
   2  -5  12 168.882 103.135  44
  -2  -4  13 7570.41 420.762  59
  -2  -4  12 32135.6 1461.57  59
  -2  -4  12 33606.7 1483.84  51
  -2  -4  12 32022.5 1511.96  53
  -2  -4  12 33770.6 1455.94  49
  -2  -4  12 31166.5 1423.56  45
  -2  -4  12 31959.3 1420.70  48
  -2  -4  12 32678.4 1408.97  88
   2  -4 -12 33437.3 1317.96   8
  -2  -4  12 31951.9 1400.67  79
  -2  -4  12 34906.5 1488.13  82
  -2  -4  12 34202.8 1489.46  80
  -2  -4  11 4227.40 448.402  72
   2  -4 -11 5354.59 469.908   8
  -2  -4  11 5054.89 519.204  61
  -2  -4  11 4350.42 426.092 127
  -2  -4  11 5551.07 511.546  46
  -2  -4  11 3957.68 489.009  45
   2  -4 -11 5370.25 435.272  32
  -2  -4  11 4722.46 571.277  53
  -2  -4  11 3817.77 514.927  51
  -2  -4  11 4778.75 515.334  49
  -2  -4  11 4968.31 544.852  82
  -2  -4  11 4740.33 436.252  83
  -2  -4  11 5202.95 567.412  80
  -2  -4  11 4497.81 542.504 134
  -2  -4  10 9769.27 809.563  82
  -2  -4  10 9157.69 728.658  83
  -2  -4  10 9371.24 813.440  80
  -2  -4  10 8203.17 657.974 118
   2  -4 -10 8701.71 651.318  32
   2  -4 -10 9948.56 720.344   8
  -2  -4  10 8898.53 805.198  59
  -2  -4  10 9757.49 787.899  62
   2  -4 -10 9465.73 665.080  90
  -2  -4  10 10065.4 857.150 134
  -2  -4  10 8080.11 701.123  46
  -2  -4  10 7963.19 679.870 127
  -2  -4  10 10273.6 840.454 128
  -2  -4  10 9291.26 823.499  51
  -2  -4  10 9061.32 861.083  53
  -2  -4  10 9838.05 775.305  49
  -2  -4   9 1984.32 451.559  62
  -2  -4   9 2776.82 443.174  46
  -2  -4   9 2040.74 345.303  42
  -2  -4   9 2474.72 519.743  53
  -2  -4   9 2227.71 468.946  51
   2  -4  -9 3110.68 397.934  90
  -2  -4   9 1860.18 497.873 130
  -2  -4   9 1852.41 505.574 134
  -2  -4   9 2814.62 576.810 128
  -2  -4   9 1725.07 394.087  83
  -2  -4   9 2147.48 481.299  80
  -2  -4   9 1987.80 475.426  82
  -2  -4   8 25070.1 1447.42  62
  -2  -4   8 24544.8 1323.97 108
  -2  -4   8 26167.6 1475.26  82
  -2  -4   8 24353.4 1404.79  40
  -2  -4   8 24512.0 1508.72 125
  -2  -4   8 28421.9 1600.75 134
  -2  -4   8 28642.3 1595.72 130
  -2  -4   8 27000.9 1428.04  42
  -2  -4   8 26322.8 1400.95  46
  -2  -4   7 33901.0 1632.80  46
  -2  -4   7 34181.0 1660.92  42
  -2  -4   7 33832.5 1618.09 108
   2  -4  -7 36797.4 1606.19  33
  -2  -4   7 30429.4 1657.82  62
  -2  -4   7 34347.6 1803.90 125
  -2  -4   7 36154.3 1851.68 128
  -2  -4   7 31594.7 1755.65 134
  -2  -4   7 35199.2 1806.23 130
  -2  -4   7 36708.4 1827.62 119
  -2  -4   6 9730.23 834.609 128
  -2  -4   6 10573.0 858.790 125
  -2  -4   6 9865.78 827.918 119
  -2  -4   6 10018.7 720.970  42
  -2  -4   6 8860.87 679.944  46
  -2  -4   6 8732.85 804.664 130
   2  -4  -6 10756.3 675.621  33
  -2  -4   6 10187.5 665.570  17
  -2  -4   6 9457.02 818.683 115
  -2  -4   6 11377.7 839.845 113
  -2  -4   5 247.949 284.374 130
  -2  -4   5 338.933 140.147  17
   2  -4  -5 141.042 126.371  33
  -2  -4   5 247.506 266.996 113
  -2  -4   5 167.029 292.821 115
  -2  -4   5 300.989 328.244 125
  -2  -4   5 69.9935 149.440  42
  -2  -4   5-82.1841 293.443 119
  -2  -4   4 24837.4 1251.45 130
  -2  -4   4 25577.6 1242.03  40
   2  -4  -4 24877.5 1115.80  33
  -2  -4   4 23759.7 1244.03 115
   2  -4  -4 23475.8 1244.30 109
  -2  -4   4 24815.9 1242.31 113
  -2  -4   4 25758.8 1282.15 125
  -2  -4   4 25424.0 1117.96  17
  -2  -4   4 22740.9 1210.14 119
  -2  -4   3 306795. 10659.2 119
  -2  -4   3 320729. 10754.2  36
  -2  -4   3 320726. 10758.8  43
   2  -4  -3 317375. 10568.8  33
   2  -4  -3 321886. 10784.9 109
  -2  -4   3 325737. 10697.0 115
  -2  -4   3 322282. 10693.0 113
   2  -4  -3 301997. 10721.6 106
  -2  -4   3 301460. 10654.0 130
  -2  -4   3 309192. 10697.4 125
  -2  -4   2 158469. 5541.71 115
  -2  -4   2 157221. 5561.79 113
  -2  -4   2 155732. 5669.88  43
  -2  -4   2 157953. 5563.05 125
   2  -4  -2 164225. 5685.76 106
   2  -4  -2 161834. 5593.00 107
   2  -4  -2 156717. 5672.21  37
  -2  -4   2 167616. 5648.94  36
   2  -4  -1 4325.12 409.926 107
   2  -4  -1 4943.65 468.104 106
   2  -4  -1 5021.08 447.149  37
  -2  -4   1 5093.91 444.129  36
  -2  -4   1 4550.92 459.327  43
   2  -4   0-28.2976 203.833 107
  -2  -4   0 46.6155 109.948  15
   2  -4   0-119.858 172.673 110
   2  -4   0-29.1667 190.776  37
   2  -4   1 101013. 3538.83 110
  -2  -4  -1 97655.4 3440.27 118
   2  -4   1 98307.9 3581.98 107
   2  -4   1 91935.1 3523.35  37
  -2  -4  -1 93807.1 3377.94  15
  -2  -4  -2 11729.0 613.689  15
  -2  -4  -2 11512.2 685.958  41
   2  -4   2 11580.8 696.199  37
   2  -4   2 11517.0 770.782  38
   2  -4   2 11237.1 771.305 114
   2  -4   2 10315.1 691.747 110
   2  -4   2 11105.6 776.174 112
  -2  -4  -2 12332.6 673.694 126
   2  -4   3 3982.03 440.712 110
   2  -4   3 4160.22 496.293 112
   2  -4   3 4684.04 531.133 111
   2  -4   3 5296.23 525.195 114
  -2  -4  -3 4746.63 439.920 120
   2  -4   3 4406.23 368.102   5
   2  -4   3 4523.59 514.874  35
   2  -4   3 5968.33 565.307  38
  -2  -4  -3 4391.87 373.531  15
  -2  -4  -3 4613.88 439.812  41
   2  -4   4 5617.97 550.340 110
   2  -4   4 7222.14 657.383 111
   2  -4   4 7016.83 625.453 114
  -2  -4  -4 6933.90 503.380  15
   2  -4   4 7060.09 679.119 121
  -2  -4  -4 6005.76 513.934 120
   2  -4   4 7406.42 723.526 116
   2  -4   4 6856.94 491.188   5
  -2  -4  -4 7763.40 588.219  41
   2  -4   4 7559.90 670.027  38
   2  -4   4 6845.91 649.121  35
   2  -4   5 9466.99 788.080 111
   2  -4   5 7970.94 783.496 116
   2  -4   5 9152.15 785.116 121
   2  -4   5 7151.22 565.892   5
  -2  -4  -5 8785.41 595.271  15
   2  -4   5 9106.05 830.228 122
   2  -4   5 8528.38 741.891  38
   2  -4   5 7853.06 737.935  35
  -2  -4  -5 8283.36 657.378  41
   2  -4   6 888.692 269.199 107
   2  -4   6 959.278 306.990 110
   2  -4   6 962.535 272.724  88
  -2  -4  -6 1413.84 279.328  15
   2  -4   6 1407.72 361.508  50
   2  -4   6 784.339 356.849  55
   2  -4   6 489.940 410.390 122
   2  -4   6 703.138 380.751 117
   2  -4   6 1091.49 411.414 116
   2  -4   6 894.169 334.281  70
  -2  -4  -6 1495.44 319.552  41
   2  -4   6 1169.49 334.335  38
   2  -4   6 1125.99 464.504 129
   2  -4   7 14545.3 946.141  88
   2  -4   7 13972.0 972.261  77
   2  -4   7 14291.3 957.755  70
   2  -4   7 14973.1 1091.51 117
   2  -4   7 14791.8 1042.80  64
  -2  -4  -7 13027.1 931.213  41
   2  -4   7 14006.9 959.549  55
   2  -4   7 13623.2 940.710  50
   2  -4   7 14580.0 1109.97 122
   2  -4   7 13045.8 1012.42  38
  -2  -4  -7 13501.8 889.589  34
   2  -4   7 13281.2 1067.72 129
   2  -4   7 14747.6 1117.78 132
   2  -4   7 13860.5 891.275 107
   2  -4   8 24405.4 1329.15  77
   2  -4   8 21212.0 1242.54  70
   2  -4   8 24087.3 1380.82  64
   2  -4   8 22901.0 1393.99  66
   2  -4   8 22420.6 1332.22  89
   2  -4   8 23768.1 1322.05  88
   2  -4   8 22458.7 1417.97 132
   2  -4   8 24557.8 1477.51 129
   2  -4   8 23051.9 1436.65 131
   2  -4   8 23921.4 1311.68  55
   2  -4   8 22600.0 1281.30  50
   2  -4   8 25822.3 1479.88 117
   2  -4   8 22199.3 1275.22 115
   2  -4   8 22263.8 1302.58 119
  -2  -4  -8 21589.1 1291.12  41
   2  -4   8 22750.5 1364.37 124
   2  -4   8 22235.4 1239.75  12
   2  -4   9 17475.4 1062.46  29
   2  -4   9 14321.1 941.039 115
   2  -4   9 16745.7 1035.34 113
   2  -4   9 14893.8 1001.57 130
   2  -4   9 16401.1 1160.22 132
   2  -4   9 16535.3 1139.88 135
   2  -4   9 17808.4 1171.35 131
   2  -4   9 14954.7 1040.35  89
   2  -4   9 16089.0 1026.78  88
   2  -4   9 15612.0 975.437  12
   2  -4   9 15852.6 997.162 119
   2  -4   9 18062.1 1161.74 117
   2  -4   9 15103.4 1139.34  68
   2  -4   9 17017.3 1086.21  64
   2  -4   9 14599.1 1062.65  66
   2  -4   9 16242.1 970.004 125
   2  -4   9 16115.7 1084.19 124
   2  -4  10 5376.86 615.289 132
   2  -4  10 5070.29 589.300 131
   2  -4  10 5452.25 623.403 135
   2  -4  10 4654.75 526.289  89
   2  -4  10 4621.05 499.936  88
   2  -4  10 5328.38 540.495  29
   2  -4  10 6039.48 674.160  68
   2  -4  10 5748.27 603.631  66
   2  -4  10 5278.28 607.648  67
   2  -4  10 5765.28 582.121 124
   2  -4  10 4550.37 475.514  12
   2  -4  11 1899.67 351.357  67
   2  -4  11 2167.32 408.740  68
   2  -4  11 1511.56 338.688  63
   2  -4  11 2079.30 348.329  62
   2  -4  11 2116.86 282.154  11
   2  -4  11 1822.96 262.062 100
   2  -4  11 1710.81 367.891 135
   2  -4  11 1957.29 290.645  12
   2  -4  11 1925.61 332.017  89
   2  -4  11 1916.87 312.912  29
   2  -4  12 9250.96 478.022  12
   2  -4  12 8923.73 546.116  63
  -2  -4 -12 8300.90 522.610   6
   2  -4  12 9173.12 565.698  67
   2  -4  12 7659.20 430.226  11
   2  -4  12 8450.81 496.039  46
  -2  -3  13 1242.95 168.976  48
  -2  -3  13 1230.92 215.998  49
   2  -3 -13 1118.41 155.213   8
   2  -3 -13 1038.42 151.118  32
  -2  -3  13 1320.43 199.165  59
  -2  -3  12 3565.42 419.799  59
  -2  -3  12 3263.55 390.875  45
  -2  -3  12 3435.57 382.452  48
  -2  -3  12 3624.99 368.219  88
   2  -3 -12 3363.91 359.040  32
   2  -3 -12 4227.96 403.401   8
  -2  -3  12 3206.31 362.240  79
  -2  -3  12 3912.44 460.675  82
  -2  -3  12 4390.09 466.158  80
  -2  -3  11 10086.5 819.133  80
  -2  -3  11 10251.7 740.718  83
  -2  -3  11 9851.82 809.696  82
   2  -3 -11 9670.41 690.758  90
   2  -3 -11 9694.19 717.729   8
  -2  -3  11 9626.11 781.228  59
  -2  -3  11 11351.2 772.264  61
  -2  -3  11 9066.23 743.980  49
  -2  -3  11 10155.2 757.307  46
  -2  -3  11 8690.16 728.082  45
  -2  -3  11 7009.80 593.393  72
  -2  -3  10 5683.50 515.255 118
   2  -3 -10 6238.98 576.927  90
  -2  -3  10 4939.98 532.112  67
  -2  -3  10 6731.59 712.530  62
  -2  -3  10 6273.28 698.649 128
  -2  -3  10 5012.15 520.411 127
  -2  -3  10 5294.32 601.517  46
  -2  -3  10 5803.14 502.892  30
  -2  -3  10 5831.95 696.915  53
  -2  -3  10 5434.77 607.794  49
  -2  -3  10 5463.40 661.524  51
   2  -3 -10 6574.93 627.246   8
  -2  -3  10 5132.75 678.674 134
  -2  -3  10 4313.69 598.839  80
  -2  -3  10 5320.24 630.137  82
  -2  -3  10 5668.33 609.054  83
  -2  -3   9 1116.93 277.669  30
   2  -3  -9 1548.50 309.645  33
  -2  -3   9 1038.34 345.570  46
  -2  -3   9 1397.09 318.098  42
  -2  -3   9 866.331 439.525 130
  -2  -3   9 1349.33 462.356 134
  -2  -3   9 1613.58 487.098 128
  -2  -3   9 729.486 287.813 127
  -2  -3   9 1374.34 392.050  51
  -2  -3   9 1273.85 460.388  53
   2  -3  -9 823.903 271.925  90
  -2  -3   9 1200.42 406.279  80
  -2  -3   9 1581.71 369.953  83
  -2  -3   9 1524.08 425.791  82
  -2  -3   9 949.088 363.293  62
   2  -3  -8 28863.5 1458.62  33
  -2  -3   8 28543.8 1399.72 108
  -2  -3   8 28249.4 1640.20 134
  -2  -3   8 31263.8 1698.65 130
  -2  -3   8 29643.5 1675.77 125
  -2  -3   8 29030.5 1600.85  82
  -2  -3   8 29379.7 1614.33  80
  -2  -3   8 31098.0 1542.94  40
  -2  -3   8 28889.9 1584.76  62
   2  -3  -8 26973.4 1410.61  13
  -2  -3   8 27359.1 1472.30  42
  -2  -3   8 30482.2 1537.74  46
  -2  -3   8 28754.8 1469.94  20
  -2  -3   7 42246.2 2044.71  46
  -2  -3   7 45852.9 2072.26  42
  -2  -3   7 47624.0 2244.41 125
  -2  -3   7 46910.6 2155.56  62
  -2  -3   7 50579.4 2250.51 119
   2  -3  -7 47745.9 2020.94  13
  -2  -3   7 54405.2 2300.69 130
  -2  -3   7 49748.2 2261.50 134
  -2  -3   7 43793.0 2068.92  40
   2  -3  -7 50582.7 2082.03  33
  -2  -3   7 48968.1 2059.77  17
  -2  -3   7 44642.8 1986.98 108
   2  -3  -6 705.789 213.001  33
  -2  -3   6 495.251 330.140 119
  -2  -3   6 381.078 224.411  40
  -2  -3   6 367.204 336.569 128
  -2  -3   6 185.524 334.282 125
  -2  -3   6 412.198 202.560  42
  -2  -3   6 487.808 296.385 113
  -2  -3   6 166.637 146.152  17
  -2  -3   6 194.463 155.025 108
  -2  -3   6 636.510 333.379 130
  -2  -3   6 413.331 369.380 134
  -2  -3   5 1378.02 375.384 130
  -2  -3   5 1174.72 248.349  40
  -2  -3   5 1401.59 314.421 113
  -2  -3   5 1074.77 326.825 115
  -2  -3   5 1934.71 382.490 119
  -2  -3   5 1620.52 239.548  17
   2  -3  -5 1602.32 248.640  33
  -2  -3   5 1313.94 377.070 128
  -2  -3   5 1458.19 361.746 125
  -2  -3   4 415.036 228.607 113
  -2  -3   4 796.583 284.090 115
   2  -3  -4 294.382 238.306 109
  -2  -3   4 345.151 282.958 119
  -2  -3   4 692.812 283.821 125
  -2  -3   4 443.638 307.655 128
  -2  -3   4 347.511 266.771 130
   2  -3  -4 774.086 181.098  33
  -2  -3   3 11813.8 744.619  43
  -2  -3   3 12758.8 730.932 119
   2  -3  -3 13571.8 766.030 106
  -2  -3   3 12932.3 740.119 115
  -2  -3   3 14844.2 774.213 113
   2  -3  -3 11933.0 750.444 109
   2  -3  -3 12031.9 653.277  33
  -2  -3   3 12115.8 739.631 125
   2  -3  -2 9908.68 550.527  33
   2  -3  -2 10408.6 603.979 107
   2  -3  -2 10568.9 649.250 106
   2  -3  -2 10081.2 636.236 109
  -2  -3   2 9133.09 566.716 115
  -2  -3   2 9302.55 559.441 119
  -2  -3   2 9645.48 606.567 128
  -2  -3   2 10050.3 595.073 125
  -2  -3   2 9376.59 641.935  43
   2  -3  -2 9654.97 621.575  37
   2  -3  -1 36657.3 1516.24  37
  -2  -3   1 34238.1 1382.88  15
  -2  -3   1 37321.1 1530.28  43
   2  -3  -1 34359.3 1461.50 107
   2  -3  -1 36454.5 1521.82 106
   2  -3   0 150600. 5228.81  37
  -2  -3   0 143963. 5141.14 118
  -2  -3   0 146257. 5121.98 127
  -2  -3   0 144277. 5094.66  15
   2  -3   0 164466. 5227.20 107
   2  -3   1 1765.44 277.883 110
   2  -3   1 1652.74 285.045  37
  -2  -3  -1 1587.89 251.687  41
  -2  -3  -1 1811.22 253.579 118
  -2  -3  -1 1698.34 224.654  15
   2  -3   1 1639.49 266.485 107
   2  -3   2 27531.2 1216.09 110
   2  -3   2 27405.8 1297.01 112
   2  -3   2 27853.7 1278.95 114
   2  -3   2 28195.1 1301.29  38
   2  -3   2 25431.1 1192.05  37
  -2  -3  -2 25520.4 1100.98 118
  -2  -3  -2 27209.9 1172.04 123
  -2  -3  -2 26742.0 1159.59 126
  -2  -3  -2 26296.0 1144.04  15
  -2  -3  -2 25473.3 1182.07  41
   2  -3   3 25776.2 1226.00 110
   2  -3   3 25792.8 1279.69 112
   2  -3   3 29520.2 1352.49 111
   2  -3   3 26909.4 1278.85 114
   2  -3   3 28188.5 1305.22  35
   2  -3   3 26975.4 1289.68  38
  -2  -3  -3 24236.9 1183.13 120
   2  -3   3 25697.9 1295.82 121
  -2  -3  -3 25013.8 1127.23 126
  -2  -3  -3 26410.1 1157.46 123
  -2  -3  -3 23949.5 1136.74  15
  -2  -3  -3 26999.3 1224.30  41
  -2  -3  -4 94221.3 3620.21  41
   2  -3   4 98413.2 3557.68   5
   2  -3   4 97799.6 3697.12  38
   2  -3   4 98793.2 3731.03  35
   2  -3   4 95683.7 3715.16 121
   2  -3   4 102341. 3787.92 116
  -2  -3  -4 95402.4 3571.63 120
  -2  -3  -4 93697.1 3543.95  15
   2  -3   4 100595. 3743.42 111
   2  -3   4 99166.4 3699.92 114
   2  -3   5 32469.1 1573.79 111
   2  -3   5 29892.6 1468.38 110
   2  -3   5 29053.3 1540.39 121
   2  -3   5 32739.4 1612.81 116
  -2  -3  -5 31101.3 1408.23  15
   2  -3   5 29559.0 1539.45  35
   2  -3   5 29597.0 1516.57  38
   2  -3   5 31154.5 1435.15 107
  -2  -3  -5 31266.7 1484.85  41
   2  -3   5 33082.8 1627.02 122
   2  -3   5 31041.5 1412.30   5
   2  -3   6 4069.71 533.664  70
   2  -3   6 5956.53 677.345 122
  -2  -3  -6 5293.38 522.904  41
   2  -3   6 3759.41 541.472 117
   2  -3   6 5106.22 607.701 116
   2  -3   6 3484.10 477.920  50
   2  -3   6 4313.41 522.272  55
  -2  -3  -6 4548.27 450.728  15
   2  -3   6 5409.42 476.873 107
   2  -3   6 3614.96 418.612   5
   2  -3   6 3871.94 525.592  38
   2  -3   7 29753.8 1626.64 122
   2  -3   7 28832.2 1532.08  77
   2  -3   7 30740.5 1532.06  70
   2  -3   7 27156.2 1554.15 117
   2  -3   7 28435.4 1505.44  50
   2  -3   7 29585.8 1516.91  55
   2  -3   7 25724.7 1503.66  64
  -2  -3  -7 27163.8 1477.28  41
   2  -3   7 27695.3 1469.80  88
  -2  -3  -7 29861.3 1444.91  15
   2  -3   7 29545.6 1608.37  38
   2  -3   7 29519.3 1376.72 107
   2  -3   7 33176.9 1671.04 131
   2  -3   8 65639.6 2765.38  89
   2  -3   8 66521.7 2732.90  88
  -2  -3  -8 62664.4 2589.32  14
  -2  -3  -8 62396.8 2619.02  15
   2  -3   8 62191.8 2627.24 119
   2  -3   8 63536.9 2788.30 117
   2  -3   8 62976.4 2692.02  70
   2  -3   8 62470.1 2712.01  77
   2  -3   8 62342.5 2757.67  64
   2  -3   8 61992.0 2804.64  66
  -2  -3  -8 61340.4 2668.91  34
  -2  -3  -8 63803.2 2711.80  41
   2  -3   8 67716.1 2841.21 131
   2  -3   8 64037.0 2705.85  55
   2  -3   8 64072.8 2713.40  50
   2  -3   8 63532.5 2741.32 124
   2  -3   8 56462.9 2555.79 115
  -2  -3  -9 73233.3 3092.42  34
   2  -3   9 73940.7 3118.20  29
   2  -3   9 78081.5 3033.01 113
   2  -3   9 75941.1 3135.15 124
   2  -3   9 72577.2 3011.42 130
   2  -3   9 77234.6 3250.80 135
   2  -3   9 75632.5 3195.35 131
   2  -3   9 72411.5 2978.66 119
   2  -3   9 75061.2 3181.22  64
   2  -3   9 75935.8 3244.42  67
   2  -3   9 78478.5 3239.78  66
  -2  -3  -9 73370.0 3030.63  15
  -2  -3  -9 73100.9 2974.52  14
   2  -3   9 77912.3 3077.69  12
   2  -3   9 77693.0 3174.07  89
   2  -3   9 78537.0 3149.59  88
   2  -3  10 10012.5 819.559  29
   2  -3  10 12564.1 936.905  63
   2  -3  10 10664.2 878.762  66
   2  -3  10 9208.24 851.420  67
   2  -3  10 12487.0 894.863  89
   2  -3  10 13237.1 882.102  88
   2  -3  10 11434.4 897.239 135
   2  -3  10 12228.4 831.446  12
  -2  -3 -10 12413.6 771.216  14
   2  -3  11 2246.04 352.144  12
   2  -3  11 2998.68 432.174  63
   2  -3  11 2580.57 375.058  62
   2  -3  11 2403.05 349.184  11
   2  -3  11 2642.83 400.300  44
   2  -3  11 2682.83 431.583  67
   2  -3  11 2202.55 360.870  88
   2  -3  11 1927.16 348.250  89
   2  -3  11 2573.27 397.788  29
   2  -3  11 2554.22 417.032 135
   2  -3  12 10944.8 593.209  11
   2  -3  12 10539.1 622.036  44
   2  -3  12 8397.20 542.122  46
  -2  -3 -12 9657.38 605.006   6
   2  -3  12 9113.40 626.663  67
   2  -3  12 9975.94 629.164  63
   2  -3  12 10063.2 589.129  12
   2  -3  13 13127.6 554.981  12
   2  -2 -13 2466.80 272.423  32
   2  -2 -13 2424.28 280.888   8
  -2  -2  12 16246.0 954.129  59
  -2  -2  12 16583.5 946.217  49
  -2  -2  12 15681.8 970.454  51
  -2  -2  12 14753.7 842.193  79
  -2  -2  12 15580.0 981.685  82
  -2  -2  12 15850.7 901.455  45
  -2  -2  12 16292.6 897.790  48
  -2  -2  12 15799.7 878.070  67
   2  -2 -12 16027.8 919.184   8
   2  -2 -12 15784.6 912.521  32
   2  -2 -11 9986.85 759.116   8
  -2  -2  11 10935.1 824.170  46
  -2  -2  11 9834.81 781.279  45
  -2  -2  11 10112.7 755.062  48
   2  -2 -11 9671.58 747.432  90
  -2  -2  11 9518.48 735.677  67
  -2  -2  11 11710.5 862.800  59
  -2  -2  11 9302.65 722.546  61
  -2  -2  11 10153.3 849.846  80
  -2  -2  11 9522.37 818.573  82
  -2  -2  11 10568.1 817.803  83
  -2  -2  11 9191.05 743.028  79
  -2  -2  10 5294.30 573.086  72
  -2  -2  10 5057.83 512.088  30
   2  -2 -10 5710.28 572.869  33
  -2  -2  10 4936.45 509.729 127
  -2  -2  10 6460.60 636.888  67
   2  -2 -10 5275.47 503.166   7
   2  -2 -10 5473.94 583.403   8
  -2  -2  10 5366.34 605.290  45
  -2  -2  10 5464.26 626.860  46
  -2  -2  10 6167.07 688.065  62
  -2  -2  10 4338.36 606.489  59
  -2  -2  10 4759.66 571.086  61
   2  -2 -10 4980.08 561.870  90
  -2  -2  10 5318.90 654.460  82
  -2  -2  10 5417.04 652.501  80
  -2  -2  10 5282.30 627.321  83
  -2  -2   9 8618.04 753.059  46
   2  -2  -9 9302.34 766.219  90
  -2  -2   9 8381.05 814.061  82
  -2  -2   9 9880.46 859.832  83
  -2  -2   9 8628.56 839.393  80
  -2  -2   9 8230.26 798.266 128
  -2  -2   9 9255.65 725.064 127
  -2  -2   9 9157.71 703.573  30
   2  -2  -9 8641.90 725.713  33
  -2  -2   9 10117.6 926.406  53
  -2  -2   9 8423.79 769.862  49
  -2  -2   9 8971.36 828.826  51
  -2  -2   9 7271.29 705.065  67
   2  -2  -9 8492.43 663.046   7
  -2  -2   9 8870.62 843.900  62
   2  -2  -9 8886.80 724.985  13
  -2  -2   9 7679.35 695.201  20
  -2  -2   9 9436.30 696.940 118
  -2  -2   9 9895.03 892.763 134
  -2  -2   8 81763.8 3381.48  82
  -2  -2   8 81460.4 3396.69  80
  -2  -2   8 83554.0 3409.01  51
  -2  -2   8 77981.7 3439.44  53
  -2  -2   8 79379.7 3171.77  30
   2  -2  -8 87584.1 3293.93  33
  -2  -2   8 78235.0 3275.84  20
   2  -2  -8 81370.7 3174.45   7
  -2  -2   8 81566.9 3384.56  62
  -2  -2   8 84028.5 3295.08  42
  -2  -2   8 74353.9 3258.28  46
   2  -2  -8 79194.3 3213.87  13
  -2  -2   8 79158.5 3414.39 134
  -2  -2   8 87376.1 3476.57 130
  -2  -2   8 86091.3 3427.05 128
  -2  -2   7 34352.9 1530.82  30
   2  -2  -7 34691.9 1597.52  33
  -2  -2   7 31390.7 1443.97 108
  -2  -2   7 32394.6 1717.91 134
  -2  -2   7 32654.4 1704.57 130
  -2  -2   7 39472.7 1797.61 125
  -2  -2   7 34617.6 1623.16  42
  -2  -2   7 33257.2 1605.04  46
  -2  -2   7 35177.9 1590.20  17
  -2  -2   7 32809.4 1662.49  82
  -2  -2   7 31060.4 1656.66  80
  -2  -2   7 32682.4 1568.10  40
  -2  -2   7 31449.7 1639.92  62
   2  -2  -6 9584.01 661.827  33
  -2  -2   6 9364.45 653.855  40
  -2  -2   6 10315.3 790.671 125
  -2  -2   6 9282.52 589.937 108
  -2  -2   6 10105.3 673.612  17
  -2  -2   6 9265.55 757.412 134
  -2  -2   6 10780.9 815.370 130
  -2  -2   6 10253.5 686.076  42
  -2  -2   5 24661.4 1278.58 130
  -2  -2   5 25534.9 1297.77 134
  -2  -2   5 23152.9 1266.45 128
  -2  -2   5 27888.2 1340.09 125
  -2  -2   5 25789.9 1203.06  40
  -2  -2   5 24139.1 1174.56  17
  -2  -2   5 26476.6 1298.92 119
   2  -2  -5 26500.9 1205.01  33
  -2  -2   4 108668. 4037.89 130
  -2  -2   4 106364. 4045.69 128
  -2  -2   4 109338. 4046.98 125
  -2  -2   4 114294. 4056.83 119
  -2  -2   4 107777. 3985.44  40
   2  -2  -4 119483. 3992.36  33
  -2  -2   3 95948.3 3529.68 119
  -2  -2   3 93330.9 3562.95 128
  -2  -2   3 100107. 3565.22 125
   2  -2  -3 100449. 3591.99 109
   2  -2  -3 100621. 3499.91  33
   2  -2  -2 9106.96 518.963  33
  -2  -2   2 9454.26 519.324  15
   2  -2  -2 8874.41 578.945  37
   2  -2  -2 9967.50 604.101 106
   2  -2  -1 85431.9 2989.94  33
   2  -2  -1 85203.5 3037.47 107
   2  -2  -1 85433.2 3061.64 106
  -2  -2   1 83492.0 2973.70  15
  -2  -2   1 81493.4 2992.38 127
   2  -2  -1 82414.9 3053.80  37
   2  -2   0 36029.4 1435.55 107
  -2  -2   0 35387.1 1377.72  15
   2  -2   0 32481.9 1427.31  37
  -2  -2   0 35662.3 1392.31 118
  -2  -2  -1 42218.3 1617.93 126
   2  -2   1 40363.0 1656.97  37
  -2  -2  -1 42607.8 1609.32  15
   2  -2   1 41078.7 1706.07 112
  -2  -2  -1 39578.2 1615.82  41
  -2  -2  -1 40821.8 1580.75 118
  -2  -2  -2 79784.4 2905.62 120
  -2  -2  -2 74572.7 2875.58  41
   2  -2   2 75987.3 2910.25  35
   2  -2   2 76508.8 2892.90  37
  -2  -2  -2 80780.3 2859.97  15
   2  -2   2 81570.0 2986.21 112
   2  -2   2 82192.7 2959.91 114
   2  -2   2 78534.1 2873.36 107
  -2  -2  -2 77246.4 2853.23 126
  -2  -2  -2 80665.4 2877.42 123
   2  -2   3 57677.0 2414.19 121
  -2  -2  -3 61797.0 2353.65 120
  -2  -2  -3 62457.1 2311.89  15
   2  -2   3 63884.0 2406.81  35
  -2  -2  -3 59017.9 2338.10  41
   2  -2   3 61739.3 2426.30 112
   2  -2   3 60077.7 2401.60 114
  -2  -2  -3 63651.5 2313.48 123
   2  -2   3 59196.4 2312.30 107
  -2  -2  -4 2645.49 322.424  15
  -2  -2  -4 2739.89 331.810  41
   2  -2   4 2283.41 377.095  35
   2  -2   4 2813.83 331.864 107
   2  -2   4 2206.88 297.114   5
   2  -2   4 2744.16 443.853 121
   2  -2   4 2578.88 459.477 122
  -2  -2  -4 2150.86 309.296 120
  -2  -2  -5 23539.2 1140.40  15
   2  -2   5 22803.5 1241.74 121
   2  -2   5 24047.0 1275.86 116
   2  -2   5 24445.3 1269.40 129
   2  -2   5 21496.3 1070.50 107
  -2  -2  -5 22043.2 1150.01  41
   2  -2   5 22558.4 1128.36   5
  -2  -2  -6 7976.79 634.777  15
   2  -2   6 7989.09 557.443 107
   2  -2   6 8199.03 639.843   5
  -2  -2  -6 8235.32 646.260  41
   2  -2   6 9724.13 752.709  77
   2  -2   6 8539.07 685.089  70
   2  -2   6 7402.04 670.890  55
   2  -2   6 7355.17 665.852  50
   2  -2   6 9094.38 728.563 117
   2  -2   6 8101.22 717.043 116
   2  -2   6 9503.91 784.154 129
   2  -2   7 16213.7 1132.46  66
   2  -2   7 17533.0 1129.95  64
   2  -2   7 18681.9 1066.92  69
  -2  -2  -7 19181.2 1078.10  15
  -2  -2  -7 17757.2 1031.95  14
   2  -2   7 19684.1 1178.43 131
   2  -2   7 21295.9 1236.38 132
   2  -2   7 18275.3 1126.60  55
   2  -2   7 18701.1 1125.40  50
   2  -2   7 18971.0 1111.91 124
   2  -2   7 17844.9 1119.90  70
   2  -2   7 18109.5 1129.75  77
   2  -2   7 15287.3 882.780 107
   2  -2   7 18368.4 1003.48 115
   2  -2   7 19117.6 1156.12 117
   2  -2   7 18117.7 1112.85  89
   2  -2   7 16870.5 1063.40  88
   2  -2   8 63000.9 2648.02  70
   2  -2   8 61458.2 2654.43  77
   2  -2   8 61618.3 2686.97  64
   2  -2   8 63279.3 2734.82  66
   2  -2   8 56939.9 2694.37  68
   2  -2   8 55733.0 2437.80 119
   2  -2   8 58715.1 2633.01 117
  -2  -2  -8 60921.2 2608.84  41
   2  -2   8 66388.9 2642.87 124
   2  -2   8 59164.0 2482.34 130
   2  -2   8 66180.2 2769.94 132
   2  -2   8 61659.5 2702.58 135
   2  -2   8 59060.2 2646.50 131
   2  -2   8 59314.7 2643.84  89
   2  -2   8 58879.4 2614.18  88
  -2  -2  -8 56442.4 2517.47  15
  -2  -2  -8 59735.9 2535.22  14
   2  -2   8 61460.7 2634.14  50
   2  -2   8 60677.6 2639.79  55
  -2  -2  -9 2911.50 460.698  14
  -2  -2  -9 2535.12 416.888  15
   2  -2   9 2106.96 519.294 135
   2  -2   9 3458.74 570.770 131
   2  -2   9 2612.02 522.650 132
   2  -2   9 2365.33 454.984 124
   2  -2   9 3439.56 537.474  64
   2  -2   9 2975.82 565.090  67
   2  -2   9 3677.18 642.541  68
   2  -2   9 3530.47 587.208  66
   2  -2   9 2476.66 466.713  88
   2  -2   9 3751.96 438.183  91
   2  -2   9 2670.48 471.523  89
   2  -2   9 2966.55 510.743  29
  -2  -2  -9 3838.21 492.992  34
   2  -2  10 6767.67 715.392  66
   2  -2  10 7023.68 698.671  63
   2  -2  10 6020.34 671.646  67
   2  -2  10 6730.07 651.590  62
   2  -2  10 6385.81 555.889 100
   2  -2  10 5986.69 644.581  44
   2  -2  10 7465.88 734.236 135
   2  -2  10 6457.43 654.159  29
   2  -2  10 6720.38 651.846  89
   2  -2  10 7214.00 665.416  88
   2  -2  10 5998.77 547.237  91
  -2  -2 -10 6465.53 602.823  14
   2  -2  10 5974.54 595.582  12
   2  -2  11 4103.32 508.470  29
   2  -2  11 3884.25 424.434  62
   2  -2  11 4127.17 512.167  63
   2  -2  11 4261.01 503.949  44
   2  -2  11 3651.89 492.788  67
  -2  -2 -11 3803.39 430.630  14
   2  -2  11 4452.68 475.039  12
   2  -2  11 3862.45 469.967  89
   2  -2  11 4053.86 399.432  91
   2  -2  11 4014.36 471.060  11
   2  -2  12 15651.9 871.755  67
   2  -2  12 15675.4 834.659  11
   2  -2  12 14545.1 809.383  44
   2  -2  12 15383.7 824.123  12
   2  -2  13 4907.54 315.730  12
   2  -2  13 5013.14 319.292  11
  -2  -1  14 8299.25 415.809  91
   2  -1 -13 2168.66 288.803  32
   2  -1 -13 2284.75 297.240   8
  -2  -1  12 10907.5 750.846  49
  -2  -1  12 11439.0 775.477  59
  -2  -1  12 9835.05 689.588  45
  -2  -1  12 10520.0 679.115  48
   2  -1 -12 11670.0 787.802   8
   2  -1 -12 12329.3 795.421  90
  -2  -1  11 28842.3 1541.63  67
   2  -1 -11 30674.5 1551.70   8
  -2  -1  11 29292.4 1659.52  53
  -2  -1  11 28948.9 1540.51  49
  -2  -1  11 31541.2 1627.09  51
  -2  -1  11 28371.8 1446.05  61
  -2  -1  11 28509.2 1565.36  59
  -2  -1  11 28134.4 1449.67  79
  -2  -1  11 29372.4 1592.51  83
  -2  -1  11 29069.0 1633.95  82
  -2  -1  11 32958.7 1524.77  30
   2  -1 -11 33024.1 1588.48  90
   2  -1 -11 31377.3 1454.82  92
  -2  -1  11 28867.9 1424.86  88
  -2  -1  11 31659.7 1597.02  46
  -2  -1  11 31098.9 1542.70  45
  -2  -1  11 28856.4 1477.46  48
   2  -1 -10 20609.6 1209.78  90
  -2  -1  10 19810.6 1169.96  79
  -2  -1  10 17757.2 1227.18  82
  -2  -1  10 17437.7 1202.54  83
  -2  -1  10 18920.2 1097.32  72
  -2  -1  10 19566.9 1129.14  30
   2  -1 -10 18779.1 1162.95  33
  -2  -1  10 18299.8 1186.22  67
   2  -1 -10 17960.4 1073.69   7
   2  -1 -10 19375.4 1178.91   8
  -2  -1  10 20111.0 1223.08  49
  -2  -1  10 19201.8 1259.30  51
  -2  -1  10 19080.2 1242.02  59
  -2  -1  10 17524.3 1131.52  61
  -2  -1  10 19177.4 1220.70  46
  -2  -1  10 17786.0 1165.41  45
  -2  -1  10 18741.1 1167.78  20
  -2  -1   9 2374.66 496.875  80
  -2  -1   9 2278.58 478.928  82
  -2  -1   9 1988.53 431.565  83
   2  -1  -9 2315.03 391.945  33
  -2  -1   9 2225.72 351.491  30
  -2  -1   9 2225.60 439.796  46
  -2  -1   9 2502.03 446.238  45
  -2  -1   9 2180.80 361.186  42
  -2  -1   9 2046.55 413.612  72
  -2  -1   9 1697.32 340.191 127
  -2  -1   9 2187.54 413.643  67
   2  -1  -9 2365.24 385.426   7
   2  -1  -9 2300.98 442.114   8
  -2  -1   9 2911.37 531.048  62
  -2  -1   9 2146.69 469.705  59
  -2  -1   9 2677.99 440.415  61
  -2  -1   9 2800.23 431.354  20
   2  -1  -9 2958.56 462.542  90
   2  -1  -9 2436.55 401.921  13
  -2  -1   8 11509.4 757.936 118
   2  -1  -8 12083.5 846.910  13
  -2  -1   8 12700.4 942.863  82
  -2  -1   8 12401.3 955.774  80
  -2  -1   8 10697.9 884.424  83
  -2  -1   8 11989.0 800.196 127
  -2  -1   8 12735.8 966.053 128
  -2  -1   8 12100.6 972.329  53
  -2  -1   8 11346.0 786.101  30
   2  -1  -8 12170.6 850.616  33
  -2  -1   8 12947.6 896.757  67
  -2  -1   8 11059.7 895.574  62
  -2  -1   8 11524.1 918.326  59
  -2  -1   8 10468.6 827.520  20
  -2  -1   8 12091.4 840.104  17
  -2  -1   8 11456.8 803.198  42
  -2  -1   8 11114.3 860.319  46
   2  -1  -8 12370.0 824.364   7
  -2  -1   8 11992.5 967.161 134
  -2  -1   7 30256.5 1534.29  82
  -2  -1   7 28675.4 1510.73  80
  -2  -1   7 29719.3 1434.32  42
  -2  -1   7 30861.3 1498.34  46
  -2  -1   7 27691.2 1525.76 134
  -2  -1   7 28166.9 1551.50 130
  -2  -1   7 28089.7 1352.05 118
  -2  -1   7 29136.2 1389.38  30
   2  -1  -7 29301.8 1439.70  33
  -2  -1   7 28319.4 1372.66  40
  -2  -1   7 30110.9 1539.22 128
  -2  -1   7 28993.5 1403.88 127
  -2  -1   7 28161.8 1561.78  53
  -2  -1   7 30917.2 1546.37  51
  -2  -1   7 30521.0 1442.66  17
  -2  -1   7 26829.7 1483.60  62
  -2  -1   6 5271.55 557.283 134
  -2  -1   6 5348.07 383.491 108
  -2  -1   6 6364.20 510.644  17
   2  -1  -6 5814.88 493.738  33
  -2  -1   6 4960.54 444.087  40
   2  -1  -5 45271.1 1822.77  33
  -2  -1   5 42572.1 1753.79  40
  -2  -1   5 43849.3 1890.02 134
  -2  -1   5 42978.0 1891.93 130
  -2  -1   4 47916.5 1879.45  40
  -2  -1   4 48251.9 1977.00 130
   2  -1  -4 48396.1 1918.71  33
  -2  -1   4 51240.1 2020.18 128
   2  -1  -3 43822.7 1708.91  33
  -2  -1   3 42952.1 1750.31 128
  -2  -1   2 14593.8 715.970 127
  -2  -1   2 14720.3 697.040  15
   2  -1  -2 14092.6 688.268  33
   2  -1  -2 12996.5 701.573  37
  -2  -1   1 20538.2 892.451 118
   2  -1  -1 19571.6 871.932  33
  -2  -1   1 20780.8 884.807  15
  -2  -1   1 19316.5 880.606  43
   2  -1  -1 19925.6 903.646 109
  -2  -1   1 19445.2 875.431 127
  -2  -1   0 85139.5 2920.51  43
  -2  -1   0 79124.3 2888.36  15
   2  -1   0 85462.0 2933.27 106
   2  -1   0 80694.8 2942.24  37
  -2  -1   0 78138.0 2893.52 118
  -2  -1  -1 59255.2 2211.18 126
  -2  -1  -1 59564.2 2223.95 123
  -2  -1  -1 58317.1 2217.72  41
   2  -1   1 59744.6 2246.95 114
  -2  -1  -1 58384.8 2190.73  15
   2  -1   1 59783.8 2213.44 107
   2  -1   1 64029.4 2210.36 106
   2  -1   1 59367.5 2237.56  37
  -2  -1  -1 59176.1 2231.53 120
  -2  -1  -2 64577.1 2429.66 126
  -2  -1  -2 68107.4 2451.83 123
  -2  -1  -2 60746.5 2427.41  41
   2  -1   2 66490.8 2485.84 111
  -2  -1  -2 67316.4 2440.17  15
   2  -1   2 67831.1 2429.89 107
   2  -1   2 65678.7 2394.94 106
   2  -1   2 71832.8 2456.91  35
   2  -1   2 68464.2 2478.30  38
   2  -1   2 64587.0 2466.65  37
  -2  -1  -2 61276.8 2451.52 120
  -2  -1  -3 6074.95 457.000  41
   2  -1   3 5767.35 494.510 111
  -2  -1  -3 5887.83 474.171 120
   2  -1   3 6045.19 533.435 116
   2  -1   3 6164.60 474.908  38
   2  -1   3 5253.15 447.823  35
   2  -1   3 5830.06 412.413 107
  -2  -1  -3 5805.52 436.092  15
  -2  -1  -4 161868. 5811.35  15
   2  -1   4 172896. 5933.31 111
   2  -1   4 157945. 5907.90 116
   2  -1   4 162926. 5906.04 122
   2  -1   4 172788. 5761.49 107
   2  -1   4 172757. 5876.42  38
   2  -1   5 17234.7 959.153 117
   2  -1   5 16410.1 927.457   5
   2  -1   5 17336.4 1016.29 122
   2  -1   5 17211.2 841.540 107
   2  -1   5 18105.0 1017.73 129
   2  -1   5 18484.9 997.745  38
  -2  -1  -5 17760.1 949.056  15
   2  -1   6 58329.1 2386.29   5
  -2  -1  -6 61369.0 2412.00  41
   2  -1   6 56362.9 2433.32  70
   2  -1   6 62695.5 2495.93  77
   2  -1   6 60549.2 2487.45 129
   2  -1   6 62094.7 2492.26 132
   2  -1   6 55854.5 2387.70 131
   2  -1   6 56891.0 2441.17  38
   2  -1   6 55961.6 2398.23 117
   2  -1   6 62369.5 2521.40 122
   2  -1   6 53443.9 2329.74 124
   2  -1   6 56432.9 2212.32 107
  -2  -1  -6 58548.9 2375.16  15
   2  -1   6 59608.5 2464.42  55
   2  -1   6 55382.8 2407.63  50
   2  -1   7 16118.5 945.907   5
   2  -1   7 12664.5 950.194  77
   2  -1   7 13875.3 959.906  70
   2  -1   7 14275.9 993.304 132
   2  -1   7 13183.5 936.132 135
   2  -1   7 14019.2 939.668 131
   2  -1   7 14445.9 1007.04 129
   2  -1   7 14631.9 996.495  64
   2  -1   7 14100.5 934.984 117
   2  -1   7 13876.1 945.477  89
   2  -1   7 11709.0 880.239  88
   2  -1   7 13629.9 873.189  91
  -2  -1  -7 13632.4 887.974  14
  -2  -1  -7 13986.9 897.250  15
   2  -1   7 15124.9 983.507  50
   2  -1   7 13773.7 965.045  55
   2  -1   7 12693.8 864.764 124
  -2  -1  -7 13137.6 877.733  41
   2  -1   8 3005.76 466.100 124
   2  -1   8 3788.01 563.028 135
   2  -1   8 3700.56 545.495 131
   2  -1   8 2916.99 543.967 132
  -2  -1  -8 2984.71 435.742  41
  -2  -1  -8 4087.44 479.047  15
  -2  -1  -8 3702.85 489.864  14
   2  -1   8 2925.79 454.162  88
   2  -1   8 3381.77 505.592  89
   2  -1   8 2893.12 431.990  91
   2  -1   8 3365.47 525.346  77
   2  -1   8 2607.05 495.287  67
   2  -1   8 3831.63 535.992  70
   2  -1   8 4449.90 632.733  68
   2  -1   8 3740.50 578.900  66
   2  -1   8 2769.67 488.816  64
   2  -1   8 3317.76 534.247  50
   2  -1   9 23530.5 1372.96 135
  -2  -1  -9 24319.0 1350.44  34
   2  -1   9 21429.0 1380.23  68
   2  -1   9 22492.8 1383.70  64
   2  -1   9 23221.3 1338.89  63
   2  -1   9 23934.8 1416.53  66
   2  -1   9 21721.5 1356.74  67
   2  -1   9 22973.1 1220.74 100
  -2  -1  -9 22775.4 1280.86  14
  -2  -1  -9 22834.9 1279.08  15
   2  -1   9 19366.8 1188.28  57
   2  -1   9 21033.1 1252.97  62
   2  -1   9 23147.8 1358.49  89
   2  -1   9 22633.2 1278.15  91
   2  -1   9 21763.4 1311.78  88
   2  -1  10 11303.5 829.624  62
   2  -1  10 12767.0 793.081 100
   2  -1  10 11849.0 867.339  44
   2  -1  10 11671.8 912.601 135
   2  -1  10 11452.5 896.018  88
   2  -1  10 12790.4 936.941  89
   2  -1  10 11485.5 847.616  91
   2  -1  10 13362.8 971.270  67
   2  -1  10 11813.3 905.086  63
   2  -1  10 12395.2 1002.44  68
  -2  -1 -10 12436.4 876.761  14
   2  -1  11 2648.17 463.470  67
  -2  -1 -11 2700.45 402.026  14
  -2  -1 -11 2892.36 453.453   6
   2  -1  11 2880.53 435.720  63
   2  -1  11 2852.39 430.465  11
   2  -1  11 3011.02 360.536  46
   2  -1  11 1959.57 367.271  44
   2  -1  11 3063.33 389.906  91
   2  -1  12 4485.92 446.002  67
   2  -1  12 4749.82 423.765  44
   2  -1  12 4937.80 455.070  11
  -2  -1 -12 4777.82 425.499  14
   2  -1  13 11885.0 611.242  11
   2   0 -14 1326.81 155.922   8
   2   0 -14 1479.72 156.397  32
   2   0 -13 6841.23 511.393   8
   2   0 -13 5740.84 472.426  32
   2   0 -12 1477.51 347.817   8
   2   0 -12 799.058 240.824  92
  -2   0  12 1231.50 285.070  49
  -2   0  11 2015.36 433.800  67
   2   0 -11 2605.96 473.845   8
  -2   0  11 2323.22 364.180  48
  -2   0  11 2253.43 377.428  45
  -2   0  11 1912.13 387.672  59
  -2   0  11 2549.69 347.278  79
  -2   0  11 2362.22 400.441  30
   2   0 -11 2208.14 409.124  90
   2   0 -11 2616.01 405.456  92
  -2   0  11 2681.29 416.163  49
   2   0 -10 85287.1 3525.99  90
  -2   0  10 90583.8 3672.94  82
  -2   0  10 81102.5 3401.76  79
  -2   0  10 91161.5 3646.95  80
  -2   0  10 89115.1 3656.64  83
  -2   0  10 85825.8 3406.16 102
  -2   0  10 88371.0 3478.32  30
   2   0 -10 84993.7 3513.42  33
  -2   0  10 88137.8 3586.76  67
   2   0 -10 86626.3 3505.94   8
   2   0 -10 85640.1 3439.28   7
  -2   0  10 85447.4 3496.11  45
  -2   0  10 86476.6 3444.35  48
  -2   0  10 87959.9 3572.39  59
  -2   0  10 81829.4 3407.91  61
  -2   0  10 82321.2 3539.98  20
  -2   0  10 93385.6 3639.03  51
  -2   0  10 85527.2 3524.46  49
  -2   0  10 90698.0 3720.72  53
   2   0  -9 40536.3 1965.96  90
  -2   0   9 43684.0 2108.46  83
  -2   0   9 42698.3 2103.18  82
  -2   0   9 39059.2 1909.54  79
  -2   0   9 43265.4 1949.06  30
   2   0  -9 38196.1 1924.11  33
  -2   0   9 40606.8 1946.73  61
  -2   0   9 42592.2 2051.67  59
  -2   0   9 40157.4 1893.79  72
  -2   0   9 40104.8 2007.25  67
  -2   0   9 40870.7 1922.28 102
   2   0  -9 39475.0 1934.55  13
  -2   0   9 43936.7 2038.48  46
  -2   0   9 41374.5 1994.78  45
  -2   0   9 42047.1 1913.08  42
  -2   0   9 39337.8 1898.08  48
   2   0  -9 41849.3 1969.20   8
   2   0  -9 41283.6 1918.68   7
  -2   0   9 39402.0 2101.62  53
  -2   0   9 41499.7 2055.32  51
  -2   0   9 42682.5 2003.41  49
  -2   0   9 40949.4 2015.92  20
  -2   0   8 11329.4 890.468  83
  -2   0   8 10483.6 866.554  82
  -2   0   8 10329.6 858.295  51
  -2   0   8 10529.8 823.997  49
  -2   0   8 11341.7 782.164  30
   2   0  -8 12348.1 839.461  33
  -2   0   8 10959.1 830.554  61
  -2   0   8 12073.9 906.893  59
  -2   0   8 11341.9 902.541  62
  -2   0   8 10562.4 843.326  67
  -2   0   8 9465.12 695.348 127
  -2   0   8 11698.9 825.786 102
  -2   0   8 12051.2 873.456  46
  -2   0   8 10348.2 827.796  45
  -2   0   8 11283.3 770.267  42
  -2   0   8 10903.1 791.450  17
  -2   0   8 9539.98 807.732  20
   2   0  -8 11803.7 801.293   7
   2   0  -8 9124.69 734.789  13
  -2   0   7 109395. 3989.49  30
   2   0  -7 113377. 4046.34  33
  -2   0   7 103866. 3956.83  42
  -2   0   7 105750. 4037.82  46
  -2   0   7 106538. 4126.45  62
  -2   0   7 98134.2 3843.93 118
  -2   0   7 114325. 4046.60  17
  -2   0   7 110275. 4127.86  82
  -2   0   7 104248. 4097.56  80
  -2   0   7 108418. 4196.89  53
  -2   0   7 98491.8 3898.65 127
  -2   0   6 46657.6 1910.90 118
  -2   0   6 46339.6 1896.21  40
  -2   0   6 48053.9 2004.21  17
   2   0  -6 50746.3 2022.19  33
  -2   0   6 46680.4 2084.39 128
  -2   0   6 46465.1 1942.83 127
  -2   0   6 51002.1 2146.70 134
  -2   0   6 46306.1 1951.80  42
  -2   0   5 1249.91 145.470 108
  -2   0   5 1637.79 225.629  40
   2   0  -5 1392.38 262.608  33
  -2   0   5 1740.35 334.871 134
  -2   0   5 867.400 240.571 127
  -2   0   5 1515.45 269.447 118
  -2   0   4 28274.7 1194.46 118
  -2   0   4 29607.5 1307.25 128
  -2   0   4 26342.9 1191.03 127
  -2   0   4 26120.0 1123.81  40
   2   0  -4 28001.5 1209.75  33
   2   0  -3 115817. 4058.64  37
   2   0  -3 115812. 4067.17  33
   2   0  -2 1386.56 209.525  33
  -2   0   2 2015.08 229.506  15
   2   0  -2 1494.06 223.252  37
  -2   0   1 97.5612 143.876  15
  -2   0   1 71.8203 168.725 118
   2   0  -1-16.6766 115.844  33
   2   0  -1 33.5569 143.190 109
   2   0  -1 108.752 144.694  37
   2   0   0 273513. 9087.40 112
   2   0   0 267486. 9025.95 109
  -2   0   0 273683. 9013.43  43
  -2   0   0 267406. 9056.41  15
  -2   0  -1 8176.60 413.126  43
   2   0   1 7808.69 404.250 109
   2   0   1 7626.77 499.719 112
   2   0   1 7954.34 467.162 111
   2   0   1 8571.52 493.121 114
   2   0   1 7348.65 393.643  35
   2   0   1 7299.45 434.334  38
  -2   0  -1 7499.10 477.407 126
  -2   0  -1 7213.81 474.394 123
   2   0   1 7522.40 428.343 106
  -2   0  -1 6660.33 438.386  15
  -2   0  -2 3008.38 342.100 120
   2   0   2 2375.34 230.369 106
   2   0   2 2323.84 304.133 114
   2   0   2 2366.63 290.115 111
  -2   0  -2 2292.95 259.028  15
   2   0   2 1657.19 235.272  35
   2   0   2 2699.70 287.906  38
   2   0   3 14597.7 801.453 111
   2   0   3 15203.1 847.669 121
   2   0   3 16864.3 850.877 116
  -2   0  -3 15334.6 775.398  41
   2   0   3 15340.9 660.588 106
  -2   0  -3 14384.4 774.233  15
   2   0   3 14271.9 762.521  38
   2   0   4 120.953 134.608  19
   2   0   4-154.342 258.447 116
   2   0   4 58.1684 271.896 122
   2   0   4 97.9893 93.0665 106
   2   0   4 184.257 186.271  38
  -2   0  -4 76.2937 181.594  41
  -2   0  -4 127.341 198.914  15
   2   0   5 6719.54 518.311 117
   2   0   5 7093.39 614.377 122
   2   0   5 7062.01 574.898 129
  -2   0  -5 6658.22 531.273  41
   2   0   5 6426.69 501.246  19
   2   0   5 5922.07 498.584   5
  -2   0  -5 7463.88 554.610  15
   2   0   5 7253.77 560.001  38
  -2   0  -6 2169.22 325.924  41
   2   0   6 2072.84 346.329 131
   2   0   6 2388.21 411.610 132
   2   0   6 1806.08 295.223  19
   2   0   6 2205.44 343.015   5
   2   0   6 2104.33 319.936 124
   2   0   6 1719.92 374.457 129
  -2   0  -6 2724.42 368.554  15
   2   0   7 244.283 296.501 131
   2   0   7 902.682 346.140 135
   2   0   7 827.478 364.874 132
   2   0   7 274.200 354.781  50
   2   0   7 809.320 385.925  55
   2   0   7 874.612 371.402  77
   2   0   7 708.978 355.636  70
   2   0   7 836.017 236.052  19
  -2   0  -7 354.414 210.136  41
   2   0   7 1061.40 273.778 100
   2   0   7 662.527 247.523   5
  -2   0  -7 373.458 286.183  14
  -2   0  -7 573.183 271.361  15
   2   0   7 602.375 248.121 124
   2   0   7 644.139 267.760  88
   2   0   7 612.336 277.745  89
   2   0   7 427.739 238.794  91
  -2   0  -8 4656.60 513.954  41
   2   0   8 4199.65 547.498  88
   2   0   8 4707.71 571.526  89
   2   0   8 4949.60 550.628  91
  -2   0  -8 4109.19 491.484   8
   2   0   8 4232.00 564.339  67
   2   0   8 3830.19 569.897  68
   2   0   8 4694.78 554.694  63
   2   0   8 4864.43 505.747 100
  -2   0  -8 4363.21 514.516  15
  -2   0  -8 5473.44 578.582  14
   2   0   8 5659.78 646.467 132
   2   0   8 5389.89 612.189 135
   2   0   8 4301.10 552.360  29
  -2   0  -9 1638.56 368.671  34
   2   0   9 1877.31 410.819  67
   2   0   9 1945.05 465.567  68
   2   0   9 1278.96 389.925  63
   2   0   9 1307.31 351.150  57
   2   0   9 1159.49 287.211 100
  -2   0  -9 1321.05 352.554  15
  -2   0  -9 1595.56 417.888  14
   2   0   9 1677.84 367.648  12
  -2   0  -9 1182.46 359.704   8
   2   0   9 1406.72 363.916  44
   2   0   9 1665.53 379.673  88
   2   0   9 1801.64 372.898  91
   2   0   9 1077.40 375.806 135
   2   0   9 1510.80 413.402  29
   2   0  10 3182.86 365.208 100
   2   0  10 3493.08 526.476  67
   2   0  10 3568.52 476.963  12
  -2   0 -10 2757.14 463.426  14
   2   0  10 3336.66 509.571  11
  -2   0 -10 3355.50 439.253   8
   2   0  10 3271.71 469.695  91
   2   0  10 3469.37 515.855  29
   2   0  10 4059.12 519.229  63
   2   0  10 3370.37 451.915  57
   2   0  10 3607.37 464.168  44
  -2   0 -10 3124.50 517.082   6
  -2   0 -11 751.306 279.673   6
   2   0  11 203.411 231.326  44
  -2   0 -11 443.221 305.383  14
   2   0  11 445.142 269.823  12
   2   0  11 464.522 287.999  11
   2   0  11 354.297 260.766  67
   2   0  11 480.248 317.416  29
   2   0  11 163.625 221.125  91
   2   0  12 4890.49 450.732  67
   2   0  12 5190.79 466.110  11
   2   0  12 4696.14 428.272  12
  -2   0 -12 5169.42 463.499  14
   2   0  13 129.897 112.797  30
  -2   0 -13 44.3254 158.246 101
   2   0  13-14.3065 122.101  12
   2   1 -14 8629.22 430.826   8
   2   1 -13 2280.78 304.019  32
   2   1 -13 2797.60 347.896   8
   2   1 -12 8629.00 690.710   8
   2   1 -12 8484.12 641.894  92
   2   1 -11 28857.0 1451.45  92
   2   1 -11 29448.6 1513.58  90
  -2   1  11 28612.3 1427.85  49
  -2   1  11 24809.8 1270.74  48
  -2   1  10 17494.0 1051.22  79
  -2   1  10 17845.9 1175.57  59
   2   1 -10 20104.3 1212.65  90
  -2   1  10 17360.9 1118.83  30
   2   1 -10 16307.5 1088.61  33
  -2   1  10 18248.7 1230.12  67
   2   1 -10 17339.2 1109.61   7
  -2   1  10 19258.7 1155.92  49
  -2   1  10 18388.5 1203.22  20
  -2   1  10 18850.2 1130.00  45
  -2   1  10 18955.1 1067.05  48
  -2   1  10 19720.5 1153.22 102
  -2   1   9 2874.61 434.445  30
   2   1  -9 2468.10 405.079  33
  -2   1   9 2620.14 479.048  59
  -2   1   9 2633.75 398.899  61
  -2   1   9 2850.14 424.536  79
  -2   1   9 2739.26 496.905  80
  -2   1   9 3209.03 521.821  83
  -2   1   9 2320.04 465.901  67
   2   1  -9 3559.62 469.573   7
  -2   1   9 3442.96 519.438  51
  -2   1   9 2419.34 436.801  49
  -2   1   9 3655.35 493.407  45
  -2   1   9 2884.22 425.357  48
   2   1  -9 2210.82 386.920  13
  -2   1   9 3770.52 497.513 102
  -2   1   9 3501.55 491.269  20
  -2   1   8 12476.5 937.945  67
   2   1  -8 12054.2 878.811   8
   2   1  -8 10810.7 819.052   7
  -2   1   8 13049.6 953.575  51
  -2   1   8 12783.5 1013.75  53
  -2   1   8 14197.0 924.834  49
  -2   1   8 12874.6 930.337  20
  -2   1   8 12192.8 848.886  17
  -2   1   8 11757.4 895.073  45
  -2   1   8 13616.4 827.876  42
  -2   1   8 12753.1 845.824  48
  -2   1   8 10526.1 849.821 102
  -2   1   8 11748.3 922.288  59
  -2   1   8 13217.5 910.629  61
  -2   1   8 11688.3 926.278  80
  -2   1   8 13906.6 1021.50  83
  -2   1   8 12447.6 868.792  79
  -2   1   8 12366.2 862.744  30
   2   1  -8 11526.6 844.669  33
  -2   1   7 29568.2 1529.60  20
  -2   1   7 29959.9 1436.52  17
  -2   1   7 31693.2 1459.44  30
   2   1  -7 28125.4 1424.91  33
  -2   1   7 27976.1 1525.74  82
  -2   1   7 30256.7 1385.24  42
  -2   1   7 27029.1 1322.67 127
  -2   1   7 30310.5 1534.56  67
   2   1  -6 5952.02 515.324  33
  -2   1   6 5587.20 476.654 127
  -2   1   6 5274.34 484.223  17
  -2   1   6 6007.82 472.283  42
   2   1  -6 6097.98 429.637  37
  -2   1   6 6188.09 465.490 118
   2   1  -5 40858.8 1602.95  37
  -2   1   5 40467.1 1675.22 127
  -2   1   5 40238.0 1647.13 118
  -2   1   4 44947.1 1819.98 118
  -2   1   4 47733.2 1718.39  40
   2   1  -4 46869.1 1782.14  37
  -2   1   3 42362.8 1533.53  40
   2   1  -3 42524.5 1622.32  37
   2   1  -3 42323.1 1661.86  33
   2   1  -2 17198.9 781.747  37
   2   1  -2 17321.3 795.902  33
   2   1  -1 20570.2 865.882  37
   2   1  -1 18065.8 834.452  33
   2   1   0 73767.9 2664.07  37
   2   1   1 54176.2 1923.49  38
  -2   1  -2 51540.8 1789.93  43
   2   1   2 53595.2 1915.79  38
  -2   1  -3 7200.31 480.072  41
   2   1   3 7205.08 511.465  19
   2   1   3 7133.19 467.103  38
   2   1   4 174010. 6104.01  19
  -2   1  -4 174401. 6031.56  41
   2   1   5 14229.9 824.690   5
   2   1   5 15474.6 872.139  19
  -2   1  -5 14491.9 808.791  41
   2   1   6 58583.7 2405.82 132
   2   1   6 55421.5 2385.55  19
  -2   1  -6 57716.7 2324.79  41
   2   1   6 60400.1 2396.27   5
  -2   1  -7 19198.7 1084.46   8
  -2   1  -7 18928.7 1016.71  41
   2   1   7 20068.7 1094.62  19
   2   1   7 18621.1 1123.94  88
   2   1   7 17691.2 1082.10  91
   2   1   7 15279.7 964.362 100
   2   1   7 16875.6 1024.65   5
   2   1   7 17702.4 1049.23 135
  -2   1  -8 4904.31 493.947  41
   2   1   8 4987.98 524.848  44
   2   1   8 5017.78 574.525  67
   2   1   8 5906.14 632.892  64
   2   1   8 4906.02 599.494  68
   2   1   8 4481.41 538.023  63
  -2   1  -8 5323.15 582.249   8
   2   1   8 5186.69 584.351  91
  -2   1  -8 5081.84 569.048  14
   2   1   8 5655.92 549.194  12
   2   1   8 4432.08 468.575 100
   2   1   8 5042.16 544.380  19
   2   1   8 6200.10 618.483  29
   2   1   8 5012.03 595.431  57
   2   1   9 21654.3 1279.79  29
  -2   1  -9 21018.4 1284.75  34
  -2   1  -9 23439.9 1343.45  14
   2   1   9 24822.7 1291.13  12
   2   1   9 23253.9 1234.62  44
  -2   1  -9 21388.1 1280.23   8
   2   1   9 23553.7 1185.32 100
   2   1   9 21321.4 1309.06  91
  -2   1  -9 24582.3 1373.75   6
   2   1   9 23895.5 1367.25  67
   2   1   9 22991.3 1344.84  57
   2   1   9 24025.2 1296.06  63
   2   1  10 11863.3 884.473  67
   2   1  10 10440.0 817.083  57
   2   1  10 10981.1 826.357  29
   2   1  10 11594.8 783.936  44
   2   1  10 13092.0 851.243  12
  -2   1 -10 10781.1 868.162  14
   2   1  10 12251.8 901.371  91
  -2   1 -10 10287.8 810.906   8
  -2   1 -10 11483.6 835.213   6
   2   1  11 3644.79 426.684  12
  -2   1 -11 4116.64 498.122  14
   2   1  11 3931.62 425.126  57
  -2   1 -11 3831.94 440.728   8
   2   1  11 3242.88 442.986  67
   2   1  11 4099.29 500.929  91
   2   1  12 2287.79 346.317  74
   2   1  12 2853.77 339.280  30
   2   1  12 2268.15 324.199  11
   2   1  12 3009.24 322.914  12
  -2   1 -12 3136.68 388.522  14
   2   1  13 10501.2 534.134  30
   2   1  13 10862.4 542.726  74
   2   1  13 11841.4 589.868  11
  -2   2  13 1676.94 236.708  54
  -2   2  13 2251.75 263.438  91
   2   2 -13 1518.87 228.856  32
   2   2 -12 16297.2 934.235  92
   2   2 -12 15391.6 914.180  32
   2   2 -11 11203.8 817.796  92
   2   2 -11 10437.4 831.633   8
  -2   2  10 8487.97 749.660 102
  -2   2  10 7376.44 734.262  20
   2   2 -10 9357.15 771.292  92
   2   2 -10 8743.72 768.760  90
   2   2 -10 7699.74 683.717  33
   2   2 -10 8477.20 753.013   8
   2   2  -9 5529.99 582.392  13
  -2   2   9 4820.98 608.429 102
   2   2  -9 6108.05 657.814   8
   2   2  -9 5915.41 620.014   7
   2   2  -9 5506.53 631.017  90
  -2   2   9 5912.61 611.634  49
  -2   2   9 5134.11 534.562  79
  -2   2   9 5592.88 545.342  48
  -2   2   9 6277.10 678.328  20
   2   2  -9 6273.19 594.579  33
   2   2  -8 75893.1 3097.38  90
  -2   2   8 74260.5 3039.35  79
  -2   2   8 76615.0 3124.28  45
  -2   2   8 80488.8 3037.66  48
  -2   2   8 73439.8 2902.82  42
  -2   2   8 70419.5 3158.82  67
   2   2  -8 75002.8 3075.41   8
   2   2  -8 70651.1 3042.45   7
  -2   2   8 70786.4 3157.68  20
  -2   2   8 76849.3 3079.16  49
  -2   2   8 79777.1 3189.86 102
   2   2  -8 72666.3 3025.87  13
   2   2  -8 77188.5 3058.07  33
  -2   2   8 71592.7 3152.56  59
  -2   2   7 36951.9 1748.74  67
  -2   2   7 33627.9 1682.03 102
  -2   2   7 36121.1 1764.27  83
  -2   2   7 33838.9 1481.09  42
   2   2  -7 35312.7 1628.54   8
   2   2  -7 35464.7 1625.37   7
   2   2  -7 35181.8 1600.48  33
  -2   2   7 34434.1 1573.09  17
   2   2  -7 32943.1 1568.37  13
  -2   2   6 8723.36 568.484  42
   2   2  -6 9536.67 659.060  33
  -2   2   6 9313.28 643.106  17
  -2   2   5 22847.5 1028.08  42
  -2   2   5 23510.7 1107.22  17
   2   2  -5 21924.0 1086.15  33
   2   2  -4 98789.0 3541.41  37
   2   2  -4 111869. 3731.13  33
   2   2  -3 97312.1 3444.76  37
   2   2  -3 103744. 3558.86  33
   2   2  -2 8665.50 481.088  37
  -2   2   2 10000.2 534.588  15
   2   2  -2 10020.2 537.771  33
  -2   2   1 94679.1 3266.54  15
   2   2  -1 90489.8 3262.33  33
  -2   2   0 39533.8 1525.89  15
  -2   2  -1 37248.4 1464.15  15
  -2   2  -2 73346.9 2723.51 105
  -2   2  -2 77531.5 2747.38  15
  -2   2  -3 65601.8 2425.34  15
   2   2   3 70896.0 2553.42  19
  -2   2  -3 63517.5 2331.38 105
  -2   2  -3 61420.7 2337.96  27
  -2   2  -4 2497.80 291.215  41
   2   2   4 2050.74 326.817  19
   2   2   4 2265.37 288.443   5
  -2   2  -4 2656.84 318.924  15
  -2   2  -5 20130.8 1008.95  41
   2   2   5 21637.7 1167.03  19
   2   2   5 23017.0 1100.38   5
  -2   2  -5 22095.6 1101.20  15
  -2   2  -6 8569.58 588.600  41
  -2   2  -6 8683.26 646.876  15
   2   2   6 8448.96 632.000   5
   2   2   6 8720.19 694.107  19
   2   2   7 18931.2 1131.54  91
   2   2   7 16197.9 955.586 100
  -2   2  -7 17172.0 1075.65   8
   2   2   7 17585.9 1074.91  11
   2   2   7 17817.6 1094.75  19
  -2   2  -7 15585.0 1049.14   6
  -2   2  -7 17458.7 938.811  41
   2   2   7 17547.1 1115.84  57
  -2   2  -7 16141.8 997.295  15
  -2   2  -7 18626.2 1083.93  14
   2   2   7 16602.8 982.913  12
  -2   2  -8 57819.1 2554.36   8
   2   2   8 59510.7 2559.19  11
   2   2   8 60469.9 2498.93   2
  -2   2  -8 54996.3 2508.51   6
   2   2   8 56569.7 2581.98  57
  -2   2  -8 57669.8 2490.48  15
  -2   2  -8 59935.9 2536.17  14
   2   2   8 61500.2 2468.13  12
   2   2   8 58297.2 2529.98  67
   2   2   8 61942.5 2623.03  91
   2   2   8 54845.2 2435.06  29
   2   2   8 56307.0 2561.87  19
   2   2   9 3505.42 466.477  19
   2   2   9 3632.78 484.302  67
   2   2   9 3064.83 446.899   2
  -2   2  -9 3377.17 499.670   6
   2   2   9 2765.13 471.360  91
  -2   2  -9 2331.00 409.264  34
   2   2   9 3087.92 500.742  57
   2   2   9 3580.29 471.706  29
  -2   2  -9 3210.08 491.609   8
   2   2   9 3659.51 493.547  11
  -2   2  -9 3032.47 500.324  14
   2   2   9 3318.83 438.906  12
   2   2  10 6836.18 620.917  29
   2   2  10 7938.11 697.040  11
  -2   2 -10 7055.38 654.152   8
   2   2  10 7666.66 674.174  67
   2   2  10 8702.62 732.562  57
   2   2  10 7366.45 700.750  91
   2   2  10 7848.69 625.870  12
   2   2  11 5157.30 486.481  57
  -2   2 -11 4840.32 497.606   8
   2   2  11 5201.86 510.261  11
   2   2  11 4827.58 432.169  12
  -2   2 -12 14408.6 866.638 101
   2   2  12 12414.8 695.311  30
   2   2  12 15034.9 804.120  11
   2   2  12 15269.9 838.866  74
  -2   2 -13 5688.99 384.794 101
   2   2  13 5079.23 325.222  74
   2   3 -13 1476.04 233.465   8
   2   3 -12 3748.25 371.939  32
   2   3 -12 3961.63 437.989   8
   2   3 -12 3518.27 403.941  92
  -2   3  12 3929.52 390.332  54
   2   3 -11 10470.2 800.483  92
   2   3 -11 11267.5 821.597   8
   2   3 -10 5573.42 623.765  92
   2   3 -10 5376.87 606.919  90
   2   3 -10 6011.51 633.060   8
   2   3  -9 1083.58 281.086  33
  -2   3   9 1385.95 354.312 102
   2   3  -9 964.173 376.460   8
  -2   3   9 843.230 269.710  98
   2   3  -9 814.251 293.165  90
   2   3  -9 1115.98 363.566  92
   2   3  -8 27689.5 1413.41  33
   2   3  -8 27972.8 1432.33  13
  -2   3   8 26944.1 1545.99 102
   2   3  -8 28066.6 1479.75   8
   2   3  -8 27355.4 1474.06  90
  -2   3   7 47834.7 2235.72  20
  -2   3   7 48460.7 2075.08  17
  -2   3   7 46403.3 2019.62  27
   2   3  -7 48190.6 2136.01   8
   2   3  -7 46282.9 2136.45   7
  -2   3   7 47348.3 2233.54 102
  -2   3   7 48708.9 2026.18 105
  -2   3   7 48505.1 2275.37  83
   2   3  -7 48119.8 2092.49  13
  -2   3   7 48758.4 2122.42  16
   2   3  -7 47934.6 2073.13  33
   2   3  -7 50706.9 2154.23  90
  -2   3   6 701.888 219.075  20
  -2   3   6 442.193 172.190 105
  -2   3   6 367.659 172.192  17
  -2   3   6 296.770 125.755  42
   2   3  -6 334.133 177.945  33
  -2   3   5 1915.38 324.561  20
  -2   3   5 1584.57 260.580 105
  -2   3   5 1426.62 231.436  17
  -2   3   5 1446.29 192.243  42
   2   3  -5 1425.97 251.277  33
  -2   3   4 316.809 181.697 105
   2   3  -4 291.031 137.342  33
  -2   3   4 434.685 166.139  20
   2   3  -3 11838.6 637.641  33
   2   3  -2 7375.87 453.483  33
  -2   3   1 40513.8 1552.80  15
  -2   3   0 168624. 5714.69 105
  -2   3   0 159655. 5558.27  15
  -2   3  -1 3279.35 343.225 105
  -2   3  -1 4005.90 327.697  15
  -2   3  -2 29846.4 1347.98 105
  -2   3  -2 31314.7 1315.87  15
  -2   3  -3 22853.8 1029.40 105
  -2   3  -3 23483.6 1062.33  15
  -2   3  -3 23212.4 1043.01  27
   2   3   3 23850.1 1190.41  19
  -2   3  -4 93589.1 3411.13  15
   2   3   4 94832.9 3587.93  19
   2   3   4 91088.0 3392.41   5
  -2   3  -5 25920.6 1243.19  15
   2   3   5 26383.2 1243.19   5
   2   3   5 26076.9 1385.25  19
   2   3   6 6041.80 526.694   5
  -2   3  -6 6459.99 538.547   4
  -2   3  -6 5448.54 514.998  15
  -2   3  -6 4958.05 521.579  14
   2   3   6 5736.17 599.820  19
  -2   3  -6 5957.37 605.550   8
   2   3   6 5851.09 583.853  11
   2   3   6 5393.16 601.394  57
   2   3   7 30591.6 1621.69  57
  -2   3  -7 32568.0 1619.68   8
   2   3   7 28574.4 1508.82  11
   2   3   7 29738.8 1593.30  19
  -2   3  -7 31302.7 1479.75  15
  -2   3  -7 27371.5 1459.15  14
   2   3   7 27248.8 1384.08  12
   2   3   7 30055.8 1423.91  29
  -2   3  -7 28819.9 1520.23   6
  -2   3  -7 28971.5 1399.80   4
  -2   3  -8 54541.2 2391.34  34
  -2   3  -8 57966.9 2521.67   8
   2   3   8 57315.4 2478.73  11
   2   3   8 53515.5 2389.30  67
   2   3   8 52815.8 2321.51  29
  -2   3  -8 52314.3 2396.68   6
   2   3   8 53601.5 2432.49   2
   2   3   8 58425.5 2564.47  91
   2   3   8 57843.4 2577.04  19
  -2   3  -8 59305.0 2418.98  15
   2   3   8 55466.9 2320.76  12
  -2   3  -8 57269.5 2455.47  14
   2   3   8 59765.8 2595.28  57
   2   3   9 80537.7 3232.78  67
   2   3   9 76365.6 3343.16  19
   2   3   9 82727.6 3269.94   2
  -2   3  -9 79320.3 3227.55  34
   2   3   9 81676.2 3119.70  12
  -2   3  -9 82758.9 3274.16  14
   2   3   9 81553.5 3368.70  91
  -2   3  -9 81475.0 3343.92   8
   2   3   9 80885.0 3283.71  11
  -2   3  -9 72986.5 3295.44  94
   2   3   9 82954.4 3387.97  57
   2   3  10 13178.9 932.532  57
  -2   3 -10 12680.8 980.196 101
  -2   3 -10 13380.3 939.257   8
   2   3  10 13293.0 886.814  11
  -2   3 -10 11450.0 838.849  94
   2   3  10 12927.9 767.487  12
  -2   3 -10 13002.1 894.246  14
  -2   3 -11 2150.50 344.554  14
  -2   3 -11 2440.29 426.694 101
   2   3  11 2020.92 351.788  57
   2   3  11 1273.19 328.663  74
   2   3  11 1439.13 308.828  11
   2   3  11 2062.31 316.061  97
   2   3  12 9309.29 557.460  84
  -2   3 -12 9511.67 638.613 101
   2   3  12 8434.08 578.281  74
  -2   3 -12 8278.49 542.587  14
  -2   3 -13 13304.9 611.836 101
   2   4 -13 8820.49 486.991  23
   2   4 -12 33107.3 1433.63   8
   2   4 -11 3428.90 424.302   8
   2   4 -11 4883.39 492.432  92
  -2   4  11 4567.04 440.893  54
   2   4 -10 9670.27 687.553  32
  -2   4  10 11112.2 783.733  98
  -2   4  10 8200.00 744.784  54
   2   4 -10 9369.82 796.054  92
   2   4 -10 11113.1 818.049   8
   2   4  -9 1545.61 384.279   8
  -2   4   9 2182.59 403.937  54
  -2   4   9 1596.82 360.048  98
  -2   4   8 29230.5 1593.21  54
  -2   4   8 28124.2 1611.74  20
   2   4  -8 30735.0 1603.91  92
   2   4  -8 29831.3 1533.50  90
  -2   4   8 30045.0 1618.79  98
  -2   4   8 27310.1 1412.77  81
   2   4  -8 26265.3 1392.77  33
  -2   4   8 30797.8 1665.68 102
   2   4  -8 29740.7 1531.35   8
  -2   4   7 38281.2 1792.39  16
   2   4  -7 37895.0 1679.89  13
   2   4  -7 34967.3 1707.40  90
  -2   4   7 38582.1 1876.42  20
  -2   4   7 33833.0 1644.56  27
   2   4  -7 36239.8 1772.21   7
   2   4  -7 33247.7 1692.28   8
   2   4  -7 34745.0 1627.67  33
  -2   4   6 11703.8 799.026  27
   2   4  -6 10802.5 788.632   7
   2   4  -6 11869.5 744.675  13
  -2   4   6 12177.9 859.972  16
  -2   4   6 11216.8 716.626  17
  -2   4   6 12090.3 871.392  20
  -2   4   6 10130.4 812.524  54
   2   4  -6 11300.0 710.120  33
  -2   4   6 10809.8 855.392 102
  -2   4   6 10792.2 749.742 105
  -2   4   5 1099.01 204.653  17
  -2   4   5 1630.75 305.949  20
   2   4  -5 1157.44 213.670  33
  -2   4   5 895.546 236.017  27
  -2   4   5 1181.45 262.359 105
  -2   4   4 31668.0 1349.53  17
  -2   4   4 31759.0 1486.56  20
  -2   4   4 32518.1 1524.46  27
  -2   4   4 30850.8 1491.57 105
   2   4  -4 32004.5 1357.76  33
   2   4  -3 314206. 10740.9  33
  -2   4   3 337951. 10900.5  20
  -2   4   3 309034. 10949.3 105
  -2   4   2 151539. 5297.72  20
  -2   4   1 8727.21 467.592  15
  -2   4   1 8430.16 482.496  20
  -2   4   1 8197.29 620.262 105
  -2   4   1 8265.57 620.897  27
  -2   4   0 484.340 198.663  27
  -2   4   0 494.587 199.578 105
  -2   4   0 473.873 132.314  15
  -2   4  -1 104273. 3723.66  27
  -2   4  -1 99869.4 3679.76 105
  -2   4  -1 95971.2 3473.31  15
  -2   4  -2 10918.0 669.471  27
  -2   4  -2 9148.37 542.538  15
  -2   4  -3 4074.51 383.343  27
   2   4   3 3681.49 325.023   5
  -2   4  -3 3870.64 341.337  15
   2   4   4 7163.65 635.061  19
   2   4   4 6558.34 480.598   5
  -2   4  -4 6747.16 493.880  15
  -2   4  -5 7505.01 564.181  15
  -2   4  -5 9123.93 672.879   1
   2   4   5 7627.05 553.805   5
  -2   4  -5 7046.01 647.908  18
   2   4   5 7269.38 670.515  19
  -2   4  -5 9177.22 742.439   8
  -2   4  -5 9142.68 781.971 101
  -2   4  -6 842.344 351.779   8
   2   4   6 772.879 285.892  11
  -2   4  -6 1008.09 275.005  15
  -2   4  -6 973.369 300.872  14
  -2   4  -6 709.549 318.210   4
  -2   4  -6 577.235 322.550   6
   2   4   6 1379.77 362.144  19
  -2   4  -6 1094.40 427.246 101
  -2   4  -6 754.313 355.974  94
  -2   4  -7 13137.8 871.827  34
   2   4   7 14417.3 1029.80   2
  -2   4  -7 16021.9 950.967   4
  -2   4  -7 13583.9 955.745   6
   2   4   7 16379.3 1115.79  57
  -2   4  -7 15261.2 1050.77   8
   2   4   7 13958.1 962.123  11
  -2   4  -7 15874.3 1142.31 101
   2   4   7 13729.2 1043.68  19
  -2   4  -7 14934.9 1108.25  94
  -2   4  -7 14679.7 891.066  15
  -2   4  -7 13629.9 933.169  14
  -2   4  -8 23920.3 1240.65   4
   2   4   8 24383.9 1372.03   2
   2   4   8 23476.4 1440.74  57
  -2   4  -8 26839.7 1452.55   8
  -2   4  -8 24881.9 1498.20 101
  -2   4  -8 20168.9 1186.94  34
  -2   4  -8 24437.2 1449.15  94
   2   4   8 23495.6 1425.20  19
  -2   4  -8 23946.9 1292.81  14
   2   4   8 21694.1 1284.54  11
  -2   4  -9 16156.9 1052.30  94
  -2   4  -9 13717.0 1059.20 101
  -2   4  -9 14885.4 1035.20   8
   2   4   9 14628.2 1037.70  57
   2   4   9 13406.2 952.085   2
  -2   4  -9 13813.5 834.711   4
  -2   4  -9 14681.2 946.292  14
   2   4   9 15577.4 973.237  11
   2   4  10 4309.55 540.134  57
  -2   4 -10 4371.73 564.849 101
  -2   4 -10 4060.21 466.860  14
   2   4  10 3972.16 448.384  11
  -2   4 -11 1421.39 357.061 101
   2   4  11 1591.18 308.987  74
  -2   4 -11 1668.45 282.752  14
   2   4  11 1216.85 287.995  84
   2   4  11 1889.26 303.023  97
   2   4  11 1583.89 268.705  86
   2   4  11 1588.00 300.958  57
   2   4  12 7613.54 482.726  84
  -2   4 -12 8808.81 559.180 101
   2   4  12 9322.68 545.740  74
   2   5 -12 397.949 138.174   3
   2   5 -12 251.934 208.481  23
   2   5 -11 3733.16 506.565  23
  -2   5  11 1827.35 261.678  54
  -2   5  10 1245.63 299.148  54
   2   5 -10 884.344 290.026   8
  -2   5  10 1015.70 257.918  98
   2   5 -10 1450.38 360.094  92
   2   5  -9 21072.7 1203.32   8
   2   5  -9 21761.5 1291.46  92
  -2   5   9 21231.9 1171.92  65
  -2   5   9 25148.9 1349.28  54
   2   5  -9 21799.5 1131.91  18
  -2   5   9 20667.8 1287.77  98
  -2   5   8 6826.34 695.803  54
  -2   5   8 8547.27 715.569  65
   2   5  -8 7140.15 710.133  92
  -2   5   8 6646.36 719.091  98
   2   5  -8 6934.28 644.114   8
  -2   5   7 6057.38 627.154  65
  -2   5   7 5836.21 683.594 102
  -2   5   7 6391.14 660.865  54
  -2   5   7 4961.85 502.177  81
  -2   5   7 5637.78 582.347  24
  -2   5   7 6269.18 560.147  27
   2   5  -7 6833.14 664.703  92
  -2   5   7 5986.82 635.636  16
  -2   5   7 5755.86 669.336  98
   2   5  -7 4559.37 532.870   8
  -2   5   6 10529.7 848.763 102
  -2   5   6 11235.4 848.596  54
  -2   5   6 9739.81 815.686  16
  -2   5   6 11438.7 832.539  24
  -2   5   6 10173.7 767.520  27
  -2   5   6 8660.47 703.501  81
  -2   5   6 10860.9 829.212  20
   2   5  -6 10257.8 797.582  92
   2   5  -6 9774.92 731.532  93
  -2   5   6 9766.52 795.569  65
  -2   5   5 8234.20 717.490  54
  -2   5   5 8360.65 675.107  20
  -2   5   5 7129.03 681.078 102
  -2   5   5 8228.64 718.842  16
   2   5  -5 7158.36 638.572  92
  -2   5   5 8653.34 709.087  24
  -2   5   5 7977.82 683.327  27
  -2   5   5 8201.54 704.099  65
  -2   5   4 36108.6 1724.38 105
  -2   5   4 38522.7 1798.72  25
  -2   5   4 36156.2 1758.23  27
  -2   5   4 36342.0 1684.69  20
  -2   5   4 35475.2 1765.01  16
  -2   5   3 34673.4 1678.51  27
  -2   5   3 33093.7 1511.45  20
  -2   5   3 33984.1 1635.18 105
  -2   5   2 94776.9 3547.22  27
  -2   5   2 85973.2 3233.97  20
  -2   5   1 16656.4 1018.65  27
  -2   5   1 15269.6 953.646 105
  -2   5   0 26759.6 1376.31  27
  -2   5  -1 46532.9 2042.71  27
  -2   5  -2 10611.4 730.941  27
  -2   5  -2 9851.39 702.965   1
  -2   5  -3 12886.3 788.308  27
  -2   5  -3 11738.6 794.469   1
  -2   5  -4 29843.7 1499.53  18
  -2   5  -4 28968.8 1430.95   1
  -2   5  -4 26963.2 1591.53  94
  -2   5  -4 30425.4 1495.91  95
   2   5   4 28625.9 1569.13  97
   2   5   4 27348.9 1518.03  86
  -2   5  -4 30138.2 1590.93 101
   2   5   4 26267.7 1525.62  84
  -2   5  -5 26086.2 1537.45 101
   2   5   5 22050.4 1268.02  99
  -2   5  -5 26679.3 1384.66  95
  -2   5  -5 25372.9 1555.35  94
  -2   5  -5 26538.8 1378.12   4
  -2   5  -5 26285.9 1356.72   1
   2   5   5 28095.6 1538.44  84
   2   5   5 27362.0 1503.57  86
  -2   5  -5 26185.7 1408.12  18
   2   5   5 25595.8 1467.05  57
  -2   5  -6 5910.71 713.830 101
  -2   5  -6 4577.49 486.707  14
  -2   5  -6 4699.71 545.047   4
  -2   5  -6 5580.88 704.133  94
  -2   5  -6 4924.60 566.158  95
   2   5   6 5099.77 645.418  57
  -2   5  -6 4775.46 586.596  18
   2   5   6 5333.08 626.666  19
  -2   5  -7 22319.9 1472.66 101
  -2   5  -7 22651.5 1476.69  94
  -2   5  -7 24547.8 1286.47  95
  -2   5  -7 22514.7 1224.20  14
  -2   5  -7 24614.1 1316.42   4
   2   5   7 23488.2 1386.31   2
   2   5   7 25706.3 1475.96  74
   2   5   7 23347.3 1439.05  19
   2   5   8 29971.7 1588.27  86
  -2   5  -8 31327.7 1487.34   4
   2   5   8 28234.6 1572.05   2
  -2   5  -8 28187.7 1614.13  94
  -2   5  -8 29446.5 1430.99  14
   2   5   8 30765.0 1667.98  57
  -2   5  -8 30042.4 1708.48 101
   2   5   8 29304.3 1645.83  74
   2   5   9 11565.4 845.154  86
  -2   5  -9 12673.4 777.565   4
   2   5   9 11928.5 882.455   2
  -2   5  -9 11463.9 848.535  94
   2   5   9 14252.6 995.602  84
  -2   5  -9 12102.9 783.023  14
  -2   5  -9 11789.1 951.688 101
   2   5   9 14161.6 981.465  57
   2   5   9 11801.1 911.097  74
   2   5  10 1124.03 325.253  57
  -2   5 -10 1400.02 367.846 101
   2   5  10 1218.30 283.252  86
   2   5  10 1189.08 346.171  84
   2   5  10 1312.42 333.253  97
   2   5  11 16394.6 877.011  84
   2   5  11 16907.8 845.598  97
  -2   5 -11 15043.7 890.594 101
   2   5  12 136.948 86.5381  22
   2   6 -12 16278.8 715.188  23
   2   6 -11 4222.10 366.998   3
   2   6 -11 3402.45 419.051  23
   2   6 -10 19300.3 1176.99  23
   2   6  -9 15659.6 990.178  92
   2   6  -9 14625.1 1118.67  23
  -2   6   9 15493.2 1025.50  98
   2   6  -9 14448.8 855.071  18
  -2   6   9 15242.7 944.195  54
   2   6  -8 26112.1 1483.18  92
   2   6  -8 29853.3 1463.09  18
  -2   6   8 27705.0 1383.63  65
  -2   6   8 28007.4 1605.63  98
  -2   6   8 30530.4 1555.88  54
  -2   6   7 16549.2 1116.85  54
  -2   6   7 16063.3 1065.49  24
   2   6  -7 14770.0 1023.25  92
  -2   6   7 18538.2 1083.69  65
   2   6  -7 16186.0 973.881  93
  -2   6   7 17315.7 1207.56  98
  -2   6   7 15940.1 981.797  22
  -2   6   6 4018.74 540.130  16
  -2   6   6 3701.55 464.138  27
  -2   6   6 4135.51 524.681  24
  -2   6   6 3516.73 508.649 102
  -2   6   6 3804.23 522.974  54
  -2   6   6 2874.54 376.985  81
   2   6  -6 3511.28 468.316  93
   2   6  -6 3217.27 469.587  92
  -2   6   6 2773.37 441.812  65
  -2   6   6 3988.71 558.932  98
   2   6  -6 3546.23 613.838  23
  -2   6   5 135586. 4972.09  54
  -2   6   5 135019. 4825.33  81
   2   6  -5 123359. 5060.25  23
  -2   6   5 131438. 4992.92  24
  -2   6   5 133878. 4960.42  27
   2   6  -5 129689. 4901.57  93
   2   6  -5 123538. 4822.78  92
  -2   6   5 126824. 4999.69  16
  -2   6   5 131838. 4960.28 102
  -2   6   5 122318. 4894.24  65
  -2   6   4 19194.0 1246.09  54
  -2   6   4 23045.9 1291.85 102
  -2   6   4 22289.2 1245.19  81
  -2   6   4 22002.8 1285.74  65
   2   6  -4 27668.0 1360.31   3
   2   6  -4 24002.1 1427.44  23
  -2   6   4 23350.1 1368.20  25
  -2   6   4 22256.8 1325.22  27
  -2   6   4 25224.8 1409.25  16
  -2   6   3 5103.72 531.676 102
  -2   6   3 6132.89 607.426  65
   2   6  -3 6424.94 587.799   3
   2   6  -3 5024.13 616.783  23
  -2   6   3 5528.93 569.763  94
  -2   6   3 5669.08 629.187  25
   2   6  -2 25639.4 1363.81  22
  -2   6   2 23702.5 1333.40  94
  -2   6   2 25009.1 1382.54   9
  -2   6   2 24220.2 1380.89  26
   2   6  -2 23456.3 1373.61  23
  -2   6   2 27622.8 1460.14  27
  -2   6   2 24639.8 1380.85  25
  -2   6   1 15516.6 1030.53  94
  -2   6   1 16295.5 1035.50  26
  -2   6   1 17491.8 1100.54  27
  -2   6   1 15378.8 1024.71   9
  -2   6   0 13047.9 866.950  18
  -2   6   0 12376.4 920.318  94
   2   6   0 12036.5 935.016  97
  -2   6   0 11881.0 870.419  95
  -2   6   0 12936.7 910.021  26
  -2   6   0 14148.9 949.306  27
  -2   6   0 12541.6 887.016   9
  -2   6  -1 13288.9 952.591   9
  -2   6  -1 14928.5 990.554  26
  -2   6  -1 14848.7 982.859  27
  -2   6  -1 15626.9 1067.46  94
   2   6   1 16023.3 1071.30  97
   2   6   1 14688.9 1029.72  84
  -2   6  -1 15735.1 982.785  18
   2   6   1 13456.6 956.900  22
  -2   6  -2 5897.13 609.309  18
   2   6   2 4097.81 520.150  22
  -2   6  -2 5673.12 552.986  27
   2   6   2 4796.92 593.826  84
  -2   6  -2 5383.72 613.301  95
  -2   6  -2 4651.82 590.658  94
   2   6   2 5045.50 573.648  86
   2   6   3 10127.9 854.078  86
   2   6   3 11441.1 909.722  22
  -2   6  -3 12214.4 898.182  95
   2   6   3 11803.2 956.163  97
  -2   6  -3 11806.6 812.648  27
   2   6   3 12043.0 860.700  28
   2   6   3 11040.0 831.559  57
   2   6   3 12208.8 955.673  84
   2   6   4 9291.55 804.892  86
  -2   6  -4 8137.29 721.355   4
  -2   6  -4 8287.73 697.366   1
  -2   6  -4 7120.24 735.110  18
   2   6   4 8853.28 797.828  22
  -2   6  -4 8888.80 843.402  94
  -2   6  -4 9021.93 771.926  95
   2   6   4 8329.46 804.780  97
   2   6   4 7193.72 665.175  28
   2   6   4 7458.31 751.157  57
   2   6   4 7773.61 780.657  84
   2   6   4 7365.37 658.405  74
   2   6   5 40274.6 2064.21  86
  -2   6  -5 44594.0 2004.70   4
  -2   6  -5 39986.7 1932.66   1
  -2   6  -5 41348.5 2007.01  18
  -2   6  -5 43824.5 2184.84 101
   2   6   5 43549.8 2160.06  84
   2   6   5 43688.8 2107.17  57
   2   6   5 40562.8 1994.22  74
  -2   6  -5 41618.4 2201.68  94
   2   6   5 40232.5 2122.59  97
  -2   6  -5 42547.4 2009.08  95
  -2   6  -6 6583.64 767.423  94
  -2   6  -6 8232.06 743.209  95
   2   6   6 7793.46 824.002  97
  -2   6  -6 7414.30 689.051   4
  -2   6  -6 6766.37 793.187 101
   2   6   6 8187.65 817.129  84
   2   6   6 8428.65 817.775  57
   2   6   6 8185.30 759.642  74
   2   6   6 7466.56 758.075  86
  -2   6  -7 14813.4 972.196  95
  -2   6  -7 14630.4 1113.26  94
   2   6   7 15255.8 1124.16  97
  -2   6  -7 13960.3 946.186   4
  -2   6  -7 14547.0 1132.21 101
   2   6   7 14248.3 1091.38  84
   2   6   7 14127.1 1072.13  57
   2   6   7 14801.8 1048.28  74
   2   6   7 13041.7 989.649  86
   2   6   8 3511.80 552.369  97
  -2   6  -8 3695.62 500.769  94
  -2   6  -8 2864.38 417.466  95
   2   6   8 3450.34 521.701   2
  -2   6  -8 3235.17 435.534   4
  -2   6  -8 3466.59 558.366 101
   2   6   8 3193.48 526.001  84
   2   6   8 2684.89 450.005  74
   2   6   8 3204.85 447.360  86
   2   6   9 687.427 327.595  97
   2   6   9 155.816 300.067   2
   2   6   9 438.418 302.058  57
   2   6   9 587.245 289.035  74
   2   6   9 603.454 290.860  84
   2   6   9 540.446 228.444  86
   2   6  10 680.077 244.831  74
   2   6  10 815.829 262.986  84
   2   6  10 1507.29 312.329  97
   2   6  10 693.366 245.627  22
   2   6  11 4209.11 335.913  84
   2   6  11 3460.57 309.722  97
   2   6  11 4156.51 324.010  22
   2   7 -11 22659.0 941.751   3
   2   7 -11 23113.0 992.721  23
   2   7 -10 2363.76 387.047  23
   2   7 -10 3211.07 336.632   3
   2   7  -9 1439.70 410.421  23
   2   7  -9 1721.94 287.042  18
  -2   7   8 1642.45 379.691  98
   2   7  -8 2031.96 363.418  18
   2   7  -7 929.381 309.849  18
  -2   7   7 1280.12 331.331  24
   2   7  -7 1162.50 277.813  93
  -2   7   7 2055.36 437.341  98
   2   7  -6 2229.20 404.235   3
   2   7  -6 1863.21 520.414  23
  -2   7   6 2049.27 345.605  22
  -2   7   6 2254.46 388.170  24
  -2   7   6 1672.44 402.783  16
   2   7  -6 2613.15 409.176  93
  -2   7   5 2594.46 480.957  98
   2   7  -5 2582.08 427.418   3
   2   7  -5 2275.94 542.270  23
  -2   7   5 1589.30 317.670  22
  -2   7   5 2856.42 425.635  27
  -2   7   5 1757.09 424.551  24
  -2   7   5 2384.98 431.971  16
   2   7  -5 2658.89 439.764  93
   2   7  -4 82672.0 3225.10   3
  -2   7   4 71084.1 3043.46  22
   2   7  -4 81710.8 3384.43  23
  -2   7   4 75003.5 3265.00  25
  -2   7   4 78633.7 3324.02  24
  -2   7   4 74482.4 3256.90  27
   2   7  -4 76230.1 3236.73  93
  -2   7   4 83256.4 3392.91  98
   2   7  -3 8124.49 790.870  23
  -2   7   3 8027.63 766.062  25
  -2   7   3 7548.46 743.085  27
  -2   7   3 8896.06 748.697  94
  -2   7   3 8170.53 768.686  16
   2   7  -3 7706.59 662.656  21
   2   7  -3 8129.27 692.781   3
  -2   7   3 9197.95 700.840   1
  -2   7   2 729.464 382.325  25
  -2   7   2-121.746 239.463  27
  -2   7   2 107.449 397.040  26
  -2   7   2-54.1857 273.560  94
  -2   7   2 57.1207 231.218  16
  -2   7   2-126.055 256.698   1
   2   7  -2 226.819 229.024   3
   2   7  -2 47.0227 228.763  21
   2   7  -2 164.878 323.237  23
   2   7  -2-52.7596 326.223  22
  -2   7   1-53.1957 304.621   9
   2   7  -1 149.540 207.450  21
   2   7  -1 103.345 315.771  23
  -2   7   1 81.4846 233.363  22
   2   7  -1 106.632 292.319  22
  -2   7   1 242.581 238.696  27
  -2   7   1 746.788 413.528  26
  -2   7   1 624.756 334.130  94
   2   7  -1 1291.56 393.781  96
   2   7  -1 88.0278 201.546   3
  -2   7   1 605.001 291.647   1
  -2   7   0 50765.3 2287.87   9
   2   7   0 47924.2 2290.21  22
   2   7   0 52399.2 2281.00  23
  -2   7   0 51821.1 2334.95  26
  -2   7   0 51700.4 2385.55  27
  -2   7   0 49641.8 2361.27  94
   2   7   0 47785.5 2324.81  96
  -2   7   0 45699.8 2239.47  95
   2   7   0 51719.7 2196.32   3
  -2   7   0 48762.7 2194.11   1
  -2   7  -1 53949.1 2438.96   9
  -2   7  -1 56581.9 2447.02  18
   2   7   1 53883.6 2500.95  22
  -2   7  -1 56085.0 2497.91  26
  -2   7  -1 57507.7 2546.88  27
  -2   7  -1 54648.1 2576.41  94
   2   7   1 56281.7 2563.72  96
   2   7   1 55762.8 2591.95  97
  -2   7  -1 53038.2 2373.60   1
  -2   7  -2 8901.01 745.420   9
  -2   7  -2 7550.71 750.390  18
   2   7   2 9092.61 812.292  22
  -2   7  -2 8247.41 742.473  27
  -2   7  -2 9130.99 815.845  26
   2   7   2 8959.71 796.461  28
  -2   7  -2 10385.9 806.839   4
  -2   7  -2 8294.10 728.217   1
   2   7   2 8863.80 857.105  96
  -2   7  -2 8122.75 788.816  95
   2   7   2 8899.37 855.379  97
  -2   7  -2 9185.90 865.975  94
   2   7   3 8482.92 741.187  57
   2   7   3 10090.0 875.434  22
   2   7   3 9180.45 879.687  96
  -2   7  -3 11479.9 916.432  95
  -2   7  -3 9088.65 762.652   9
  -2   7  -3 10134.6 760.914  27
  -2   7  -3 9730.33 841.227  26
   2   7   3 8696.66 781.859  28
   2   7   3 10141.7 905.490  84
  -2   7  -3 11383.7 861.527   4
   2   7   4 7425.93 719.144  57
  -2   7  -4 6863.70 645.281   9
  -2   7  -4 6880.37 736.082  18
   2   7   4 8700.95 814.220  22
  -2   7  -4 7747.35 825.216  94
  -2   7  -4 8723.57 798.894  95
   2   7   4 7317.93 713.505   2
   2   7   4 7069.40 795.203  84
   2   7   4 7761.51 748.176  86
   2   7   4 7450.09 695.268  28
  -2   7  -5 48267.8 2242.10  18
   2   7   5 47071.8 2312.90  22
  -2   7  -5 49538.2 2416.05  94
   2   7   5 48099.1 2370.62  97
  -2   7  -5 48452.3 2226.40  95
  -2   7  -5 47458.2 2176.79   4
   2   7   5 43161.4 2149.87   2
   2   7   5 53314.6 2436.27  84
   2   7   5 44474.9 2233.86  57
   2   7   5 45204.2 2116.00  74
   2   7   5 49304.7 2273.42  86
  -2   7  -6 44358.2 1987.49  26
   2   7   6 42628.3 2169.59  22
  -2   7  -6 44957.7 2238.58  94
  -2   7  -6 45394.1 2079.70  95
   2   7   6 45998.3 2250.54  97
  -2   7  -6 45330.9 2053.53   4
   2   7   6 45031.2 2103.63   2
   2   7   6 43688.4 2218.47  84
   2   7   6 44852.4 2173.27  57
   2   7   6 45230.2 2073.84  74
   2   7   6 43362.3 2108.59  86
   2   7   7 1068.08 425.993  97
  -2   7  -7 431.666 287.063  94
  -2   7  -7 437.962 324.937  95
   2   7   7 543.252 369.369   2
  -2   7  -7 751.765 318.473   4
   2   7   7 645.909 337.119  22
   2   7   7 357.992 222.403  74
   2   7   7 168.740 294.350  84
   2   7   7 443.485 274.664  86
   2   7   8 8906.13 756.109  84
   2   7   8 11302.9 801.392  22
  -2   7  -8 9349.98 669.908   4
  -2   7  -8 8991.91 689.464  94
  -2   7  -8 9337.12 641.183  95
   2   7   8 9152.83 772.173  97
   2   7   9 14379.6 915.659  97
   2   7   9 16603.1 944.625  84
   2   7   9 15409.2 893.410  22
   2   7  10 5894.30 448.215  96
   2   7  10 7224.25 493.708  97
   2   7  10 6821.91 452.012  22
   2   7  10 6804.03 464.324  84
   2   8 -10 1964.05 194.171   3
   2   8 -10 1837.37 206.299  95
   2   8 -10 1966.86 247.145  23
   2   8  -9 11749.1 633.571  18
   2   8  -9 12999.5 706.843   3
   2   8  -9 13262.5 813.598  23
   2   8  -8 19295.8 976.619  18
   2   8  -8 16720.5 953.957   3
   2   8  -7 7261.17 622.039  18
   2   8  -7 7056.65 605.354   3
  -2   8   6 9711.75 847.523  98
   2   8  -6 9713.63 745.398  93
   2   8  -6 10128.5 810.185  18
  -2   8   6 10305.8 827.811  24
   2   8  -6 9708.30 917.499  23
   2   8  -6 11353.3 785.860   3
  -2   8   5 26630.4 1496.31  24
   2   8  -5 25288.8 1525.73  23
   2   8  -5 26944.5 1395.62   3
  -2   8   5 25029.4 1503.30  98
   2   8  -5 25920.7 1417.07  93
  -2   8   4 6297.08 688.017  98
   2   8  -4 5889.55 644.702  93
  -2   8   4 5935.79 660.859  16
  -2   8   4 7024.42 698.178  24
   2   8  -4 6265.65 737.206  23
  -2   8   4 5553.72 677.219  25
  -2   8   4 5293.79 521.454  22
   2   8  -4 4669.81 531.691   3
  -2   8   3 24672.9 1451.59  98
  -2   8   3 22317.0 1209.46   1
   2   8  -3 24967.1 1341.07   3
  -2   8   3 26139.3 1474.79  16
  -2   8   3 24714.1 1480.55  27
   2   8  -3 24071.3 1484.59  23
  -2   8   3 25278.2 1487.42  25
  -2   8   3 24910.7 1487.39  24
  -2   8   3 25043.8 1299.07  22
   2   8  -3 24180.0 1427.57  93
  -2   8   2 21847.0 1317.45  98
  -2   8   2 21504.6 1316.25  94
  -2   8   2 23002.1 1210.68   1
   2   8  -2 21517.1 1232.25   3
  -2   8   2 23392.2 1369.02  16
   2   8  -2 20486.0 1322.17  23
  -2   8   2 21435.7 1372.00  25
  -2   8   2 23419.1 1414.40  27
  -2   8   2 21284.2 1191.75  22
   2   8  -2 20043.4 1237.36  21
   2   8  -2 21732.2 1344.33  93
  -2   8   1 1073.41 387.434  94
  -2   8   1 955.637 277.831  98
  -2   8   1 1394.80 276.573   4
   2   8  -1 890.135 283.788   3
  -2   8   1 1110.33 332.811   1
  -2   8   1 719.067 305.129  16
  -2   8   1 1178.56 399.055  25
  -2   8   1 1483.42 360.474  27
  -2   8   1 958.443 467.121  26
   2   8  -1 1465.24 428.360  23
   2   8  -1 1221.23 352.679  21
  -2   8   1 1012.93 326.488  22
   2   8  -1 850.220 395.218  22
   2   8  -1 752.500 323.880  93
  -2   8   0 4235.80 594.311  94
   2   8   0 4506.00 648.979  96
  -2   8   0 5181.67 564.866   1
  -2   8   0 4149.89 485.969   4
  -2   8   0 3547.05 508.393  16
  -2   8   0 4683.75 588.003  27
  -2   8   0 4731.07 654.477  26
   2   8   0 4853.42 611.310  93
   2   8   0 4855.84 605.423  21
   2   8   0 4461.95 600.399  22
   2   8   1 81479.5 3485.39  21
   2   8   1 81817.6 3482.59  22
   2   8   1 79268.6 3475.37  96
  -2   8  -1 83762.3 3435.60  95
  -2   8  -1 86268.1 3566.09  94
  -2   8  -1 85281.3 3304.79   4
  -2   8  -1 79962.3 3314.46   1
  -2   8  -1 86013.8 3387.75   9
  -2   8  -1 83154.3 3483.57  27
  -2   8  -1 81019.9 3448.41  26
   2   8   1 85352.6 3507.74  28
  -2   8  -1 81508.8 3360.32  16
   2   8   1 79126.4 3421.66  93
   2   8   2 10216.9 891.713  22
  -2   8  -2 12039.3 985.979  94
   2   8   2 10985.6 934.356  96
   2   8   2 8958.51 888.442  97
  -2   8  -2 9488.88 773.996   4
   2   8   2 8583.11 698.485   2
  -2   8  -2 9163.87 788.047   1
  -2   8  -2 9277.73 748.440   9
  -2   8  -2 10745.4 836.880  27
  -2   8  -2 10036.2 882.942  26
   2   8   2 8884.43 824.637  28
  -2   8  -2 9755.49 760.544  16
   2   8   2 9744.95 794.529  93
   2   8   3 9887.59 901.488  96
  -2   8  -3 9609.39 853.448  95
   2   8   3 9257.65 890.518  97
  -2   8  -3 7822.09 727.704   1
   2   8   3 9227.05 743.006   2
  -2   8  -3 9752.93 792.811   4
  -2   8  -3 7761.78 675.271   9
   2   8   3 9685.96 876.359  22
  -2   8  -3 9792.59 839.993  26
   2   8   3 9866.39 826.527  28
   2   8   3 9436.74 713.849  93
   2   8   4 2251.15 510.383  96
  -2   8  -4 1515.65 436.105  94
   2   8   4 2343.80 500.271  97
  -2   8  -4 2546.70 505.180  95
  -2   8  -4 2634.59 474.774  26
   2   8   4 1348.63 395.536  28
   2   8   4 2032.52 457.537  22
  -2   8  -4 1912.25 417.964   4
   2   8   4 2257.97 433.803   2
   2   8   5 19718.5 1242.35  22
  -2   8  -5 20343.5 1289.47  94
   2   8   5 19246.6 1236.97  96
  -2   8  -5 17354.5 1154.89  95
   2   8   5 19311.4 1261.89  84
  -2   8  -5 18476.2 1107.57  26
   2   8   5 18899.4 1142.66   2
   2   8   6 7457.68 716.456  22
  -2   8  -6 7858.04 731.143  94
   2   8   6 7586.76 717.179  96
  -2   8  -6 8540.05 710.858  95
   2   8   6 9195.40 798.305  84
  -2   8  -6 7029.81 604.309  26
  -2   8  -6 8168.29 674.591   4
   2   8   6 7396.99 663.648   2
   2   8   7 4064.96 486.542  22
   2   8   7 4230.70 475.320  96
  -2   8  -7 3644.15 446.787  95
  -2   8  -7 3883.27 450.082  94
   2   8   7 3572.37 509.468  97
   2   8   7 3575.44 491.729  84
  -2   8  -7 3274.22 358.565  26
  -2   8  -7 3674.21 430.683   4
   2   8   8 1045.17 273.499  22
   2   8   8 1078.32 266.136  96
   2   8   8 691.014 290.710  97
   2   8   8 719.538 265.150  84
   2   8   9 1146.25 208.032  96
   2   8   9 1407.15 247.563  97
   2   8   9 1671.50 206.009  21
   2   8   9 1540.35 227.050  22
   2   9  -9 1577.21 171.708  95
   2   9  -8 6611.47 441.254  18
   2   9  -8 6538.82 423.347   3
   2   9  -7 894.239 251.976  18
   2   9  -7 694.027 190.023   3
   2   9  -6 1050.05 302.138  18
   2   9  -6 662.094 337.772  23
   2   9  -6 618.700 218.235   3
  -2   9   5 6360.56 616.476  24
   2   9  -5 6039.34 674.256  23
   2   9  -5 7052.68 614.143  93
  -2   9   5 6485.92 626.325  98
   2   9  -5 6366.84 543.811   3
   2   9  -4 4333.28 442.728   3
  -2   9   4 3400.73 471.614  98
  -2   9   4 3156.72 478.364  24
   2   9  -4 3036.20 506.580  23
   2   9  -4 2753.94 446.388  18
   2   9  -4 3239.40 473.667  93
   2   9  -3 703.007 311.253  93
   2   9  -3 608.185 230.405   3
  -2   9   3 714.364 377.728  25
   2   9  -3 667.776 357.456  23
  -2   9   3 720.895 290.606  24
  -2   9   3 887.449 294.568  16
   2   9  -3 614.324 332.030  18
  -2   9   3 533.688 258.651  98
  -2   9   2 4747.18 624.922  25
  -2   9   2 5752.66 583.139  16
   2   9  -2 3867.42 531.680  18
  -2   9   2 5179.36 468.337   1
   2   9  -1 1078.84 346.800  93
  -2   9   1 818.711 373.337  25
  -2   9   1 877.271 331.746  24
  -2   9   1 1146.91 467.744  26
   2   9  -1 1407.83 442.128  28
  -2   9   1 856.702 274.432  16
   2   9  -1 1325.53 361.281  21
   2   9  -1 990.706 299.476  18
  -2   9   1 939.964 283.750   1
  -2   9   0 11053.0 696.649   4
  -2   9   0 10068.6 760.920   1
  -2   9   0 10719.0 800.826  16
   2   9   0 10072.4 747.335  18
   2   9   0 11087.2 902.135  22
   2   9   0 10521.5 857.492  21
   2   9   0 11587.9 881.576  93
  -2   9   0 11224.8 907.464  94
  -2   9   0 11673.3 934.843  26
   2   9   0 11239.9 927.436  28
  -2   9   0 11227.7 899.704  25
  -2   9  -1 3179.88 455.078   1
  -2   9  -1 2954.06 410.854   4
   2   9   1 2744.60 461.553  21
   2   9   1 3053.76 500.975  22
  -2   9  -1 3675.05 557.408  94
  -2   9  -1 3398.48 531.784  26
   2   9   1 3632.34 555.464  28
   2   9   1 2535.59 435.969  93
  -2   9  -2 4031.80 487.439   4
  -2   9  -2 4252.77 514.636   1
  -2   9  -2 5109.54 627.976  94
   2   9   2 3597.33 566.367  96
   2   9   2 4392.48 496.754  93
  -2   9  -2 4498.00 594.133  26
   2   9   2 4845.24 574.867  28
   2   9   2 5197.89 609.408  21
   2   9   2 5376.86 638.964  22
  -2   9  -3 8716.75 705.826   4
   2   9   3 8441.18 791.946  96
  -2   9  -3 11850.0 849.239  26
   2   9   3 10753.6 826.320  28
   2   9   3 10505.2 853.362  21
   2   9   3 10886.5 873.980  22
  -2   9  -4 45263.5 2017.96   4
   2   9   4 48862.8 2168.29  96
  -2   9  -4 47545.7 2111.69  95
  -2   9  -4 50139.7 2229.03  94
  -2   9  -4 44919.6 2046.44  26
   2   9   4 47367.1 2213.83  21
   2   9   4 44864.5 2142.27  22
  -2   9  -5 41249.3 1840.22   4
  -2   9  -5 42989.5 1851.97  26
   2   9   5 41509.8 1933.35  96
  -2   9  -5 43179.3 1902.10  95
  -2   9  -5 45868.2 2006.30  94
   2   9   5 43034.7 2031.21  21
   2   9   5 43104.9 1967.19  22
  -2   9  -6 290.623 213.273  26
  -2   9  -6 103.033 231.921  94
   2   9   6 305.607 242.650  96
   2   9   6 603.532 255.927  22
   2   9   7 12606.2 705.521  96
   2   9   7 12442.6 735.251  21
   2   9   7 12231.5 708.423  22
   2   9   8 34574.9 1317.77  22
   2   9   8 33088.6 1322.92  21
   2  10  -7 5485.46 348.850  18
   2  10  -6 9623.64 601.240  28
   2  10  -6 11697.7 628.187  95
   2  10  -6 11380.6 633.500  18
   2  10  -5 2128.40 317.948  95
   2  10  -5 1525.64 302.877  28
  -2  10   4 13593.5 851.589  24
   2  10  -4 14550.2 922.923  28
   2  10  -4 12560.1 797.193  18
   2  10  -3 9320.96 692.606  93
   2  10  -3 9242.07 667.948  18
  -2  10   2 17137.5 1043.61  24
   2  10  -2 17830.7 1110.50  28
  -2  10   2 19225.3 1091.78  25
   2  10  -2 15927.2 944.319  18
  -2  10   1 10043.1 780.771  24
   2  10  -1 9824.70 815.161  28
  -2  10   1 10569.9 794.636  25
   2  10  -1 11243.2 796.444  93
  -2  10   0 396.750 238.966  24
   2  10   0 603.663 335.226  28
  -2  10   0 782.056 329.774  25
   2  10   0 976.750 275.468  93
   2  10   0 771.188 293.218  21
   2  10   1 9384.60 677.693  93
   2  10   1 8933.27 708.764  21
  -2  10  -1 9583.72 766.422  26
  -2  10  -1 8519.38 690.127  24
   2  10   1 9905.57 766.682  28
  -2  10  -1 8934.36 724.805  25
   2  10   2 13961.0 893.074  22
   2  10   2 13258.8 882.016  21
  -2  10  -2 14434.4 897.897  26
  -2  10  -2 11871.0 802.676  24
   2  10   2 13342.2 865.904  28
  -2  10  -2 11946.4 866.799  25
   2  10   3 6436.52 577.457  22
   2  10   3 7450.55 619.822  21
  -2  10  -3 6382.31 566.705  26
  -2  10  -3 6903.69 604.215  25
   2  10   4 656.374 263.507  21
   2  10   4 379.513 251.525  22
  -2  10  -4 893.668 286.733  25
  -2  10  -4 736.456 292.872  26
   2  10   5 1720.55 277.517  21
   2  10   5 1349.99 266.402  22
  -2  10  -5 1769.58 283.141  25
  -2  10  -5 1568.38 264.447  26
   2  10   6 3849.51 304.649  22
  -2  10  -6 3504.24 309.007  25
   2  11  -4 555.102 162.325  28
  -2  11   2 8698.69 562.831  24
  -2  11   1 4710.30 400.520  24
   2  11  -1 4831.07 460.745  28
  -2  11   0 12297.6 699.409  24
  -2  11   0 14471.9 781.244  25
  -2  11  -1 4850.15 430.070  25
  -2  11  -2 20824.5 985.640  25
  -2  11  -3 5143.33 384.765  25
  -2  11  -4 3107.04 249.577  25
  -3  -9   7 860.236 178.506  72
  -3  -9   6 13910.0 683.031 133
  -3  -9   6 10626.2 585.453  61
  -3  -9   5 18767.9 921.455 133
  -3  -9   4 584.917 191.282 133
  -3  -9   3 4670.72 453.227 126
  -3  -9   2 10922.6 701.056 123
  -3  -9   1 10562.2 718.143 120
   3  -9   0 9887.68 834.276 121
   3  -9   1 2482.76 464.643 121
   3  -9   2 6916.60 650.160 121
   3  -9   2 7508.92 684.066 116
   3  -9   3 4685.35 535.155 116
   3  -9   3 6375.53 610.089 122
   3  -9   4 13019.4 686.718  77
   3  -9   4 11374.0 795.478 122
   3  -9   4 13158.3 835.573 129
   3  -9   5 2983.85 260.651 100
   3  -9   5 4210.09 425.500 132
   3  -9   6 2324.49 230.084  66
   3  -9   6 1172.12 153.034 100
  -3  -8   9 6569.46 380.757  61
  -3  -8   9 6063.72 397.617  72
  -3  -8   8 6281.33 394.494  79
  -3  -8   8 4820.33 353.934  45
  -3  -8   8 5998.06 444.948 133
  -3  -8   8 6128.55 448.854  61
  -3  -8   7 16294.3 825.718  45
  -3  -8   7 18426.7 937.796 127
  -3  -8   7 17401.9 848.033  79
  -3  -8   6 29965.5 1339.30 127
  -3  -8   6 25393.1 1267.01 128
  -3  -8   6 24873.4 1191.59  79
  -3  -8   6 29568.3 1361.19 118
  -3  -8   5 7250.54 615.215 118
  -3  -8   5 7543.14 596.162 127
  -3  -8   4 9882.67 729.450 118
  -3  -8   4 10067.8 698.315 127
  -3  -8   3 3504.57 429.854 118
   3  -8  -2 566.634 333.769 112
   3  -8  -1 1002.11 376.755 112
   3  -8  -1 808.986 379.282 114
  -3  -8   1 911.952 289.273 126
   3  -8   0 4345.31 578.209 112
   3  -8   0 4882.68 586.793 114
   3  -8   1 3985.27 558.836 112
   3  -8   1 5928.67 661.776 111
   3  -8   1 4876.08 576.188 114
  -3  -8  -1 4952.22 533.411 120
   3  -8   2 3012.93 468.373 114
   3  -8   2 3246.40 527.407 111
   3  -8   2 4580.06 638.446 121
   3  -8   3 1983.63 426.344 111
   3  -8   3 1841.37 478.703 116
   3  -8   3 2719.55 497.501 121
   3  -8   4 12373.2 907.281 116
   3  -8   4 12038.1 885.884 121
   3  -8   4 12461.6 939.788 122
   3  -8   4 12518.0 765.857  70
   3  -8   5 3724.22 410.710  77
   3  -8   5 4450.41 545.915 122
   3  -8   5 3784.33 488.654 116
   3  -8   5 4889.38 566.397 129
   3  -8   5 4348.71 427.210  64
   3  -8   6 10640.7 749.762 132
   3  -8   6 10723.3 747.571 129
   3  -8   6 10290.7 734.830 122
   3  -8   7 886.318 275.402 131
   3  -8   7 1297.76 253.494  66
   3  -8   8 4289.86 292.211 100
   3  -8   8 4217.90 346.125  68
   3  -8   8 3598.34 312.859  67
   3  -8   8 3928.24 279.584  44
  -3  -7  10 11261.0 588.659  72
  -3  -7  10 11931.7 575.903  79
  -3  -7  10 11361.9 565.609  45
  -3  -7  10 11633.2 602.224  61
  -3  -7   9 246.489 168.051  79
  -3  -7   9 99.9459 134.985  48
  -3  -7   9 146.292 177.261  45
  -3  -7   9 422.392 183.670  59
  -3  -7   9 57.4592 201.512  61
  -3  -7   8 111.822 188.675  59
  -3  -7   8 241.152 194.526 127
  -3  -7   8 51.6383 181.098  53
  -3  -7   8 94.7147 183.302  79
  -3  -7   8 209.579 165.880  48
  -3  -7   8 313.719 203.075  45
  -3  -7   7 2580.54 394.474 127
  -3  -7   7 2160.68 392.382 128
  -3  -7   7 1925.42 328.289  59
  -3  -7   7 2118.61 344.257  45
  -3  -7   7 2038.83 306.359  48
  -3  -7   7 1892.59 357.673 118
  -3  -7   6 9202.29 737.010 118
  -3  -7   6 8464.39 605.888  48
  -3  -7   6 8173.57 712.461 128
  -3  -7   6 9343.84 743.214 127
  -3  -7   5 1603.64 372.039 118
  -3  -7   5 1540.98 374.659 128
  -3  -7   5 1666.26 365.799 127
   3  -7  -4 25518.3 1407.09 109
  -3  -7   4 20478.2 1211.80 128
  -3  -7   4 23312.6 1273.51 127
  -3  -7   4 23966.6 1315.33 118
   3  -7  -3 38918.6 1926.04 109
  -3  -7   3 35579.4 1824.34  40
   3  -7  -3 36250.8 1854.84  37
  -3  -7   3 36229.5 1729.45 127
  -3  -7   3 39199.4 1797.83 118
   3  -7  -2 7157.37 708.998 106
  -3  -7   2 7246.23 637.633 118
   3  -7  -2 7610.07 706.945  37
   3  -7  -2 7184.84 707.301 109
  -3  -7   2 6548.48 580.349 127
  -3  -7   2 7559.84 721.347  43
   3  -7  -1 17751.7 1167.79 106
   3  -7  -1 17182.6 1091.34  37
   3  -7  -1 18114.7 1230.66 112
   3  -7  -1 17492.0 1179.79 109
  -3  -7   1 18587.4 1031.87 118
  -3  -7   1 18364.3 1187.86  43
   3  -7   0 3422.33 491.728 106
   3  -7   0 3746.30 487.941 107
   3  -7   0 2315.31 452.568  38
   3  -7   0 3374.49 555.620 112
   3  -7   0 2866.42 464.602 109
   3  -7   0 2294.52 495.425 114
  -3  -7   0 2921.46 420.323 126
  -3  -7   0 2337.89 467.932  43
   3  -7   1 16527.2 1049.71 107
   3  -7   1 16394.2 1097.09 106
  -3  -7  -1 16509.8 1042.90 120
   3  -7   1 14159.5 1118.64  35
   3  -7   1 15959.6 1118.75  38
   3  -7   1 15122.6 1101.54 112
   3  -7   1 14547.3 1073.77 114
  -3  -7  -1 16004.4 963.547 123
  -3  -7  -1 15282.0 1096.86  43
   3  -7   2 29270.6 1524.94 107
   3  -7   2 28290.6 1563.68 112
   3  -7   2 30432.3 1659.05 111
   3  -7   2 26608.4 1532.85 114
   3  -7   2 27113.4 1617.42  35
   3  -7   2 28277.8 1592.18  38
  -3  -7  -2 27676.9 1575.66  43
   3  -7   2 26325.9 1598.08 121
  -3  -7  -2 29216.4 1468.25 120
   3  -7   3 24896.4 1389.70 107
   3  -7   3 25972.7 1519.27 121
   3  -7   3 25760.5 1524.19 116
   3  -7   3 24290.8 1468.54 111
   3  -7   3 23652.8 1385.22 114
   3  -7   4 16273.9 1171.61 122
   3  -7   4 17000.3 1161.48 116
   3  -7   4 15304.7 1110.49 121
   3  -7   4 14710.6 1081.13 111
   3  -7   5 2610.58 424.783  55
   3  -7   5 3423.73 518.090 121
   3  -7   5 3143.30 536.172 122
   3  -7   5 2816.75 507.779 116
   3  -7   5 2376.01 408.077  70
   3  -7   5 2993.44 572.083 129
   3  -7   6 81630.8 3224.67 129
   3  -7   6 77071.5 2980.13  55
   3  -7   6 74844.8 3024.50  77
   3  -7   6 78850.7 3210.60 122
   3  -7   6 77622.0 3052.00  64
   3  -7   6 80128.5 3214.11 117
   3  -7   6 79994.9 3207.41 116
   3  -7   7 13549.8 890.603 117
   3  -7   7 13790.1 901.126 122
   3  -7   7 14214.8 887.646 124
   3  -7   7 13306.1 758.901  77
   3  -7   7 13371.8 901.603 129
   3  -7   7 13667.2 911.848 132
   3  -7   7 14223.4 915.231 131
   3  -7   7 13300.2 781.277  64
   3  -7   7 15351.6 900.315  66
   3  -7   8 326.188 236.996 131
   3  -7   8 529.410 238.394 135
   3  -7   8 332.288 248.203 132
   3  -7   8 516.224 239.194 129
   3  -7   8 84.9196 162.463  64
   3  -7   8 459.649 271.378  68
   3  -7   8 690.615 254.957  66
   3  -7   9 662.905 166.481  44
  -3  -7  -9 224.772 158.268   6
   3  -7   9 324.899 160.978 135
   3  -7   9 315.947 140.174 100
   3  -7   9 177.759 140.255  67
   3  -7   9 432.221 201.290  68
   3  -7   9 272.754 142.072  66
  -3  -6  11 2572.46 230.626  61
  -3  -6  11 1759.04 199.556  59
  -3  -6  11 2203.81 223.194  45
  -3  -6  11 2022.72 197.889  48
  -3  -6  11 2348.23 220.055  79
  -3  -6  10 10503.9 610.937  59
  -3  -6  10 9153.44 620.903  61
  -3  -6  10 7788.99 489.319  83
  -3  -6  10 9061.28 591.530  79
  -3  -6  10 8867.52 592.563  45
  -3  -6  10 9103.58 569.844  48
  -3  -6  10 9547.80 574.575 133
  -3  -6  10 9362.24 612.269  72
  -3  -6  10 9618.35 590.536  53
  -3  -6   9 17949.7 965.524  51
  -3  -6   9 18814.8 931.130  49
  -3  -6   9 18252.1 1014.35  53
  -3  -6   9 17608.9 911.200  80
  -3  -6   9 19007.7 1039.86  79
  -3  -6   9 17226.1 976.672  83
   3  -6  -9 19726.5 949.197   8
  -3  -6   9 19375.9 1033.29 127
  -3  -6   9 18597.8 1009.70 118
  -3  -6   9 18888.8 1022.96  59
  -3  -6   9 19367.6 1050.84  45
  -3  -6   9 19014.7 1003.11  48
  -3  -6   8 9190.84 705.076  53
  -3  -6   8 8649.60 607.455  49
  -3  -6   8 8288.19 641.814  51
  -3  -6   8 8699.68 711.282  45
  -3  -6   8 8394.54 659.192  48
  -3  -6   8 8280.09 671.757 134
  -3  -6   8 9353.29 708.868  59
  -3  -6   8 9755.11 733.150 118
  -3  -6   8 8452.54 749.257 128
  -3  -6   8 9767.49 734.870 127
  -3  -6   7 8043.85 685.242  53
  -3  -6   7 8772.23 657.225  51
  -3  -6   7 7648.05 677.248  59
  -3  -6   7 8038.78 717.058 118
  -3  -6   7 7811.15 694.710 134
  -3  -6   7 7018.68 713.265 128
  -3  -6   7 7665.64 702.304 127
  -3  -6   6 13162.9 899.433  59
  -3  -6   6 14724.8 1014.44 128
  -3  -6   6 12676.7 939.068 127
  -3  -6   6 11926.7 909.001 118
  -3  -6   6 12930.3 897.585 134
  -3  -6   5 9641.94 807.885 118
  -3  -6   5 9098.83 798.894 128
  -3  -6   5 8334.33 759.506 127
  -3  -6   5 8016.99 736.045  40
   3  -6  -5 10185.4 855.694  37
  -3  -6   4 128171. 4680.72 118
   3  -6  -4 114995. 4685.97 109
  -3  -6   4 119793. 4590.76 128
  -3  -6   4 125090. 4635.90 127
   3  -6  -4 122229. 4746.92  37
  -3  -6   4 117390. 4661.85  40
  -3  -6   3 9590.04 759.285 118
   3  -6  -3 8929.26 784.624  37
   3  -6  -3 8275.01 768.432 109
  -3  -6   3 9685.90 743.254 127
  -3  -6   2 1380.47 401.710  43
  -3  -6   2 1552.02 354.647 118
   3  -6  -2 1896.77 395.491  37
   3  -6  -2 1414.00 373.600 109
   3  -6  -2 1413.22 349.247 106
  -3  -6   2 1231.62 318.450 127
  -3  -6   1 8684.75 807.914  43
  -3  -6   1 9880.32 740.658 118
   3  -6  -1 10460.5 816.844  37
   3  -6  -1 10251.4 834.239 109
   3  -6  -1 9501.20 814.185 106
  -3  -6   1 11572.4 747.276 127
  -3  -6   0 73424.5 3327.81  43
   3  -6   0 84465.1 3450.55 112
   3  -6   0 84531.1 3303.46 107
   3  -6   0 84652.1 3378.64 106
  -3  -6   0 80812.8 3146.71 118
   3  -6   0 80716.1 3297.91  37
   3  -6   1 3255.70 567.471 112
   3  -6   1 3703.20 571.410 114
   3  -6   1 3325.05 482.939 107
  -3  -6  -1 3681.05 453.020 126
  -3  -6  -1 3628.79 469.410 123
   3  -6   1 2804.66 412.354  37
   3  -6   1 2571.93 506.934  38
  -3  -6  -2 6418.29 651.544 120
   3  -6   2 6661.41 731.970 112
   3  -6   2 6737.12 758.880 111
   3  -6   2 7289.46 740.663 114
   3  -6   2 6941.29 680.351 107
   3  -6   2 6982.33 675.591 106
  -3  -6  -2 6492.32 587.778 123
   3  -6   2 6960.62 746.077  35
   3  -6   2 6804.48 708.166  38
   3  -6   3 2666.50 482.305 114
   3  -6   3 3729.52 603.826 111
   3  -6   3 2754.90 625.195 121
  -3  -6  -3 3045.07 457.395 120
   3  -6   3 2503.24 490.150  38
   3  -6   3 2707.47 526.988  35
   3  -6   3 2922.43 477.940 107
   3  -6   3 2981.98 469.726 106
   3  -6   4 9024.20 842.483 111
   3  -6   4 7667.96 704.980 107
   3  -6   4 7142.35 785.325 121
   3  -6   4 7267.63 834.724 116
   3  -6   4 8148.84 771.563  38
   3  -6   4 7731.15 800.383  35
   3  -6   5 2360.08 494.832 111
   3  -6   5 2236.88 425.723  50
   3  -6   5 2659.54 428.895  69
   3  -6   5 2438.46 496.608 121
   3  -6   5 2602.12 605.252 122
   3  -6   5 2745.23 540.256 116
   3  -6   6 2767.33 519.558 117
   3  -6   6 2785.31 556.231 122
   3  -6   6 3072.88 520.943 116
   3  -6   6 3083.32 447.292  50
   3  -6   6 2967.88 453.440  55
   3  -6   6 3337.31 596.654 129
   3  -6   6 2725.66 483.232  77
   3  -6   6 3742.65 480.734  70
   3  -6   7 23987.1 1261.57  77
   3  -6   7 23850.1 1216.50  70
   3  -6   7 22886.4 1358.55 117
   3  -6   7 23270.1 1241.87 115
   3  -6   7 22916.9 1357.38 122
   3  -6   7 27868.3 1443.42 129
   3  -6   7 25102.7 1404.35 132
   3  -6   7 26344.2 1410.83 131
   3  -6   7 24693.4 1346.47 124
   3  -6   7 24647.0 1234.93  55
   3  -6   7 24363.7 1190.79  50
   3  -6   7 23105.4 1273.91  64
   3  -6   8 2082.70 326.458  29
   3  -6   8 2695.27 413.006 117
   3  -6   8 2551.27 389.593 124
   3  -6   8 2762.52 392.996  64
   3  -6   8 2637.06 415.787  66
   3  -6   8 2200.33 337.472  77
   3  -6   8 2842.06 440.822 131
   3  -6   8 2448.22 436.902 135
   3  -6   8 2600.17 449.451 132
   3  -6   8 2736.02 444.909 129
   3  -6   9 2900.30 364.235  67
   3  -6   9 3154.75 413.399  68
   3  -6   9 2946.23 361.146  66
   3  -6   9 2760.09 323.914 100
   3  -6   9 2257.96 271.194  29
   3  -6   9 2938.94 354.720 131
   3  -6   9 2554.29 368.299 135
   3  -6   9 3091.69 383.531 132
  -3  -6 -10 2983.88 288.761   6
   3  -6  10 2403.86 244.197  67
   3  -6  10 2637.15 274.275  63
   3  -6  10 3266.86 306.990  68
   3  -6  10 2961.72 244.213 100
   3  -6  10 2396.27 258.602  44
  -3  -5  11 7190.65 499.956  59
  -3  -5  11 6276.68 482.894  61
  -3  -5  11 6936.54 476.113  72
   3  -5 -11 7226.71 415.276   8
  -3  -5  11 6522.97 486.208  45
  -3  -5  11 7154.10 481.764  48
   3  -5 -10 583.649 231.346   8
  -3  -5  10 460.938 260.002  59
  -3  -5  10 314.483 216.247  79
  -3  -5  10 414.424 201.956  83
  -3  -5  10 29.1807 200.970 133
  -3  -5  10 397.292 236.415  45
  -3  -5  10 197.039 198.370  48
  -3  -5  10 326.851 206.588  49
  -3  -5  10 156.330 179.214 127
  -3  -5  10 314.990 243.267  72
  -3  -5  10 329.002 222.144  51
  -3  -5  10 73.4544 237.833  53
  -3  -5   9 12749.7 851.225 127
  -3  -5   9 11699.2 860.534 134
  -3  -5   9 12884.8 828.861  80
  -3  -5   9 12416.0 775.057  82
  -3  -5   9 12851.5 894.897  83
  -3  -5   9 12044.4 876.985  45
  -3  -5   9 13857.9 883.114  48
  -3  -5   9 10643.1 787.281 118
  -3  -5   9 12928.2 886.113  59
  -3  -5   9 13260.9 909.398  53
  -3  -5   9 13830.4 837.531  49
  -3  -5   9 11798.0 830.247  51
   3  -5  -9 12900.3 759.682  90
  -3  -5   8 4361.64 562.082  59
  -3  -5   8 4200.73 554.871  53
  -3  -5   8 4500.32 490.121  49
  -3  -5   8 3983.06 496.653  51
  -3  -5   8 4347.54 495.026  80
  -3  -5   8 3848.36 525.170 134
  -3  -5   8 4623.04 598.411 128
  -3  -5   8 3866.97 499.946 118
  -3  -5   7 817.264 355.988 127
  -3  -5   7 840.046 390.084 128
  -3  -5   7 1009.32 370.990 134
  -3  -5   7 544.897 269.853  80
  -3  -5   7 1045.93 343.910  59
  -3  -5   7 1137.94 311.508  51
  -3  -5   7 918.496 348.904  53
  -3  -5   7 990.287 285.383  49
  -3  -5   6 22412.8 1333.91  53
  -3  -5   6 22097.3 1214.68  49
  -3  -5   6 22266.6 1261.70  51
  -3  -5   6 23401.4 1323.09  59
   3  -5  -6 22291.4 1383.61  37
  -3  -5   6 23230.8 1402.14 128
  -3  -5   6 22916.4 1342.03 127
  -3  -5   6 25847.5 1392.69 118
  -3  -5   6 23262.4 1327.26 134
  -3  -5   6 23677.7 1294.73  42
  -3  -5   5 8561.88 709.458  59
   3  -5  -5 8085.49 767.508  37
  -3  -5   5 8431.77 770.987 128
  -3  -5   5 8572.88 747.936 127
  -3  -5   5 7357.72 715.149 118
  -3  -5   5 8238.56 668.711  42
  -3  -5   5 7601.29 688.947 134
   3  -5  -4 3553.43 509.187  37
   3  -5  -4 3876.69 526.067 109
  -3  -5   4 2819.05 471.406 118
  -3  -5   4 3581.93 518.080 128
  -3  -5   4 3338.88 481.223 127
   3  -5  -3 1004.95 353.700  37
  -3  -5   3 612.349 312.106 128
  -3  -5   3 299.373 271.256 127
   3  -5  -3 614.238 272.500 109
  -3  -5   3 402.222 292.870 118
  -3  -5   2 12270.2 893.836  43
   3  -5  -2 11705.3 873.304  37
  -3  -5   2 12099.3 815.277 127
   3  -5  -2 11554.7 876.561 109
   3  -5  -2 12424.6 895.105 106
  -3  -5   2 10313.6 789.472 118
   3  -5  -1 94696.6 3759.32  37
  -3  -5   1 93439.4 3605.34 127
  -3  -5   1 96382.1 3799.12  43
  -3  -5   1 94769.6 3653.76 118
   3  -5  -1 100257. 3797.66 106
  -3  -5   0 37544.7 1670.96 133
   3  -5   0 36313.0 1886.79 112
   3  -5   0 35717.4 1793.85  37
   3  -5   0 36477.7 1768.01 107
  -3  -5   0 42195.6 1689.56 127
  -3  -5   0 38127.7 1701.23 118
   3  -5   1 36810.5 1821.71 112
   3  -5   1 30358.5 1701.06 114
   3  -5   1 36172.5 1780.78  38
   3  -5   1 32619.2 1635.81  37
   3  -5   1 34894.9 1668.70 107
   3  -5   1 33431.9 1681.25 106
  -3  -5  -1 33636.2 1614.65 123
  -3  -5  -1 35637.1 1622.62 126
  -3  -5  -1 32511.0 1524.83 118
   3  -5   2 31505.1 1658.99 112
   3  -5   2 30435.5 1648.70 111
   3  -5   2 27356.0 1574.15 114
   3  -5   2 33236.4 1676.37  35
   3  -5   2 30685.8 1624.12  38
   3  -5   2 26031.1 1447.17  37
   3  -5   2 31118.2 1558.13 107
   3  -5   2 30038.3 1559.28 106
  -3  -5  -2 30440.9 1453.35 126
  -3  -5  -2 31111.2 1484.06 123
  -3  -5  -2 29127.8 1525.40 120
   3  -5   3 33763.0 1824.74  35
   3  -5   3 34707.6 1824.59  38
   3  -5   3 35049.4 1881.24 121
  -3  -5  -3 38147.4 1760.53 120
   3  -5   3 36366.6 1844.88 112
   3  -5   3 34069.1 1834.24 111
   3  -5   3 35753.2 1839.59 114
   3  -5   3 37028.3 1777.10 106
   3  -5   4 47663.1 2113.89 107
   3  -5   4 41822.4 2048.39 106
   3  -5   4 45037.7 2208.46  38
   3  -5   4 46847.4 2245.82  35
   3  -5   4 43375.4 2040.26  58
   3  -5   4 48476.5 2264.13 111
   3  -5   4 49779.6 2302.72 121
  -3  -5  -4 45925.0 2052.99 120
   3  -5   4 46456.3 2268.25 116
   3  -5   5 31740.3 1613.62 107
   3  -5   5 31518.7 1590.75 106
   3  -5   5 33148.4 1741.70  38
   3  -5   5 33237.2 1780.79 111
   3  -5   5 29245.0 1579.59  69
   3  -5   5 33262.6 1804.72 116
   3  -5   5 33045.8 1787.55 121
   3  -5   6 24456.4 1524.87 116
   3  -5   6 28542.8 1543.67 117
   3  -5   6 26679.5 1450.28  55
   3  -5   6 26410.4 1405.31  50
   3  -5   6 24656.7 1486.40  38
  -3  -5  -6 23416.2 1371.68  41
   3  -5   6 27825.9 1496.67  77
   3  -5   6 26633.1 1438.58  70
   3  -5   6 24564.2 1334.12  69
   3  -5   7 5460.18 511.278  89
   3  -5   7 5240.20 552.928 115
   3  -5   7 6372.34 705.720 122
   3  -5   7 5324.49 629.658 117
   3  -5   7 5531.35 661.689 131
   3  -5   7 5241.22 588.139  55
   3  -5   7 5418.18 581.605  50
   3  -5   7 4114.72 571.084  77
   3  -5   7 5988.91 606.692  70
   3  -5   7 5598.92 494.570  12
   3  -5   7 6209.95 649.493  64
   3  -5   8 26236.3 1370.71  64
   3  -5   8 27097.4 1439.22  66
   3  -5   8 25228.4 1344.65 124
   3  -5   8 25978.0 1258.27  89
   3  -5   8 26014.8 1388.40 117
   3  -5   8 27463.8 1321.58  55
   3  -5   8 24372.3 1260.10  50
   3  -5   8 24556.8 1370.76 131
   3  -5   8 24958.3 1196.97  12
   3  -5   8 27126.5 1308.49  70
   3  -5   8 24713.2 1313.13  77
   3  -5   9 7579.06 505.554  12
   3  -5   9 8350.43 658.350 135
   3  -5   9 7400.22 620.285 131
   3  -5   9 8147.93 556.343  89
   3  -5   9 7584.94 584.071  29
   3  -5   9 9427.98 649.406  64
   3  -5   9 7971.48 656.763  66
   3  -5   9 8601.73 666.638  67
   3  -5   9 7195.50 577.798 124
   3  -5  10 8800.41 585.032 135
   3  -5  10 10445.5 634.399  66
   3  -5  10 10490.8 628.545  63
   3  -5  10 8897.15 583.158  67
   3  -5  10 9044.37 472.484  12
   3  -5  10 10038.7 565.721  29
   3  -5  10 9607.73 569.093 100
  -3  -5 -11 1496.08 191.211   6
  -3  -4  12 9847.36 533.340  45
  -3  -4  12 8903.61 521.963  59
   3  -4 -12 8461.63 437.244   8
  -3  -4  12 8489.85 484.692  79
  -3  -4  11 12564.0 778.850  61
  -3  -4  11 12650.3 793.101  59
  -3  -4  11 14341.4 792.307  49
  -3  -4  11 12816.0 771.976  48
   3  -4 -11 13269.8 678.279  90
  -3  -4  11 12783.3 753.798  83
  -3  -4  11 13252.5 779.020  79
  -3  -4  11 12562.6 741.328  72
   3  -4 -11 13380.9 750.973   8
  -3  -4  10 21819.7 1145.13 127
  -3  -4  10 22100.6 1219.01  72
   3  -4 -10 22984.2 1180.34   8
  -3  -4  10 23321.1 1257.64  59
  -3  -4  10 22057.9 1241.58  61
  -3  -4  10 22039.1 1219.79  51
  -3  -4  10 22940.7 1272.01  53
  -3  -4  10 22658.0 1194.87  49
  -3  -4  10 23935.3 1270.94  45
  -3  -4  10 22891.9 1206.49  48
  -3  -4  10 20159.8 1089.31 118
  -3  -4  10 20003.3 1103.73 133
   3  -4 -10 23987.5 1098.29  32
  -3  -4  10 22573.1 1208.81  80
  -3  -4  10 22311.0 1163.69  82
  -3  -4  10 19683.4 1183.84  83
   3  -4 -10 23898.1 1151.72  90
   3  -4  -9 14010.9 828.709  32
  -3  -4   9 12481.2 940.724  59
  -3  -4   9 12485.8 959.404  53
  -3  -4   9 13052.3 884.977  49
  -3  -4   9 13108.6 932.382  51
  -3  -4   9 12009.7 923.483  45
  -3  -4   9 11336.3 867.889  48
  -3  -4   9 13960.6 890.618 118
  -3  -4   9 12571.0 944.706 134
  -3  -4   9 12491.3 869.148 127
  -3  -4   9 12193.5 886.842  80
  -3  -4   9 13098.5 865.707  82
  -3  -4   9 11819.0 917.389  83
   3  -4  -8 2484.04 371.174  32
   3  -4  -8 2549.18 369.848   7
  -3  -4   8 3232.58 506.196 134
  -3  -4   8 2990.62 509.307  59
  -3  -4   8 2835.73 476.426  51
  -3  -4   8 2349.94 445.531  53
  -3  -4   8 3121.36 448.539  49
  -3  -4   8 2981.24 490.157  45
  -3  -4   8 3402.08 580.925 128
  -3  -4   8 2577.97 442.161 127
  -3  -4   8 2265.69 447.289  80
  -3  -4   8 2351.41 395.334  82
  -3  -4   8 2438.82 422.211 118
  -3  -4   7 23688.0 1301.34  80
  -3  -4   7 20508.2 1206.45  82
  -3  -4   7 21906.6 1300.00 118
   3  -4  -7 22864.5 1215.54  32
  -3  -4   7 21563.7 1253.36  49
  -3  -4   7 24475.5 1409.12  53
  -3  -4   7 22035.6 1301.20  51
   3  -4  -7 23266.2 1219.58   7
  -3  -4   7 20398.5 1298.63  59
  -3  -4   7 22536.4 1277.63  42
   3  -4  -7 24333.1 1391.04  37
  -3  -4   7 21793.7 1167.65 108
  -3  -4   7 22086.5 1341.81 134
  -3  -4   7 21274.9 1365.97 128
   3  -4  -6 75473.5 2922.47  32
   3  -4  -6 73257.8 2909.15  33
  -3  -4   6 70654.4 2883.81  17
  -3  -4   6 77036.3 3149.21 128
  -3  -4   6 75746.2 3079.51 127
  -3  -4   6 71532.9 3036.61  59
  -3  -4   6 71549.3 2954.35  80
  -3  -4   6 69645.1 2975.31  42
   3  -4  -6 74389.5 3125.59  37
  -3  -4   6 72513.4 3021.26  40
  -3  -4   6 71603.9 3037.44 134
  -3  -4   6 69271.4 3028.49  53
  -3  -4   6 68511.5 2971.72  51
  -3  -4   6 77020.4 2979.19  49
  -3  -4   5 6133.10 606.810  59
  -3  -4   5 5529.03 530.747  49
  -3  -4   5 6020.86 581.433  51
  -3  -4   5 7048.04 661.124 118
  -3  -4   5 5981.53 593.310  40
  -3  -4   5 7188.75 721.996 128
  -3  -4   5 6964.11 658.031 127
  -3  -4   5 6148.97 533.860  17
   3  -4  -5 6951.43 553.744  33
  -3  -4   5 6296.10 625.899 134
  -3  -4   4 6819.20 673.189 128
  -3  -4   4 7538.11 655.442 127
   3  -4  -4 6111.69 635.429  37
   3  -4  -4 7474.62 688.901 109
   3  -4  -4 7130.01 558.126  33
  -3  -4   4 6910.44 640.469 118
   3  -4  -3 555.378 276.310 109
  -3  -4   3 290.544 260.265 118
  -3  -4   3 666.644 317.947 128
  -3  -4   3 603.427 285.180 127
   3  -4  -3 626.503 268.675  37
   3  -4  -2 58913.6 2359.71 106
   3  -4  -2 53485.5 2338.12  37
  -3  -4   2 50417.8 2237.15 118
  -3  -4   2 51510.1 2180.28 128
  -3  -4   2 54356.3 2251.95 127
   3  -4  -1 12317.6 838.945 106
  -3  -4   1 11725.8 679.712  15
   3  -4  -1 10706.4 820.150  37
   3  -4  -1 10621.9 788.363 109
  -3  -4   1 11078.8 765.482 118
  -3  -4   1 12467.5 769.205 127
  -3  -4   0 5529.32 469.773 127
   3  -4   0 5539.63 533.928 107
  -3  -4   0 6654.40 599.303  43
  -3  -4   0 4616.64 421.895  15
   3  -4   0 4252.78 502.528  37
   3  -4   0 5598.43 612.149 112
  -3  -4   0 5272.62 493.657 118
  -3  -4   0 5294.01 479.019 133
  -3  -4  -1 8263.57 660.574 123
  -3  -4  -1 9258.36 672.121 126
  -3  -4  -1 7354.58 657.366  43
   3  -4   1 8669.68 756.804 112
   3  -4   1 8758.70 754.445 114
   3  -4   1 8904.39 682.322 106
   3  -4   1 8057.81 650.069 107
  -3  -4  -1 8448.35 611.059 118
  -3  -4  -1 7352.89 553.631  15
   3  -4   1 8432.92 685.463  37
  -3  -4  -2 12920.5 820.653 126
  -3  -4  -2 13242.5 852.687 123
   3  -4   2 13372.1 873.522 106
   3  -4   2 14357.4 953.330  35
   3  -4   2 13047.2 874.473  37
   3  -4   2 13197.2 952.058 112
   3  -4   2 14325.3 974.121 114
  -3  -4  -2 13313.1 896.399 120
  -3  -4  -2 13267.3 782.180  15
   3  -4   2 11851.9 818.320  47
   3  -4   3 24773.6 1373.12  35
   3  -4   3 24606.5 1295.85 107
   3  -4   3 25192.6 1300.82 106
   3  -4   3 24301.1 1178.95   5
   3  -4   3 25957.9 1418.78 112
   3  -4   3 22235.2 1338.31 114
   3  -4   3 23197.9 1414.20 121
  -3  -4  -3 24050.1 1301.13 120
  -3  -4  -3 24415.0 1207.69  15
  -3  -4  -3 23323.2 1222.52 123
   3  -4   4 10280.5 797.453  58
   3  -4   4 11361.5 795.268 107
   3  -4   4 11297.3 782.204 106
  -3  -4  -4 9887.62 776.905  41
   3  -4   4 10609.4 869.794  35
   3  -4   4 10699.9 714.390   5
   3  -4   4 9092.14 853.466 111
  -3  -4  -4 9873.20 711.027  15
   3  -4   4 11614.2 949.096 121
  -3  -4  -4 10381.1 780.496 120
   3  -4   5 19635.2 1262.40 121
   3  -4   5 18745.8 1150.50  69
   3  -4   5 17417.8 1019.25   5
   3  -4   5 17420.0 1089.40  60
   3  -4   5 19840.6 1127.23  58
   3  -4   5 17151.6 1021.39  12
  -3  -4  -5 18599.6 1043.00  15
  -3  -4  -5 18912.3 1147.45  41
   3  -4   5 17215.6 1076.23 107
   3  -4   5 19834.9 1081.52 106
   3  -4   5 20196.0 1271.73 111
   3  -4   6 9072.03 848.242 116
   3  -4   6 11880.7 884.872 117
   3  -4   6 8720.26 814.257  77
   3  -4   6 8329.18 773.966  70
   3  -4   6 7826.78 676.446 107
   3  -4   6 8220.31 738.446  69
   3  -4   6 8920.26 729.730  58
   3  -4   6 8791.76 860.621 129
  -3  -4  -6 7692.23 713.254  41
   3  -4   6 9497.86 822.762  55
   3  -4   6 8332.44 776.206  50
   3  -4   6 8395.56 685.862  89
   3  -4   6 8148.77 665.385  12
   3  -4   7 1466.19 355.205  69
   3  -4   7 2235.79 473.399  70
   3  -4   7 2260.47 478.174  64
   3  -4   7 2410.10 444.104 124
   3  -4   7 2730.07 396.425  89
   3  -4   7 2043.11 364.202  12
   3  -4   7 2276.36 524.601 131
   3  -4   7 2637.80 526.452 129
   3  -4   7 2897.52 571.807 132
   3  -4   7 1748.84 422.097 117
   3  -4   7 2707.89 496.483  38
  -3  -4  -7 1526.36 366.561  41
   3  -4   7 1805.21 448.230  77
   3  -4   7 1974.17 447.041  50
   3  -4   7 2328.86 458.671  55
   3  -4   8 1493.94 367.318 124
   3  -4   8 1460.54 407.326 131
   3  -4   8 2147.60 466.761 135
   3  -4   8 725.373 398.297 132
   3  -4   8 1882.37 462.372 129
   3  -4   8 1807.99 345.044  89
   3  -4   8 1309.22 365.506 117
   3  -4   8 996.027 272.205  12
   3  -4   8 1440.21 368.441  70
   3  -4   8 2136.88 471.501  66
   3  -4   8 1166.70 404.453  64
   3  -4   8 1709.86 396.149  50
   3  -4   8 1516.59 385.940  55
   3  -4   8 1490.28 405.139  77
   3  -4   9 1818.17 374.400  29
   3  -4   9 2697.36 356.580 124
   3  -4   9 2835.77 351.506  12
   3  -4   9 1878.67 379.632 131
   3  -4   9 2601.64 452.105 135
   3  -4   9 2937.00 481.035 132
   3  -4   9 2265.27 364.933  89
   3  -4   9 2923.91 444.411  64
   3  -4   9 2267.37 395.137  67
   3  -4   9 2434.94 463.912  68
   3  -4   9 2098.23 445.397  66
   3  -4   9 2187.06 362.153 100
   3  -4  10 17738.6 861.619  12
   3  -4  10 16386.4 896.329  29
   3  -4  10 17850.3 995.366  68
   3  -4  10 18415.2 998.978  66
   3  -4  10 17466.6 938.926  63
   3  -4  10 16052.0 909.996  67
   3  -4  10 15698.2 904.074 135
   3  -4  10 17226.5 894.497 100
   3  -4  10 16783.4 921.555  44
   3  -4  11 7072.73 384.329  12
   3  -4  11 6383.23 379.820 100
   3  -4  11 7001.39 425.351  29
   3  -4  11 6295.42 420.851  63
   3  -4  11 6300.82 421.412  44
  -3  -3  12 4396.62 386.613  45
  -3  -3  12 3983.95 350.288  48
  -3  -3  12 4218.97 349.841  79
   3  -3 -12 3588.68 352.661   8
   3  -3 -12 3681.31 293.907  32
  -3  -3  11 524.301 220.699  72
   3  -3 -11 573.213 193.927  32
  -3  -3  11 518.387 233.623  79
  -3  -3  11 522.642 252.292  83
  -3  -3  11 416.047 229.658  49
  -3  -3  11 333.623 242.920  45
   3  -3 -11 153.872 186.292  90
   3  -3 -11 526.846 272.476   8
  -3  -3  11 345.865 243.662  59
  -3  -3  11 820.272 250.484  61
   3  -3 -10 3006.65 411.177  90
  -3  -3  10 3789.75 476.655  72
   3  -3 -10 3397.68 404.137  32
  -3  -3  10 4091.81 508.171  79
  -3  -3  10 3186.56 453.625  82
  -3  -3  10 2753.09 461.442  80
  -3  -3  10 2263.64 421.077  83
   3  -3 -10 3096.38 451.902   8
   3  -3 -10 3481.81 367.058   7
  -3  -3  10 2760.70 446.667  61
  -3  -3  10 2609.97 480.551  59
  -3  -3  10 2904.84 458.229  49
  -3  -3  10 3158.12 479.821  51
  -3  -3  10 4119.39 558.332  53
  -3  -3  10 2404.78 373.305 127
  -3  -3  10 2761.79 371.250 133
  -3  -3  10 2832.91 350.291 118
  -3  -3   9 399.222 335.711  83
  -3  -3   9 340.338 286.286  82
  -3  -3   9-51.1750 285.035  80
   3  -3  -9 376.955 219.204   7
  -3  -3   9 461.100 271.603 118
   3  -3  -9 213.734 208.421  32
  -3  -3   9 622.654 374.419 134
   3  -3  -9 648.356 232.384  13
  -3  -3   9 388.281 266.372  49
  -3  -3   9 407.088 364.104  53
  -3  -3   9 789.923 325.910  51
  -3  -3   9 432.115 309.516  45
  -3  -3   9 689.034 318.778  48
  -3  -3   9 707.097 370.860  59
  -3  -3   9 332.180 358.518  61
  -3  -3   9 452.166 269.768 127
  -3  -3   8 2860.84 477.914  82
  -3  -3   8 3493.87 527.924  80
   3  -3  -8 2681.89 400.027   7
   3  -3  -8 3363.31 465.177  32
   3  -3  -8 4168.86 470.649  33
  -3  -3   8 3653.38 484.797 118
  -3  -3   8 4107.28 586.009 134
  -3  -3   8 2967.47 480.722  59
  -3  -3   8 2948.97 408.509  17
   3  -3  -8 3181.58 421.840  13
  -3  -3   8 3497.09 508.628 127
   3  -3  -8 3481.61 474.887  37
  -3  -3   8 2917.78 529.874  45
  -3  -3   8 3569.04 452.305  42
  -3  -3   8 2491.89 511.176  53
  -3  -3   8 3713.99 556.217  51
  -3  -3   8 3136.90 482.217  49
   3  -3  -7 36849.7 1685.85  13
  -3  -3   7 35877.5 1872.52 128
  -3  -3   7 35928.6 1750.69 127
  -3  -3   7 31385.0 1702.93  80
  -3  -3   7 34156.2 1699.67  82
  -3  -3   7 37809.1 1763.27 118
   3  -3  -7 35205.8 1688.89  32
   3  -3  -7 35776.4 1683.89  33
  -3  -3   7 34741.0 1828.65  53
  -3  -3   7 33596.7 1716.48  49
  -3  -3   7 32941.7 1742.55  51
   3  -3  -7 38114.3 1703.26   7
  -3  -3   7 33219.6 1766.95  59
   3  -3  -7 34644.1 1770.38  37
  -3  -3   7 32426.0 1676.21  40
  -3  -3   7 31456.5 1619.53  46
  -3  -3   7 33910.2 1706.42  42
  -3  -3   7 33886.7 1661.11  17
  -3  -3   7 35475.3 1814.53 134
   3  -3  -6 34781.5 1629.29  32
   3  -3  -6 33920.2 1602.52  33
  -3  -3   6 35182.7 1790.99 128
  -3  -3   6 34254.4 1716.29  59
  -3  -3   6 33195.2 1645.81  80
  -3  -3   6 32813.6 1599.68  17
   3  -3  -6 34019.7 1713.39  37
  -3  -3   6 31474.0 1609.19  40
  -3  -3   6 32192.1 1694.85  53
  -3  -3   6 32791.4 1654.92  51
  -3  -3   6 33742.7 1642.81  49
  -3  -3   6 34048.1 1714.54 134
  -3  -3   6 33449.2 1668.04 118
  -3  -3   5 24939.0 1354.31  53
  -3  -3   5 24907.7 1281.93  49
  -3  -3   5 23022.0 1272.81  51
  -3  -3   5 24552.2 1388.11 128
  -3  -3   5 25314.9 1347.36 127
   3  -3  -5 25278.6 1386.44  37
  -3  -3   5 27343.5 1352.78  40
   3  -3  -5 25082.0 1276.69  32
   3  -3  -5 26216.5 1285.69  33
  -3  -3   5 24069.6 1321.33  59
  -3  -3   5 25407.6 1340.49 134
  -3  -3   4 3332.06 459.425 128
  -3  -3   4 3381.21 454.042 127
  -3  -3   4 2336.08 393.776 118
   3  -3  -4 1981.66 306.053  33
   3  -3  -4 2546.06 345.968  32
  -3  -3   4 2386.85 365.183 134
   3  -3  -3 23022.9 1119.60  33
  -3  -3   3 20378.1 1153.52 128
  -3  -3   3 22424.8 1183.89 127
  -3  -3   3 23395.3 1215.25 118
  -3  -3   2 43699.7 1931.34 118
  -3  -3   2 42953.6 1930.89  43
  -3  -3   2 48816.9 1873.74  15
   3  -3  -2 47594.4 2029.20  37
   3  -3  -2 43124.4 1954.67 109
  -3  -3   2 44311.9 1884.45 128
  -3  -3   2 43961.4 1908.98 127
   3  -3  -2 43157.7 1960.20 106
  -3  -3   1 20155.2 1085.67  43
  -3  -3   1 19765.8 992.416  15
   3  -3  -1 18973.7 1101.86  37
   3  -3  -1 20531.8 1088.15 109
  -3  -3   1 19217.2 1010.34 127
  -3  -3   1 20072.7 1048.00 118
  -3  -3   0 48925.9 1934.54 133
  -3  -3   0 46429.7 1939.82 118
  -3  -3   0 47757.7 1995.08  43
  -3  -3   0 48604.2 1923.50  15
   3  -3   0 41340.5 1978.55  37
   3  -3   0 46958.0 1983.68 109
  -3  -3   0 46319.0 1905.26 127
  -3  -3   0 45060.5 1954.33 126
   3  -3   0 45525.9 1993.00 106
  -3  -3  -1 1931.22 288.787 133
  -3  -3  -1 2658.47 365.523 126
  -3  -3  -1 2904.14 366.758 123
   3  -3   1 3245.48 468.121 112
   3  -3   1 2813.15 368.905 106
  -3  -3  -1 2778.23 346.177  15
  -3  -3  -1 2974.17 408.003 120
   3  -3   1 3162.88 404.007  37
  -3  -3  -1 2803.54 382.804  43
   3  -3   2 52518.2 2172.71 107
   3  -3   2 53739.3 2162.43 106
  -3  -3  -2 50807.0 2117.25  15
   3  -3   2 52100.5 2277.25 121
  -3  -3  -2 52886.0 2217.99 120
   3  -3   2 53744.4 2296.14 112
   3  -3   2 51501.0 2263.76 111
   3  -3   2 50216.1 2242.92 114
   3  -3   2 51291.6 2192.75  35
   3  -3   2 54249.5 2269.01  38
   3  -3   2 48252.6 2179.71  37
  -3  -3  -2 51085.1 2147.00 126
  -3  -3  -2 50987.3 2167.60 123
  -3  -3  -3 23310.9 1223.96 123
   3  -3   3 23012.0 1342.61 111
   3  -3   3 25436.0 1356.51 114
   3  -3   3 26799.9 1339.31  35
   3  -3   3 24632.7 1330.88  38
   3  -3   3 25569.9 1269.61 107
   3  -3   3 26352.3 1250.00 106
   3  -3   3 24512.4 1366.20 116
  -3  -3  -3 24631.4 1303.26 120
  -3  -3  -3 23333.0 1207.52  15
   3  -3   3 22818.6 1240.38  47
   3  -3   4 18397.6 1147.35 122
   3  -3   4 15983.5 976.914  47
  -3  -3  -4 16479.9 1020.01  41
   3  -3   4 17453.7 1082.73  38
   3  -3   4 18354.4 1086.08  35
   3  -3   4 16579.3 946.209   5
   3  -3   4 17720.5 1003.23 107
   3  -3   4 18186.7 969.847 106
   3  -3   4 17107.4 1118.48 116
  -3  -3  -4 16986.9 1023.79 120
   3  -3   4 15459.8 1013.16  58
   3  -3   4 17295.8 1065.22  60
   3  -3   4 14088.2 905.089  12
  -3  -3  -4 16684.2 976.674  15
   3  -3   5 11125.3 773.629  12
  -3  -3  -5 12506.5 810.388  15
   3  -3   5 11745.5 790.705   5
   3  -3   5 10736.5 766.040 107
   3  -3   5 10307.8 699.233 106
   3  -3   5 12188.3 969.423 121
   3  -3   5 10155.8 826.758  69
   3  -3   5 11926.3 857.325  58
   3  -3   5 10872.4 816.220  60
   3  -3   5 11641.2 900.328  38
  -3  -3  -5 10695.2 815.591  41
   3  -3   5 11368.3 923.839 129
   3  -3   5 11219.1 934.372 122
   3  -3   6 5177.77 521.327   5
   3  -3   6 4257.38 623.594  77
   3  -3   6 4576.81 581.199  70
   3  -3   6 3680.92 442.624 107
   3  -3   6 3220.23 498.950  69
   3  -3   6 4441.96 546.149  58
   3  -3   6 4663.03 545.252  60
   3  -3   6 3709.71 561.136  55
   3  -3   6 4082.10 582.332  50
   3  -3   6 4246.38 511.898  89
   3  -3   6 3601.59 469.514  12
  -3  -3  -6 3763.16 468.041  15
   3  -3   6 4310.51 633.116 129
   3  -3   6 3676.54 527.290  38
  -3  -3  -6 3885.08 506.291  41
   3  -3   6 5079.45 586.148 117
   3  -3   6 3707.51 623.046 122
   3  -3   7 10055.3 824.371 117
   3  -3   7 10684.2 917.648 122
   3  -3   7 11319.9 831.845  69
   3  -3   7 10215.6 908.709  64
   3  -3   7 10001.5 797.903 124
  -3  -3  -7 10314.3 772.485  15
   3  -3   7 9962.44 773.843  12
   3  -3   7 9428.48 709.750  11
   3  -3   7 9063.88 867.561 129
   3  -3   7 10494.5 896.580 132
   3  -3   7 9298.57 823.919 131
   3  -3   7 11127.7 885.674  70
   3  -3   7 10547.9 889.127  77
   3  -3   7 10779.8 799.811  89
   3  -3   7 10383.1 853.673  50
   3  -3   7 10757.9 889.156  55
  -3  -3  -7 9528.63 807.664  41
   3  -3   8 15910.4 1055.44  70
   3  -3   8 15354.5 1056.14  77
   3  -3   8 15049.2 1077.92  64
   3  -3   8 16400.6 1120.09  66
   3  -3   8 16458.0 989.660 124
   3  -3   8 14660.7 1068.71 132
   3  -3   8 14206.4 1034.76 135
   3  -3   8 15151.5 1034.08 131
   3  -3   8 16324.0 1103.69 129
   3  -3   8 15382.1 1013.70 117
   3  -3   8 15638.8 1055.37  55
   3  -3   8 16441.2 1073.60  50
   3  -3   8 14088.9 978.640  89
   3  -3   8 14607.1 964.689  12
   3  -3   8 15809.8 941.700  11
   3  -3   9 8706.00 634.773  11
   3  -3   9 7563.80 632.875  12
   3  -3   9 7532.76 716.760 132
   3  -3   9 8192.14 697.061 135
   3  -3   9 7453.07 656.848 131
   3  -3   9 8725.41 692.319  89
   3  -3   9 8288.04 710.095  29
   3  -3   9 8806.27 750.025  64
   3  -3   9 8437.09 757.556  68
   3  -3   9 8948.95 776.417  66
   3  -3   9 8000.65 698.002  67
   3  -3   9 8784.78 679.276 100
   3  -3  10 16112.7 891.655 100
   3  -3  10 15150.9 892.539 135
   3  -3  10 14499.4 887.209  67
   3  -3  10 16782.4 939.324  63
   3  -3  10 17196.5 1006.21  68
   3  -3  10 16754.8 1007.76  66
   3  -3  10 15153.1 900.950  44
   3  -3  10 16975.8 907.674  12
   3  -3  10 15495.1 844.661  11
   3  -3  10 17425.8 955.627  29
   3  -3  11 1826.81 244.388  12
   3  -3  11 1739.13 270.609  29
   3  -3  11 1631.97 209.023  11
   3  -3  11 1849.15 266.866  44
  -3  -3 -11 1737.38 325.560   6
   3  -3  12 12761.7 534.967  12
   3  -2 -13 4739.45 293.154   8
  -3  -2  13 3844.11 269.559  54
  -3  -2  12 14881.6 790.071  48
   3  -2 -12 14999.1 808.219  90
   3  -2 -12 16007.5 810.274  32
  -3  -2  12 14889.1 784.454  79
   3  -2 -12 16541.7 844.996   8
  -3  -2  11 27581.6 1377.59  61
  -3  -2  11 29781.9 1414.96  49
  -3  -2  11 29060.6 1423.50  45
  -3  -2  11 31729.9 1405.90  48
   3  -2 -11 29317.6 1388.77  90
   3  -2 -11 28008.7 1354.86  32
  -3  -2  11 28943.7 1383.08  79
  -3  -2  11 28129.9 1442.35  83
   3  -2 -11 26587.3 1234.20   7
   3  -2 -11 28928.7 1396.18   8
  -3  -2  10 25383.3 1364.59  79
  -3  -2  10 24432.5 1427.68  83
   3  -2 -10 24901.2 1323.77  32
   3  -2 -10 24136.2 1335.92  90
  -3  -2  10 23631.4 1325.30  72
   3  -2 -10 22850.1 1225.16   7
   3  -2 -10 24719.1 1333.91   8
  -3  -2  10 24966.3 1413.18  59
  -3  -2  10 25070.3 1387.21  61
  -3  -2  10 23188.4 1226.08 127
  -3  -2  10 25075.8 1409.78  51
  -3  -2  10 24689.4 1462.46  53
  -3  -2  10 25849.8 1378.49  49
  -3  -2  10 25073.6 1394.83  45
  -3  -2  10 26034.3 1363.13  48
  -3  -2  10 22089.7 1173.32 133
  -3  -2   9 19495.1 1243.19  80
  -3  -2   9 20989.8 1262.41  82
  -3  -2   9 20413.5 1253.19  79
  -3  -2   9 19028.1 1290.46  83
   3  -2  -9 19622.3 1170.79  32
  -3  -2   9 20690.7 1158.70 127
  -3  -2   9 18491.3 1213.28  72
   3  -2  -9 17323.0 1085.82   7
  -3  -2   9 21708.1 1313.87  61
  -3  -2   9 19748.6 1281.72  59
   3  -2  -9 19915.0 1167.71  13
  -3  -2   9 20633.5 1268.68  51
  -3  -2   9 19482.4 1204.89  49
  -3  -2   9 17921.9 1264.56  53
  -3  -2   9 21233.6 1129.93 118
  -3  -2   9 17127.5 1076.82 133
  -3  -2   8 50626.1 2390.12  45
  -3  -2   8 50848.9 2349.95  48
   3  -2  -8 54043.7 2311.28  13
  -3  -2   8 51918.1 2259.03 118
  -3  -2   8 47897.3 2351.40  80
  -3  -2   8 50354.6 2343.46  82
   3  -2  -8 48171.5 2258.25  37
   3  -2  -8 50722.8 2285.51  32
   3  -2  -8 50468.1 2275.00  33
   3  -2  -8 55284.2 2290.78   7
  -3  -2   8 49133.7 2374.95  59
  -3  -2   8 56466.7 2474.49  61
  -3  -2   8 53313.3 2311.34  17
  -3  -2   8 51844.8 2294.55 127
  -3  -2   8 50784.2 2427.49 134
  -3  -2   8 48401.4 2401.98  53
  -3  -2   8 49532.0 2321.28  49
  -3  -2   8 48971.7 2366.81  51
  -3  -2   7 779.687 236.955  17
  -3  -2   7 702.517 322.942  45
  -3  -2   7 389.155 279.575  82
  -3  -2   7 661.540 330.228  80
   3  -2  -7 732.078 248.195  33
   3  -2  -7 455.882 243.445  32
   3  -2  -7 882.466 307.482   7
  -3  -2   7 1113.34 415.555 134
  -3  -2   7 1125.58 325.262 118
  -3  -2   7 1039.64 350.125 127
   3  -2  -7 733.613 288.717  37
  -3  -2   7 1130.82 286.449  40
  -3  -2   7 431.998 326.791  59
  -3  -2   7 469.050 352.478  51
  -3  -2   7 972.693 386.810  53
  -3  -2   7 1114.29 352.902  49
  -3  -2   6 16161.7 1040.08  80
  -3  -2   6 15788.0 995.754  82
  -3  -2   6 15456.2 993.156  85
  -3  -2   6 15635.0 1050.76  45
   3  -2  -6 16435.3 1002.45  32
   3  -2  -6 17597.4 1015.88  33
  -3  -2   6 16719.8 1124.02 128
  -3  -2   6 16623.8 1034.18 127
  -3  -2   6 16855.4 1087.55 134
  -3  -2   6 19022.2 1062.79 118
   3  -2  -6 17955.0 1070.73  37
  -3  -2   6 15510.7 945.496  40
  -3  -2   6 14930.1 967.455  17
   3  -2  -6 15076.7 937.012  87
  -3  -2   6 16235.9 1064.43  59
  -3  -2   6 15308.0 1063.59  53
  -3  -2   6 17491.3 1040.08  49
  -3  -2   6 15773.5 1030.63  51
  -3  -2   5 26317.4 1363.54 134
  -3  -2   5 25243.3 1334.02 118
  -3  -2   5 24664.2 1295.93  80
  -3  -2   5 26256.7 1374.58  45
  -3  -2   5 24143.7 1331.95  53
  -3  -2   5 25391.4 1301.89  49
  -3  -2   5 24451.6 1313.74  51
  -3  -2   5 26366.1 1414.70 128
  -3  -2   5 24577.8 1339.39  59
   3  -2  -5 25853.8 1295.68  32
   3  -2  -5 25910.0 1290.05  33
   3  -2  -5 24672.1 1332.02  37
  -3  -2   5 26827.8 1282.21  40
  -3  -2   4 28908.0 1420.10 128
  -3  -2   4 25647.4 1344.77 127
  -3  -2   4 27135.7 1340.26 134
   3  -2  -4 27091.3 1310.34  33
   3  -2  -4 26781.4 1367.24  37
   3  -2  -3 2179.72 361.936  37
   3  -2  -3 1935.98 291.073  33
  -3  -2   3 3050.11 388.989 127
   3  -2  -3 2561.41 376.144 109
  -3  -2   3 2376.77 353.358 118
   3  -2  -2 42811.8 1803.50  33
  -3  -2   2 43884.8 1841.19 127
   3  -2  -2 42694.5 1856.84 109
  -3  -2   2 41940.6 1782.92  15
  -3  -2   2 44426.3 1850.15 118
   3  -2  -1 72412.5 2814.54  37
  -3  -2   1 74532.7 2755.01 118
  -3  -2   1 64547.3 2705.17  43
  -3  -2   1 77495.9 2755.13 127
  -3  -2   1 70430.5 2742.33 126
   3  -2  -1 67617.7 2730.39 109
  -3  -2   1 65067.4 2690.56 133
   3  -2  -1 74449.6 2797.29 106
  -3  -2   1 71811.7 2703.80  15
   3  -2   0 4134.88 438.613  37
  -3  -2   0 4230.92 411.742 118
  -3  -2   0 3488.41 403.068  43
  -3  -2   0 3376.06 396.162 126
  -3  -2   0 2956.46 376.379 123
   3  -2   0 3363.16 376.784 109
   3  -2   0 3486.20 442.523 112
  -3  -2   0 3526.55 375.041 133
   3  -2   0 3038.47 380.836 106
  -3  -2   0 2590.82 331.686  15
   3  -2   1 2232.13 343.640  37
  -3  -2  -1 2458.49 369.978 120
  -3  -2  -1 2057.95 311.660  43
  -3  -2  -1 2220.19 348.834 126
  -3  -2  -1 2531.77 364.847 123
   3  -2   1 1827.05 273.091 109
   3  -2   1 1847.31 364.158 114
  -3  -2  -1 1864.46 284.520 133
  -3  -2  -1 2406.75 335.427  15
   3  -2   1 2231.98 316.315 106
   3  -2   2-64.1576 205.365 107
   3  -2   2 265.293 177.933 106
   3  -2   2 248.938 206.441  38
   3  -2   2 249.093 203.716  35
  -3  -2  -2 187.810 193.602  15
  -3  -2  -2-32.7664 214.373 126
  -3  -2  -2 238.853 211.035 123
   3  -2   2-113.252 285.916 111
   3  -2   2 77.2029 312.540 121
  -3  -2  -2 436.944 250.559 120
  -3  -2  -3 16493.4 976.764  15
   3  -2   3 18244.6 1121.97 121
  -3  -2  -3 19249.9 1067.12 120
   3  -2   3 20004.6 1130.96 116
   3  -2   3 20212.6 1041.65  35
   3  -2   3 18788.5 1050.35  38
   3  -2   3 17534.7 1081.57 111
   3  -2   3 18591.1 1017.30 107
   3  -2   3 19759.6 968.862 106
   3  -2   4 451.595 289.055 111
   3  -2   4-34.0831 208.255 107
   3  -2   4-28.1706 149.698 106
  -3  -2  -4 221.702 193.133  15
   3  -2   4 316.248 244.459  47
   3  -2   4 306.043 368.419 122
   3  -2   4 323.301 317.782 116
   3  -2   4 140.031 295.429 121
   3  -2   4 41.9872 237.027  38
  -3  -2  -4 205.587 218.456  41
   3  -2   4 216.978 251.875  60
   3  -2   4 84.8465 274.545  58
   3  -2   5 3904.17 562.540  70
   3  -2   5 3548.30 528.339 122
   3  -2   5 3576.20 466.129 117
   3  -2   5 3119.49 495.973 116
   3  -2   5 3127.45 467.512  38
  -3  -2  -5 3111.91 429.367  41
  -3  -2  -5 2845.80 404.685  15
   3  -2   5 3536.85 444.210  12
   3  -2   5 2204.64 424.920  69
   3  -2   5 3040.44 469.321  58
   3  -2   5 3440.77 484.218  60
   3  -2   5 3460.43 553.892 129
   3  -2   5 2978.36 394.081  89
   3  -2   5 2841.61 385.788   5
   3  -2   5 2985.56 376.621  11
   3  -2   6 2585.51 389.644   5
   3  -2   6 2927.38 514.397 122
   3  -2   6 2392.44 425.653 117
   3  -2   6 2688.62 504.633  77
   3  -2   6 2331.58 461.009  70
   3  -2   6 2689.47 462.070  50
   3  -2   6 2355.53 468.151  55
   3  -2   6 2218.54 443.853  69
   3  -2   6 2737.84 447.146  58
   3  -2   6 2486.75 438.187  60
   3  -2   6 2460.11 436.860  38
   3  -2   6 2278.25 394.568  89
   3  -2   6 3008.59 449.767 131
   3  -2   6 2236.81 499.632 132
   3  -2   6 2776.46 520.746 129
   3  -2   6 2553.78 377.949  11
   3  -2   6 2452.85 385.187  12
  -3  -2  -6 2382.02 392.103  15
   3  -2   7 384.090 366.576  77
   3  -2   7 477.894 265.580  11
   3  -2   7 196.534 273.183 124
   3  -2   7 675.140 298.329  89
   3  -2   7 325.429 239.049   5
   3  -2   7-181.014 345.534 131
   3  -2   7 106.582 363.223 129
   3  -2   7 157.000 383.638 132
   3  -2   7 233.992 345.983 135
   3  -2   7 356.932 282.523  12
  -3  -2  -7 232.207 234.653  15
   3  -2   7 899.438 384.551  70
   3  -2   7 149.724 301.302  69
   3  -2   7 503.672 420.530  66
   3  -2   7 461.869 391.813  50
   3  -2   7 53.4442 334.499  55
   3  -2   7 353.823 292.504 117
   3  -2   8 7152.05 748.726  64
   3  -2   8 6691.89 735.115  68
   3  -2   8 6086.99 639.495  67
   3  -2   8 7138.13 665.008 100
   3  -2   8 7205.41 637.673  11
   3  -2   8 6132.32 634.546  89
  -3  -2  -8 6152.29 606.153  15
   3  -2   8 7543.70 657.741  12
   3  -2   8 7929.85 758.394  70
   3  -2   8 6485.83 723.365  77
   3  -2   8 7033.12 714.826  50
   3  -2   8 7007.34 724.550  55
   3  -2   8 6586.50 705.448 132
   3  -2   8 7013.48 680.238 135
   3  -2   8 7201.65 661.282 131
   3  -2   9 7736.64 724.226  64
   3  -2   9 6508.71 631.742  63
   3  -2   9 7152.47 705.172  68
   3  -2   9 7376.42 654.150  67
   3  -2   9 5817.81 564.953  57
   3  -2   9 6646.80 673.205 132
   3  -2   9 6541.61 624.520 135
   3  -2   9 6928.86 613.007  11
   3  -2   9 7817.84 675.319  89
   3  -2   9 7289.27 650.415  12
   3  -2   9 6185.63 668.166  29
   3  -2   9 6904.59 609.886 100
   3  -2  10 8172.96 649.008  44
   3  -2  10 10346.8 695.056  11
  -3  -2 -10 10644.6 802.575   6
   3  -2  10 10285.2 744.154  29
   3  -2  10 9482.95 677.985  67
   3  -2  10 10249.5 701.664  63
   3  -2  10 10065.4 782.390  68
   3  -2  10 10585.4 721.431  12
   3  -2  10 9497.66 652.950 100
   3  -2  11 5103.61 438.096  12
   3  -2  11 5455.79 429.101  11
   3  -2  11 4957.16 403.487  44
   3  -2  11 5564.13 460.173  29
  -3  -2 -11 4623.57 460.466   6
   3  -2  12 3367.98 263.035  12
   3  -1 -13 9363.38 500.750   8
  -3  -1  13 8918.19 485.245  54
   3  -1 -13 8557.43 473.239  32
   3  -1 -12 8078.23 559.859  32
  -3  -1  12 7896.96 523.786  48
   3  -1 -12 7774.59 576.459   8
   3  -1 -12 8045.83 499.581  92
   3  -1 -12 8597.03 599.065  90
   3  -1 -11 2803.29 364.577   7
   3  -1 -11 2735.66 431.367   8
   3  -1 -11 2681.60 407.629  90
  -3  -1  11 2954.96 388.952  48
  -3  -1  11 3154.77 436.730  45
  -3  -1  11 2240.08 389.307  59
  -3  -1  11 2372.00 362.117  61
   3  -1 -11 2786.55 392.996  32
  -3  -1  11 2278.88 355.868  79
  -3  -1  11 2214.81 425.509  83
   3  -1 -10 8520.15 743.786   8
   3  -1 -10 7768.79 648.519   7
  -3  -1  10 8095.56 729.158  61
   3  -1 -10 8094.32 715.071  90
  -3  -1  10 7347.83 708.432  45
  -3  -1  10 7528.09 673.665  48
   3  -1 -10 7603.78 670.549  13
   3  -1 -10 7787.95 684.485  32
  -3  -1  10 7596.98 678.626  79
  -3  -1  10 7869.32 759.302  83
  -3  -1  10 7645.18 682.495  72
  -3  -1   9 7945.72 658.295 127
  -3  -1   9 7821.51 661.247 102
   3  -1  -9 7937.95 696.186  13
  -3  -1   9 7855.11 777.767  82
  -3  -1   9 7389.37 712.108  79
  -3  -1   9 9034.93 839.478  83
   3  -1  -9 7886.66 713.378  32
   3  -1  -9 7724.27 690.657  33
  -3  -1   9 9108.94 784.069  72
   3  -1  -9 7320.22 663.078   7
  -3  -1   9 8841.50 820.448  59
  -3  -1   9 7264.37 731.677  61
  -3  -1   9 7562.68 728.365  20
  -3  -1   9 6774.44 737.126  51
  -3  -1   9 7133.44 797.290  53
  -3  -1   9 7338.63 732.148  49
  -3  -1   9 9062.67 792.861  45
  -3  -1   9 7687.03 717.613  48
  -3  -1   9 6575.70 596.805 133
  -3  -1   8 15286.5 1019.90  48
  -3  -1   8 12418.8 909.498  42
   3  -1  -8 15442.8 1007.29  13
  -3  -1   8 15143.2 964.453 127
  -3  -1   8 15045.6 1072.51  80
  -3  -1   8 13379.3 1005.44  82
  -3  -1   8 13773.4 997.859  79
  -3  -1   8 13710.3 1068.14  83
   3  -1  -8 14390.5 972.884  32
   3  -1  -8 15189.3 989.929  33
   3  -1  -8 13326.3 892.496  37
  -3  -1   8 12639.2 992.722  72
   3  -1  -8 13867.1 941.729   7
  -3  -1   8 15141.1 1074.74  59
  -3  -1   8 14109.3 1054.46  61
  -3  -1   8 13139.4 887.831 118
  -3  -1   8 12673.1 931.007  17
  -3  -1   8 13935.1 1023.56  51
  -3  -1   8 14211.3 1112.72  53
  -3  -1   8 12072.0 951.817  49
  -3  -1   8 13492.9 913.502 133
  -3  -1   7 21105.8 1148.26  40
   3  -1  -7 21681.0 1220.13  37
  -3  -1   7 22284.9 1229.22 118
  -3  -1   7 20220.9 1222.58  17
  -3  -1   7 21913.2 1324.05  80
  -3  -1   7 23689.7 1336.59  82
  -3  -1   7 24386.3 1377.42  72
  -3  -1   7 22776.5 1258.47 133
  -3  -1   7 22935.4 1262.91 127
  -3  -1   7 21662.4 1311.82  51
  -3  -1   7 24054.2 1415.39  53
  -3  -1   7 22881.1 1309.71  49
   3  -1  -7 22231.3 1250.30   7
  -3  -1   7 21648.5 1324.99  45
  -3  -1   7 22605.2 1250.09  42
   3  -1  -7 23506.6 1277.77  32
   3  -1  -7 23371.6 1274.10  33
  -3  -1   7 22092.8 1343.69  59
  -3  -1   7 21709.5 1329.58  61
  -3  -1   6 18048.4 1105.65  80
  -3  -1   6 19620.1 1121.06  82
  -3  -1   6 18820.5 1111.95  85
  -3  -1   6 17222.5 1103.44  79
  -3  -1   6 17359.5 1041.38 118
   3  -1  -6 18867.1 1079.77  32
   3  -1  -6 18784.7 1066.45  33
  -3  -1   6 17917.1 1108.07  51
  -3  -1   6 20129.3 1194.98  53
  -3  -1   6 17164.2 1057.50  49
  -3  -1   6 16838.5 1113.02  59
  -3  -1   6 18519.9 1084.18 127
  -3  -1   6 17487.5 964.231  40
   3  -1  -6 17624.8 1046.69  37
  -3  -1   6 18657.2 1071.13  17
  -3  -1   6 17105.5 1094.42  45
  -3  -1   6 17941.0 1077.37  48
   3  -1  -6 16761.5 1020.11   7
   3  -1  -6 15261.0 976.843  87
  -3  -1   5 6698.51 627.013  59
  -3  -1   5 7367.66 665.425  61
  -3  -1   5 5747.68 580.618  45
  -3  -1   5 6254.71 575.971  48
  -3  -1   5 6982.61 619.419  51
  -3  -1   5 8054.05 669.049  53
  -3  -1   5 7670.27 627.026  49
   3  -1  -5 8249.03 629.409  32
   3  -1  -5 7472.56 588.691  33
  -3  -1   5 7543.88 543.921  40
   3  -1  -5 7292.64 594.159  37
  -3  -1   5 7459.44 615.226 127
  -3  -1   5 7693.14 643.936  80
  -3  -1   5 6978.77 618.957  79
  -3  -1   5 7721.91 619.488 118
   3  -1  -4 37188.7 1668.69  37
  -3  -1   4 33765.9 1539.63  40
  -3  -1   4 35744.7 1643.26 118
   3  -1  -3 15264.7 869.916  33
   3  -1  -3 15206.6 896.520  37
  -3  -1   3 15872.0 897.421 127
  -3  -1   2 129183. 4554.13 118
   3  -1  -2 130022. 4583.55  37
  -3  -1   2 124271. 4499.67  15
   3  -1  -2 122033. 4512.92  33
  -3  -1   2 124569. 4528.30 127
  -3  -1   2 126582. 4531.82 126
  -3  -1   2 123112. 4532.82 133
  -3  -1   1 18028.1 944.569 133
  -3  -1   1 19373.1 979.765 118
   3  -1  -1 17397.2 976.102  37
  -3  -1   1 17950.0 932.055  15
   3  -1  -1 18341.5 985.913 112
   3  -1  -1 18137.2 941.157 109
   3  -1   0 18768.8 962.757 112
   3  -1   0 14628.2 859.353 114
   3  -1   0 14995.3 816.375 109
  -3  -1   0 13221.0 785.337  43
  -3  -1   0 14128.9 861.517 120
  -3  -1   0 16073.2 887.320 126
  -3  -1   0 15803.8 885.109 123
  -3  -1   0 15904.7 860.682  15
  -3  -1   0 16866.5 865.440 133
  -3  -1  -1 7496.24 565.683 133
   3  -1   1 8260.16 544.020 109
   3  -1   1 9165.69 684.601 112
   3  -1   1 9822.74 654.470 111
   3  -1   1 9347.47 665.469 114
   3  -1   1 9631.78 611.082 106
   3  -1   1 8708.03 668.088 121
   3  -1   1 8895.25 544.039  35
   3  -1   1 9263.53 608.496  38
   3  -1   1 8048.00 628.094  37
  -3  -1  -1 8531.35 631.501 126
  -3  -1  -1 10420.2 673.294 123
  -3  -1  -1 9941.07 630.950  15
  -3  -1  -1 9072.80 581.491  43
   3  -1   2 70832.8 2688.72 109
   3  -1   2 76254.6 2872.55 111
   3  -1   2 77837.8 2902.09 114
   3  -1   2 67786.5 2722.60 106
   3  -1   2 82760.1 2919.54 121
  -3  -1  -2 72017.0 2871.76 120
   3  -1   2 68682.7 2827.50 116
   3  -1   2 76643.1 2738.55  35
   3  -1   2 77390.3 2825.69  38
  -3  -1  -2 72688.9 2846.24 123
  -3  -1  -2 70390.7 2806.99  15
  -3  -1  -2 70307.5 2727.51  43
   3  -1   3 61039.4 2306.74 106
   3  -1   3 62575.2 2494.77 116
   3  -1   3 66556.9 2555.86 121
  -3  -1  -3 66567.8 2525.17 120
   3  -1   3 60264.5 2431.16  38
   3  -1   3 61489.5 2464.16 122
  -3  -1  -3 62094.5 2450.81  15
   3  -1   3 63787.0 2507.00 111
   3  -1   4 15805.9 966.123  47
  -3  -1  -4 15457.0 940.236  15
   3  -1   4 17861.4 1039.89 116
   3  -1   4 16018.7 870.047 117
   3  -1   4 14412.9 967.604  69
   3  -1   4 16668.5 1012.90  58
   3  -1   4 15735.2 984.807  60
   3  -1   4 16896.4 970.098  38
   3  -1   4 13577.5 748.457 106
   3  -1   4 20410.3 1067.32 122
   3  -1   4 15097.6 940.877 129
   3  -1   5 44771.4 1927.50  89
  -3  -1  -5 43297.3 1909.08  15
   3  -1   5 41716.6 1875.97  12
  -3  -1  -5 40661.6 1886.23  14
   3  -1   5 41757.5 1886.27   5
  -3  -1  -5 42916.7 1922.88  41
   3  -1   5 37576.3 1769.09 117
   3  -1   5 43916.7 1992.10  69
   3  -1   5 42161.4 1963.62  58
   3  -1   5 42457.4 1968.34  60
   3  -1   5 47007.6 1975.37  38
   3  -1   5 41742.7 1873.74  11
   3  -1   5 41798.8 1956.49 122
   3  -1   5 42991.1 1845.13 131
   3  -1   5 41965.8 1934.21 129
   3  -1   6 40801.6 1872.80  89
   3  -1   6 41671.7 1868.89   5
  -3  -1  -6 36671.7 1814.44  14
   3  -1   6 40217.7 1840.36  12
  -3  -1  -6 39108.5 1834.48  15
   3  -1   6 39391.9 1754.63 117
  -3  -1  -6 39396.8 1852.30  41
   3  -1   6 38990.9 1908.46  70
   3  -1   6 40773.5 1949.34  77
   3  -1   6 39906.5 1936.49  66
   3  -1   6 37197.3 1893.88  69
   3  -1   6 38675.3 1897.67  58
   3  -1   6 39777.0 1879.83 132
   3  -1   6 39999.9 1880.47 129
   3  -1   6 37988.1 1777.70 135
   3  -1   6 36083.2 1733.77 131
   3  -1   6 38048.4 1880.83  50
   3  -1   6 42391.5 1955.46  55
   3  -1   6 37842.9 1808.10  11
   3  -1   6 40387.9 1861.93 100
   3  -1   7 31991.3 1750.98  77
   3  -1   7 34041.9 1761.20  70
  -3  -1  -7 31405.4 1635.56  15
  -3  -1  -7 32249.9 1640.13  14
   3  -1   7 35195.7 1674.14  12
   3  -1   7 32917.0 1652.79   5
   3  -1   7 35575.2 1698.87 100
   3  -1   7 35570.7 1735.10 129
   3  -1   7 34328.9 1703.99 132
   3  -1   7 33225.1 1618.21 135
   3  -1   7 31235.7 1567.75 131
   3  -1   7 35901.0 1759.28  50
   3  -1   7 34007.0 1757.55  55
   3  -1   7 32577.3 1676.05  89
   3  -1   7 31315.2 1717.76  66
   3  -1   7 30487.7 1679.73  68
   3  -1   7 30778.3 1617.78  67
   3  -1   7 32768.0 1735.89  64
  -3  -1  -7 31913.5 1653.63  41
   3  -1   7 32841.6 1634.70  11
   3  -1   8 56853.8 2475.28  68
   3  -1   8 57152.7 2528.24  66
   3  -1   8 49823.4 2329.38  67
   3  -1   8 54675.1 2385.63  11
   3  -1   8 55540.4 2374.18 100
   3  -1   8 52299.6 2435.95  50
   3  -1   8 53299.9 2418.12  89
   3  -1   8 58654.0 2537.31  77
   3  -1   8 53115.7 2460.46  70
  -3  -1  -8 51372.1 2363.96  15
   3  -1   8 51507.1 2337.93  12
  -3  -1  -8 52857.5 2367.42  14
   3  -1   8 53374.1 2403.61 132
   3  -1   8 56643.7 2354.99 135
   3  -1   9 1270.22 340.757  63
   3  -1   9 1243.78 334.493  57
   3  -1   9 894.092 287.285 135
   3  -1   9 1199.15 338.977  12
  -3  -1  -9 1116.40 351.979  14
  -3  -1  -9 981.838 431.408   6
   3  -1   9 1212.43 367.922  29
   3  -1   9 1042.81 297.463  67
   3  -1   9 1559.41 427.733  68
   3  -1   9 1215.37 408.150  66
   3  -1   9 1026.76 315.174  11
   3  -1   9 1161.22 311.252 100
   3  -1  10 824.248 268.999  44
   3  -1  10 1467.79 374.587  68
   3  -1  10 1185.86 293.857  11
  -3  -1 -10 1191.91 399.310   6
   3  -1  10 986.404 308.926  29
   3  -1  10 985.969 291.304  12
   3  -1  10 768.077 248.398  57
   3  -1  10 1112.40 266.428 100
   3  -1  11 9465.74 625.229  11
  -3  -1 -11 9443.88 644.297   6
   3  -1  11 8962.99 617.416  29
   3  -1  12 8075.35 455.255  11
  -3  -1 -12 6817.34 465.455 101
   3  -1  12 7271.20 426.404  74
   3   0 -13 9545.06 542.670   8
  -3   0  13 9414.63 527.631  54
   3   0 -13 10902.5 538.508  32
   3   0 -12 7104.44 539.664  32
   3   0 -12 6989.85 504.298  92
   3   0 -12 7245.45 560.033  90
   3   0 -12 7676.89 580.360   8
  -3   0  11 7886.25 615.729  48
   3   0 -11 8025.29 654.959  32
   3   0 -11 8444.84 687.783  90
   3   0 -11 8084.41 624.439   7
  -3   0  11 7751.96 612.906  79
   3   0 -10 4654.77 526.902   7
  -3   0  10 4364.67 548.791  61
  -3   0  10 4043.14 579.794  59
  -3   0  10 4161.29 504.207  48
  -3   0  10 4387.00 543.799  45
  -3   0  10 4665.79 504.434 102
   3   0 -10 5255.21 556.671  13
   3   0 -10 3697.79 512.150  90
   3   0 -10 5168.79 559.527  32
  -3   0  10 5071.17 628.629  83
  -3   0  10 3842.83 487.380  79
  -3   0  10 4413.74 511.819  72
   3   0  -9 44519.5 2081.01   8
   3   0  -9 43805.7 2051.19   7
  -3   0   9 41777.5 2117.61  61
  -3   0   9 45756.2 2095.28 102
  -3   0   9 42855.2 2158.13  20
  -3   0   9 44610.4 2080.23  17
  -3   0   9 43003.3 2101.37  79
   3   0  -9 46318.8 2106.56  32
   3   0  -9 41856.1 2053.26  33
  -3   0   9 41545.8 2062.68  72
   3   0  -9 42917.7 2060.67  13
  -3   0   9 47927.2 2194.10  45
  -3   0   9 51079.9 2159.59  48
   3   0  -8 33371.1 1627.52  13
  -3   0   8 30252.6 1625.94  79
  -3   0   8 31735.2 1669.11  72
   3   0  -8 29266.3 1581.95  32
   3   0  -8 29865.9 1580.03  33
   3   0  -8 29822.0 1573.71   7
  -3   0   8 31193.2 1706.99  59
  -3   0   8 31063.2 1705.42  61
  -3   0   8 32722.1 1725.30  51
  -3   0   8 28843.1 1492.48 133
  -3   0   8 30997.7 1678.08  45
  -3   0   8 35549.0 1676.34  48
  -3   0   8 29892.3 1541.10  42
  -3   0   8 29408.5 1675.94  20
  -3   0   8 31758.3 1611.97  17
   3   0  -7 851.485 222.019  37
   3   0  -7 1136.12 304.554   7
  -3   0   7 560.249 232.826  17
  -3   0   7 1238.24 356.755  72
  -3   0   7 581.000 266.803 133
  -3   0   7 385.637 266.138 127
   3   0  -7 645.889 268.928  33
   3   0  -7 969.138 312.362  32
  -3   0   7 785.286 244.085 118
  -3   0   7 936.308 316.403  49
  -3   0   7 765.927 275.193  48
  -3   0   7 806.914 241.038  42
  -3   0   7 659.366 299.370  79
  -3   0   7 829.443 349.358  53
  -3   0   7 859.444 348.500  51
  -3   0   7 836.860 324.759  61
  -3   0   7 766.086 335.243  59
   3   0  -6 63107.7 2663.37  87
  -3   0   6 67671.8 2784.88  85
  -3   0   6 60761.2 2534.55 123
  -3   0   6 69034.2 2710.25 127
  -3   0   6 62317.9 2559.50 126
  -3   0   6 67125.4 2688.13 133
  -3   0   6 68931.5 2808.51  45
  -3   0   6 64200.8 2728.10  49
  -3   0   6 71536.7 2822.67  51
  -3   0   6 67103.1 2841.14  53
   3   0  -6 69066.2 2715.60   7
  -3   0   6 64530.7 2653.25 118
  -3   0   6 67299.0 2805.15  59
   3   0  -6 62218.1 2668.61  32
   3   0  -6 64801.8 2679.51  33
  -3   0   6 64318.2 2498.43  40
   3   0  -6 62482.7 2597.59  37
   3   0  -5 87380.5 3584.58  32
   3   0  -5 90175.7 3590.84  33
  -3   0   5 94294.1 3541.16 123
  -3   0   5 100315. 3654.23 127
  -3   0   5 89882.4 3530.64 126
  -3   0   5 101123. 3730.17  59
  -3   0   5 101357. 3721.22  51
  -3   0   5 96569.7 3654.11  49
  -3   0   5 91111.0 3432.66  40
   3   0  -5 99847.8 3600.09  37
  -3   0   5 99221.7 3698.13  79
  -3   0   5 99359.4 3645.28 133
  -3   0   5 96086.3 3700.15  45
  -3   0   5 86830.2 3598.78  48
  -3   0   5 98211.0 3618.35 118
  -3   0   4 22134.4 1003.11  40
   3   0  -4 20407.3 1089.18  37
  -3   0   4 22076.4 1095.52 123
  -3   0   4 20869.7 1129.87 127
  -3   0   4 21988.2 1096.06 126
  -3   0   4 23005.0 1145.58 118
   3   0  -4 22441.7 1129.34  33
  -3   0   4 22140.8 1142.65 133
   3   0  -3 696.107 226.918  37
  -3   0   3 574.213 231.661 126
  -3   0   3 487.624 231.780 123
  -3   0   3 809.216 248.559  15
  -3   0   3 518.646 236.501 118
  -3   0   3 666.104 215.263 120
   3   0  -3 691.517 222.305 112
   3   0  -3 626.756 201.704  33
  -3   0   3 920.091 270.542 133
   3   0  -2 37130.4 1742.82  37
  -3   0   2 44539.0 1791.04 126
  -3   0   2 40828.5 1763.11 123
  -3   0   2 43268.2 1754.96  15
  -3   0   2 42291.0 1741.16 120
   3   0  -2 41318.9 1724.29 112
   3   0  -2 42314.3 1765.41  33
  -3   0   2 43829.6 1801.57 133
   3   0  -1 1574.99 291.443 112
   3   0  -1 1918.63 293.477 114
   3   0  -1 1832.81 319.861  37
  -3   0   1 1591.34 305.481 126
  -3   0   1 1680.76 310.738 123
  -3   0   1 1422.92 298.836 120
  -3   0   1 1911.27 307.194 133
  -3   0   1 1639.77 286.007  15
   3   0   0 13555.6 795.029 112
   3   0   0 15252.5 751.154 111
   3   0   0 12573.5 751.646 114
   3   0   0 12588.0 596.162  35
   3   0   0 14321.5 821.725  37
   3   0   0 13231.7 745.890 121
  -3   0   0 13905.6 808.634 120
  -3   0   0 14413.4 803.526 133
  -3   0   0 14985.8 800.865  15
   3   0   1 80823.2 2787.10 111
   3   0   1 77129.3 2821.37 114
  -3   0  -1 69903.7 2841.15 123
  -3   0  -1 70964.2 2658.41  43
   3   0   1 73029.1 2739.17 116
   3   0   1 76197.1 2789.26 121
  -3   0  -1 70888.8 2840.22 120
   3   0   1 69861.1 2580.67  35
   3   0   1 80984.9 2750.96  38
  -3   0  -1 70983.8 2794.30  15
  -3   0  -2 1705.10 222.594  43
   3   0   2 1334.79 301.107 116
   3   0   2 1614.53 325.748 121
  -3   0  -2 1603.03 306.863  15
   3   0   2 1647.83 257.130  38
   3   0   2 1387.88 188.702 109
   3   0   2 1701.72 297.042 111
  -3   0  -3 16.6191 121.792  43
  -3   0  -3-32.9856 229.111  15
   3   0   3-56.9482 160.720  38
   3   0   3-30.0305 268.775 122
   3   0   3-33.3909 236.262 116
   3   0   3 109.022 225.200 129
   3   0   4 18629.9 1093.26  60
   3   0   4 19806.1 1121.66  58
   3   0   4 20213.2 1026.68 129
  -3   0  -4 17576.7 1022.54  15
   3   0   4 16825.7 977.307  38
   3   0   4 19199.7 1119.22  69
   3   0   4 18445.5 1026.17 122
   3   0   5 5401.49 607.863  69
   3   0   5 6025.42 621.632  60
   3   0   5 6268.36 627.700  58
   3   0   5 7402.08 602.619 132
   3   0   5 5627.34 567.312 129
   3   0   5 5986.79 561.995  11
   3   0   5 6255.79 592.497 100
  -3   0  -5 6184.27 581.937  15
  -3   0  -5 6218.74 589.556  14
   3   0   5 5390.03 526.212  38
  -3   0  -5 5721.25 545.958  41
   3   0   5 6307.72 576.066   5
   3   0   6 51003.8 2202.66   5
  -3   0  -6 47316.3 2176.30  15
  -3   0  -6 49717.9 2207.48  14
   3   0   6 47949.2 2184.58 100
   3   0   6 50527.1 2165.74 132
   3   0   6 52068.1 2268.17  50
  -3   0  -6 49887.4 2187.08  41
   3   0   6 45452.4 2158.87  11
   3   0   6 52364.8 2271.43  66
   3   0   6 44206.4 2225.95  69
   3   0   6 48610.1 2175.08  68
   3   0   6 56711.6 2315.61  64
   3   0   7 64808.7 2788.57  64
   3   0   7 63431.8 2784.57  66
   3   0   7 65189.1 2725.88  68
   3   0   7 64935.9 2700.17 132
   3   0   7 62958.8 2726.33  11
   3   0   7 65464.3 2738.25   5
   3   0   7 61656.3 2696.24 100
   3   0   7 60665.8 2779.34  70
  -3   0  -7 62474.0 2682.06  41
  -3   0  -7 63381.4 2721.10  15
  -3   0  -7 69036.2 2769.87  14
  -3   0  -8 3222.31 569.003   6
   3   0   8 2868.51 497.720  64
   3   0   8 2061.44 472.622  68
   3   0   8 2864.51 502.114  66
   3   0   8 2310.49 432.043  11
  -3   0  -8 2062.83 397.228  15
  -3   0  -8 2164.83 435.381  14
   3   0   8 2466.26 418.645 100
   3   0   9 10453.6 827.426  57
   3   0   9 11010.5 782.414 100
  -3   0  -9 11673.9 845.481  14
  -3   0  -9 10688.0 887.138   6
   3   0   9 12493.3 920.670  64
   3   0   9 11626.7 859.624  68
   3   0   9 11317.7 759.372  44
   3   0   9 9473.74 793.182  11
   3   0   9 11854.0 846.098  29
   3   0  10 7903.68 631.843  29
   3   0  10 6785.65 609.535  11
   3   0  10 7526.96 610.816  12
   3   0  10 6663.43 593.736  57
  -3   0 -10 7577.04 678.374   6
   3   0  11 17650.2 931.321  11
   3   0  11 17374.0 896.547  12
  -3   0 -11 16772.5 903.393   6
   3   0  11 16849.4 830.690  57
   3   0  11 17531.9 907.836  29
  -3   0 -12 3432.35 327.294 101
   3   0  12 3637.03 282.670  30
   3   0  12 3851.06 315.882  74
   3   1 -13 10060.3 517.860  32
  -3   1  12 8058.76 584.009  54
   3   1 -12 8885.16 586.216  92
   3   1 -12 9273.72 600.791  32
   3   1 -12 7660.60 585.045   8
   3   1 -11 1546.24 336.346  92
   3   1 -11 2785.25 428.507   8
  -3   1  10 7054.69 653.668 102
   3   1 -10 7349.57 657.880  13
   3   1 -10 7372.90 673.361   7
   3   1 -10 7870.06 708.327   8
  -3   1  10 8245.37 672.523  48
  -3   1   9 8826.21 733.312  48
  -3   1   9 8040.53 768.865  20
  -3   1   9 6553.20 691.970 102
   3   1  -9 7069.85 695.247  32
   3   1  -9 8139.49 722.989  33
  -3   1   9 7831.47 723.302  79
   3   1  -9 9026.30 757.665  90
   3   1  -9 8193.19 747.504   8
   3   1  -9 7876.74 718.498   7
  -3   1   8 15653.0 1080.14  61
  -3   1   8 15039.9 1055.54  45
  -3   1   8 15116.9 994.094  48
  -3   1   8 14352.0 902.589  42
  -3   1   8 15311.3 1043.17  72
   3   1  -8 12051.0 924.183  32
   3   1  -8 14602.1 978.033  33
   3   1  -8 13865.4 974.444   8
   3   1  -8 12061.6 929.483   7
  -3   1   8 14090.5 1067.79  83
  -3   1   8 13185.9 975.505  79
  -3   1   8 12815.5 1008.65  20
  -3   1   8 14086.1 956.858  17
  -3   1   7 23119.2 1222.77  75
  -3   1   7 22907.4 1374.42  72
  -3   1   7 23782.8 1254.29 133
  -3   1   7 23039.3 1308.14  17
  -3   1   7 25325.9 1403.19  79
  -3   1   7 21811.3 1379.24  83
   3   1  -7 23720.2 1320.68   7
   3   1  -7 25795.0 1347.58  32
   3   1  -7 24839.1 1322.72  33
  -3   1   7 25882.0 1458.77  61
  -3   1   7 22547.1 1223.23  42
  -3   1   7 22934.1 1385.69  45
  -3   1   7 24761.4 1353.07  48
  -3   1   6 22397.2 1289.70  59
  -3   1   6 19536.5 1207.39  85
  -3   1   6 23971.2 1197.05 133
   3   1  -6 19454.1 1145.81  32
   3   1  -6 19914.4 1148.74  33
  -3   1   6 20736.3 1172.37  17
  -3   1   6 21214.8 1275.58  83
  -3   1   5 8204.07 698.256  45
  -3   1   5 8346.52 711.357  59
   3   1  -5 9305.78 666.623  33
  -3   1   5 8061.34 655.140 133
  -3   1   5 9020.10 612.258 126
  -3   1   5 8889.13 600.063 123
   3   1  -5 8406.66 584.633  37
   3   1  -4 31192.1 1462.17  33
  -3   1   4 31373.4 1490.33 133
  -3   1   4 32156.4 1434.53 126
  -3   1   4 33038.7 1436.79 123
   3   1  -4 31152.9 1407.92  37
  -3   1   3 9535.74 497.165  40
   3   1  -3 10615.3 653.681  37
  -3   1   3 10159.4 614.244 120
  -3   1   3 9602.12 680.010 133
   3   1  -3 10107.1 662.474  33
  -3   1   3 9843.95 653.975 126
  -3   1   3 10012.2 655.501 123
  -3   1   2 128628. 4524.86 120
   3   1  -2 133228. 4582.16  37
   3   1  -2 118279. 4544.95  33
  -3   1   2 127751. 4584.26 126
  -3   1   2 125686. 4579.37 123
   3   1  -2 129204. 4453.52 112
   3   1  -1 24754.8 1054.57 114
  -3   1   1 24841.5 1152.72 120
   3   1  -1 24121.4 1157.79  37
  -3   1   1 22604.2 1154.43 123
  -3   1   0 21000.6 1038.65 120
   3   1   0 19638.9 848.438  38
   3   1   1 10675.5 552.237  38
   3   1   2 66041.6 2437.45  38
   3   1   3 56571.0 2169.94  38
   3   1   4 19766.4 1154.62  60
   3   1   5 40001.1 1777.77  12
   3   1   5 39795.5 1822.56 100
   3   1   5 41956.5 1853.14  11
   3   1   5 37149.6 1766.73   5
   3   1   5 36797.3 1861.24  69
   3   1   6 35755.6 1695.14  11
   3   1   6 33395.4 1619.16  12
   3   1   6 33811.6 1658.36 100
  -3   1  -6 32785.3 1755.86   6
   3   1   6 33374.7 1646.46   5
   3   1   6 31744.5 1681.64  70
   3   1   6 32380.7 1727.75  77
   3   1   6 32251.9 1716.38  55
   3   1   6 34108.1 1695.82  50
   3   1   6 35292.4 1693.80  64
   3   1   6 35906.5 1709.50  66
  -3   1  -7 29977.1 1681.20   6
   3   1   7 32335.5 1613.01   5
  -3   1  -7 31462.7 1597.03  15
   3   1   7 31402.2 1564.58  12
  -3   1  -7 30837.8 1617.01  14
   3   1   7 30849.6 1624.63  64
   3   1   7 29789.2 1542.79  68
   3   1   7 31368.8 1643.87  66
   3   1   7 29710.7 1561.73 100
   3   1   7 36456.4 1725.49  50
   3   1   7 33216.6 1655.54  11
   3   1   8 57787.1 2489.37  12
  -3   1  -8 58821.6 2554.73  14
  -3   1  -8 57304.9 2606.59   6
   3   1   8 64241.2 2535.17  29
   3   1   8 59778.7 2592.05  64
   3   1   8 56451.1 2465.38 100
   3   1   8 55398.3 2584.95  57
   3   1   8 55785.7 2548.82  11
   3   1   9 1043.15 318.499  11
   3   1   9 967.491 343.545  29
  -3   1  -9 1223.31 405.741   6
  -3   1  -9 963.053 359.759  14
   3   1   9 1265.50 313.443  12
   3   1   9 833.185 325.754  57
   3   1  10 443.730 253.480  11
   3   1  10 783.171 295.125  57
   3   1  10 832.663 278.034  29
  -3   1 -10 998.442 334.627   6
   3   1  10 714.611 264.817  12
  -3   1 -11 10535.5 695.873 101
   3   1  11 10306.0 675.560  11
   3   1  11 9737.98 615.651  12
   3   1  11 10668.8 636.159  57
  -3   1 -12 9309.85 534.674 101
   3   1  12 9777.97 535.898  74
  -3   2  13 5922.46 352.222  54
   3   2 -12 17813.7 908.265   8
   3   2 -12 18014.1 913.298  92
   3   2 -12 17864.5 883.741  32
   3   2 -11 28817.9 1413.75   8
   3   2 -11 28701.8 1392.74  32
   3   2 -11 29574.3 1449.60  92
   3   2 -11 29294.5 1438.48  90
   3   2 -10 22310.7 1239.29   7
   3   2 -10 22817.4 1249.01   8
  -3   2  10 22627.7 1275.91 102
   3   2 -10 20336.9 1230.30  90
   3   2 -10 21106.1 1207.36  32
   3   2  -9 20865.2 1237.54  90
  -3   2   9 18882.2 1291.47  83
   3   2  -9 20528.4 1209.34  13
   3   2  -9 20530.2 1228.42   7
   3   2  -9 21967.4 1240.28   8
   3   2  -9 19250.4 1169.39  32
  -3   2   9 19928.7 1271.39 102
   3   2  -8 52131.2 2375.72  90
   3   2  -8 52091.8 2347.10  32
   3   2  -8 52430.7 2347.98  33
   3   2  -8 56035.4 2384.80  13
  -3   2   8 52630.6 2348.02  17
  -3   2   8 56909.8 2553.96  83
  -3   2   8 54747.3 2498.84 102
   3   2  -8 50100.8 2327.50   8
   3   2  -7 224.452 290.561   8
  -3   2   7-58.7400 231.170  20
  -3   2   7 173.350 149.236 105
   3   2  -7 271.850 236.866  13
  -3   2   7 228.626 180.002  17
   3   2  -7 408.578 203.270  33
   3   2  -7 316.523 240.297  32
  -3   2   7 212.577 248.490  79
  -3   2   7 294.159 291.741  83
  -3   2   7 177.818 155.638  42
  -3   2   7 193.617 277.172  48
  -3   2   6 14290.1 847.534  42
  -3   2   6 16669.6 1019.03  48
  -3   2   6 15301.3 1031.76  79
  -3   2   6 15506.6 1054.53  83
   3   2  -6 15397.5 960.195  32
   3   2  -6 14518.9 928.829  33
  -3   2   6 13598.6 913.341  17
   3   2  -6 16027.9 993.425   7
   3   2  -5 23858.8 1230.22  33
   3   2  -4 25605.3 1153.59  37
   3   2  -4 27541.5 1294.64  33
   3   2  -3 1329.75 237.965  33
   3   2  -2 49166.1 2005.70  33
  -3   2   2 48573.3 1983.23  15
  -3   2   1 69975.0 2672.26  15
  -3   2   0 3055.36 360.784  15
  -3   2  -1 2345.18 320.698  15
  -3   2  -2 216.865 204.907  15
  -3   2  -3 17089.1 868.217 105
  -3   2  -3 18119.0 978.889  15
  -3   2  -4-36.9175 217.128  15
   3   2   5 3114.12 450.318  11
  -3   2  -5 2528.88 392.205  15
   3   2   5 3013.43 410.963  12
  -3   2  -5 2841.41 454.328  14
  -3   2  -5 4337.81 575.255   6
   3   2   5 3140.09 397.597   5
   3   2   5 3225.56 439.325 100
   3   2   5 2916.74 469.763  70
   3   2   6 1659.50 381.742  11
  -3   2  -6 2173.13 377.667  15
  -3   2  -6 2157.18 409.590  14
   3   2   6 1921.22 357.733  12
   3   2   6 2551.77 456.674  50
   3   2   6 2207.20 398.868  64
   3   2   6 2168.38 372.184 100
  -3   2  -6 2204.10 489.589   6
   3   2   6 2217.58 365.855   5
  -3   2  -7-46.9335 236.945  15
  -3   2  -7-48.2144 294.547  14
   3   2   7-84.9524 265.746  12
   3   2   7-111.814 345.682  57
   3   2   7 51.2403 254.027  11
   3   2   7 77.7751 280.113  29
  -3   2  -7 276.816 377.217   6
   3   2   7-46.0867 186.552   5
   3   2   8 4766.93 539.646   2
  -3   2  -8 6458.69 680.117   6
   3   2   8 4850.64 525.909  29
   3   2   8 4517.07 611.254  57
   3   2   8 5323.90 538.297  12
  -3   2  -8 5523.34 605.329  14
   3   2   9 6025.22 556.903  12
   3   2   9 5944.38 558.740   2
  -3   2  -9 7645.51 685.869   6
   3   2   9 7413.13 697.778  57
   3   2   9 6953.56 549.562  99
   3   2   9 6780.98 569.440  29
  -3   2 -10 8685.42 695.676  94
  -3   2 -10 7763.05 683.926 101
   3   2  10 9898.77 717.725  57
   3   2  10 8509.20 605.577  12
  -3   2 -11 4206.57 428.612 101
   3   2  11 5000.84 421.065  57
  -3   2 -12 4048.47 299.596 101
   3   2  12 3806.25 293.148  86
   3   2  12 3769.41 299.583  74
   3   3 -12 3145.33 300.791   8
  -3   3  12 3395.69 327.099  54
   3   3 -12 3522.91 355.346  92
   3   3 -11 459.752 257.314  92
   3   3 -11 226.199 166.828  32
   3   3 -11 308.673 241.426   8
   3   3 -11 601.094 174.372   3
  -3   3  11 467.210 225.243  54
  -3   3  10 3338.19 391.465  81
  -3   3  10 3539.67 489.234 102
   3   3 -10 2880.01 395.532  32
   3   3 -10 3918.69 466.759   8
   3   3 -10 3364.63 436.197  90
   3   3 -10 3904.25 509.873  92
   3   3  -9 788.435 276.552  90
   3   3  -9 302.864 202.526  13
  -3   3   9 396.672 291.357 102
   3   3  -9 296.618 217.990  32
   3   3  -9-89.3238 295.422   8
  -3   3   9 523.870 253.225  98
   3   3  -8 3226.00 476.487   7
   3   3  -8 3067.08 468.470   8
   3   3  -8 2967.93 451.249  90
   3   3  -8 3154.85 421.774  13
  -3   3   8 2636.28 473.085  54
  -3   3   8 2768.62 469.761 102
   3   3  -8 2908.23 409.297  33
   3   3  -8 3292.24 427.320  32
   3   3  -7 37142.4 1716.82  32
   3   3  -7 38277.8 1730.24  33
  -3   3   7 39646.9 1932.74  83
   3   3  -7 36400.2 1739.57  90
   3   3  -7 36031.6 1710.60  13
  -3   3   7 38802.9 1736.70  17
  -3   3   7 39271.2 1920.29  20
  -3   3   7 38660.2 1922.24 102
   3   3  -7 35630.8 1765.06   7
   3   3  -7 34260.2 1694.96   8
   3   3  -6 27696.4 1468.15   7
   3   3  -6 27583.8 1403.44   8
  -3   3   6 31731.9 1633.92  83
  -3   3   6 29033.9 1436.02  17
  -3   3   6 28299.5 1459.38  16
   3   3  -6 27793.4 1411.24  32
   3   3  -6 29710.2 1439.16  33
  -3   3   6 29167.1 1574.07  20
  -3   3   6 27368.6 1470.47 105
  -3   3   6 26633.8 1492.80  54
  -3   3   5 23027.0 1298.87  54
  -3   3   5 23752.1 1365.44  83
   3   3  -5 26430.2 1278.83  33
  -3   3   5 22000.3 1098.35  42
   3   3  -5 26122.2 1302.46   7
  -3   3   5 27424.5 1332.68   9
  -3   3   5 22499.8 1315.28 105
  -3   3   5 23947.5 1357.33  20
  -3   3   4 3113.42 406.102  54
   3   3  -4 2773.56 364.184   3
   3   3  -4 2717.04 352.981  33
   3   3  -3 23917.8 1165.92  33
  -3   3   3 22750.6 1215.02  54
  -3   3   2 47502.1 1936.21  15
  -3   3   1 16974.9 894.442  15
  -3   3   0 44805.8 1850.70  15
  -3   3  -1 743.470 232.182  15
  -3   3  -1 959.202 226.550 105
  -3   3  -2 56391.3 2248.50  15
  -3   3  -2 54799.7 2249.52 105
  -3   3  -3 25995.4 1254.92   1
  -3   3  -3 26489.7 1275.31  15
  -3   3  -3 25974.0 1213.57  27
  -3   3  -3 25222.3 1196.18 105
   3   3   4 12360.4 812.481  12
  -3   3  -4 12758.8 826.531  15
   3   3   4 14796.1 939.945  97
  -3   3  -4 12511.4 795.293   1
  -3   3  -4 13052.1 983.893   6
   3   3   4 13212.7 816.053   5
  -3   3  -5 14025.7 847.106   1
   3   3   5 12964.8 845.638   5
  -3   3  -5 14022.4 1045.39   6
  -3   3  -5 12100.5 918.621 101
  -3   3  -5 13607.6 866.904  15
   3   3   5 13127.6 845.491  12
   3   3   5 13725.0 934.417  97
  -3   3  -6 6511.75 710.517   6
   3   3   6 5608.30 541.032   5
  -3   3  -6 5227.09 617.591 101
   3   3   6 5317.15 590.171  97
  -3   3  -6 6461.41 588.966  15
  -3   3  -6 6812.52 638.788  14
   3   3   6 4697.46 512.612  12
   3   3   7 9627.30 867.654  57
  -3   3  -7 8595.43 755.610  14
   3   3   7 10460.3 831.463  11
   3   3   7 8986.06 706.409  12
  -3   3  -7 10233.6 707.584   4
  -3   3  -7 8814.03 826.882   6
  -3   3  -7 10733.1 883.635 101
   3   3   7 9870.63 753.875  99
   3   3   7 8899.88 748.864  97
   3   3   7 10297.1 779.695  84
   3   3   8 17400.1 1169.16  57
   3   3   8 16598.2 1092.03  11
  -3   3  -8 16012.0 1036.16  14
   3   3   8 16444.8 967.681  12
   3   3   8 17221.8 1060.84   2
  -3   3  -8 16919.6 1084.58   6
  -3   3  -8 17105.8 1141.10 101
   3   3   8 15926.0 955.648  99
   3   3   8 16483.9 1021.59  84
   3   3   9 6641.30 657.611  57
   3   3   9 5979.32 590.687  11
   3   3   9 6899.28 527.125  12
  -3   3  -9 6806.09 687.353  94
  -3   3  -9 5774.47 631.919 101
   3   3   9 6421.14 538.974  84
   3   3   9 6023.10 560.557   2
  -3   3  -9 5240.88 555.281   6
   3   3  10 18182.3 1033.87  57
  -3   3 -10 17591.7 1019.85 101
  -3   3 -10 17076.7 998.139  94
   3   3  11 1267.92 244.047  86
   3   3  11 1328.40 240.733  57
  -3   3 -11 1090.17 244.684 101
   3   3  12 12772.4 582.917  74
  -3   4  12 7211.89 424.227  54
  -3   4  11 16031.2 819.053  54
   3   4 -11 15724.8 725.832   3
   3   4 -10 22989.6 1115.55  92
  -3   4  10 22822.4 1034.05  98
   3   4 -10 22570.8 998.601   3
  -3   4  10 21148.5 1085.81  54
  -3   4  10 19857.9 1023.48  65
   3   4  -9 11857.9 825.054   8
  -3   4   9 13197.1 842.910  81
  -3   4   9 14098.5 948.207  98
  -3   4   9 14328.8 977.319  54
  -3   4   9 13109.2 966.170 102
   3   4  -9 12862.6 920.185  92
   3   4  -9 13091.4 867.471  90
   3   4  -9 12874.3 810.077  32
   3   4  -8 3503.86 463.033   8
   3   4  -8 3677.18 512.241   7
   3   4  -8 4405.24 479.602  13
  -3   4   8 3997.55 572.146 102
  -3   4   8 4707.41 547.620  81
   3   4  -8 4851.80 496.649  32
   3   4  -8 5084.67 552.400  90
   3   4  -7 16266.4 994.160  32
   3   4  -7 18216.7 1041.70  33
  -3   4   7 16987.3 1115.11  81
   3   4  -7 15937.9 1083.73   7
  -3   4   7 18693.9 1109.23  27
   3   4  -7 17550.4 1049.84  90
   3   4  -7 17608.0 1035.20  13
  -3   4   7 18170.6 1111.14  16
   3   4  -6 76698.6 2966.83  32
   3   4  -6 75142.4 2958.59  33
  -3   4   6 81079.7 3265.60 102
  -3   4   6 73654.7 3076.08 105
  -3   4   6 69560.2 3099.86  20
  -3   4   6 72882.5 2931.44  17
  -3   4   6 75726.3 3127.56  27
   3   4  -6 72986.8 2950.72  90
   3   4  -6 70560.4 2930.29  13
  -3   4   6 72597.5 3101.14  16
   3   4  -6 72778.8 3039.20   7
  -3   4   6 76504.7 3144.23  54
  -3   4   5 9058.67 742.990  20
  -3   4   5 8428.45 734.954  54
  -3   4   5 8764.25 631.603  17
  -3   4   5 8736.61 739.181  81
   3   4  -5 8791.96 700.085   3
   3   4  -5 8411.63 635.747  32
   3   4  -5 6678.79 575.175  33
   3   4  -5 7816.21 653.999   7
  -3   4   5 8298.21 731.737 105
  -3   4   4 7809.59 680.940  54
   3   4  -4 6063.96 560.221   7
  -3   4   4 7298.06 664.177   9
  -3   4   4 6807.54 641.826  81
   3   4  -4 6292.84 530.439  33
   3   4  -4 6796.81 601.851   3
  -3   4   4 8293.03 657.782  20
  -3   4   4 7549.32 689.517 105
  -3   4   3 425.791 259.897   9
  -3   4   3 627.632 215.719  20
  -3   4   3 276.638 220.654  65
  -3   4   3 800.165 262.043  54
   3   4  -3 630.081 238.280   3
  -3   4   2 53938.8 2301.29  20
  -3   4   2 60825.6 2460.87  54
   3   4  -2 54253.3 2363.19   3
  -3   4   2 64571.1 2605.69 105
  -3   4   2 59504.8 2472.22  65
  -3   4   1 11679.5 707.050  15
  -3   4   1 12527.0 832.327  81
   3   4  -1 12908.7 819.382   3
  -3   4   1 12930.8 882.300 105
  -3   4   1 13799.3 874.287  65
  -3   4   0 5372.93 434.351  15
  -3   4   0 5172.12 511.436  65
   3   4   0 5156.00 501.453   3
  -3   4   0 5534.00 531.236  81
  -3   4   0 5172.91 528.041 105
  -3   4  -1 8753.25 672.373 105
  -3   4  -1 8153.59 666.207  27
  -3   4  -1 9009.44 594.146  15
   3   4   2 13303.3 945.872  86
  -3   4  -2 14148.6 810.558  15
   3   4   2 14199.5 937.410  99
   3   4   2 13290.2 947.262  97
  -3   4  -2 15256.7 1058.69  94
  -3   4  -2 14418.5 876.415   1
  -3   4  -2 12795.3 823.687 105
  -3   4  -2 14604.3 888.350  27
   3   4   3 25075.1 1377.64  97
   3   4   3 26176.2 1383.71  99
  -3   4  -3 25177.5 1502.17  94
  -3   4  -3 23872.6 1191.03  15
   3   4   3 24993.2 1394.41  86
   3   4   3 22481.4 1279.22  84
  -3   4  -3 24329.6 1255.70   1
  -3   4  -3 25001.1 1444.64   6
   3   4   3 23399.7 1169.09   5
  -3   4  -4 10621.2 756.709   1
  -3   4  -4 10399.1 907.003   6
   3   4   4 10261.4 695.053   5
   3   4   4 11101.8 898.204  57
   3   4   4 9888.64 713.892  12
  -3   4  -4 10556.7 725.436  15
   3   4   4 10810.8 823.979  99
   3   4   4 10443.2 859.587  97
  -3   4  -4 12450.7 1022.61  94
   3   4   4 11770.0 844.512  84
  -3   4  -4 11046.3 821.719 101
  -3   4  -5 21130.4 1299.90   6
  -3   4  -5 19568.6 1082.05   1
   3   4   5 17117.3 996.387   5
   3   4   5 17885.4 1188.00  57
   3   4   5 16085.5 985.481  12
  -3   4  -5 18477.7 1042.67  15
   3   4   5 18507.4 1126.59  99
   3   4   5 18425.0 1185.47  97
  -3   4  -5 18470.1 1326.41  94
   3   4   5 18089.4 1117.14  84
  -3   4  -5 18103.9 1156.19 101
  -3   4  -6 9881.12 744.706   4
  -3   4  -6 10104.4 865.489   6
  -3   4  -6 8969.34 696.455   1
   3   4   6 8380.90 808.140  57
   3   4   6 9505.28 741.505  99
   3   4   6 8961.36 803.849  97
   3   4   6 8534.70 743.975  84
  -3   4  -6 8522.35 785.882 101
   3   4   6 7271.81 623.794  12
  -3   4  -6 7832.05 656.233  15
  -3   4  -7 2383.42 485.887   6
  -3   4  -7 2329.44 389.722   4
   3   4   7 2042.28 329.719  12
   3   4   7 2245.43 454.014  97
  -3   4  -7 3233.72 547.591  94
   3   4   7 2614.70 386.652  99
  -3   4  -7 3038.13 489.891 101
   3   4   7 2919.36 438.189  84
   3   4   8 1852.51 430.303  57
  -3   4  -8 2077.97 458.622  94
   3   4   8 1652.67 360.269  97
   3   4   8 2098.73 366.905  84
  -3   4  -8 1745.46 408.945 101
  -3   4  -8 2097.25 328.646   4
   3   4   8 2252.21 430.319   2
   3   4   9 2976.38 462.803  86
   3   4   9 2645.40 444.670  57
  -3   4  -9 3274.48 469.342  94
   3   4   9 3339.35 398.123  97
   3   4   9 2574.98 351.951  84
   3   4   9 3317.65 426.434   2
  -3   4  -9 2756.90 436.496 101
   3   4   9 2847.90 439.820  74
   3   4  10 18808.2 1005.55  57
   3   4  10 16449.9 964.916  74
  -3   4 -10 18032.9 987.308 101
   3   4  10 19126.3 994.334  86
   3   4  10 17481.7 856.040  84
   3   4  11 7890.14 468.692  86
   3   4  11 6679.51 463.600  74
   3   5 -11 7622.26 454.226   3
   3   5 -11 7858.49 573.478  23
  -3   5  10 409.820 221.404  54
  -3   5  10 326.352 176.501  65
   3   5 -10 252.083 305.574  23
   3   5 -10 486.255 197.253   3
  -3   5  10 580.383 192.589  98
   3   5 -10 334.856 219.441  92
   3   5  -9 12644.1 867.628  92
  -3   5   9 13277.0 910.647  98
  -3   5   9 13826.1 916.674  54
  -3   5   9 12966.7 860.480  65
   3   5  -9 12552.8 814.651   3
  -3   5   8 4206.69 529.060  65
  -3   5   8 3641.53 536.978  54
  -3   5   8 4066.85 455.551  81
   3   5  -8 4718.60 539.423  92
  -3   5   8 4289.96 557.871 102
  -3   5   8 3797.00 537.821  98
   3   5  -8 3700.68 462.672   3
  -3   5   7 1773.86 421.134 102
  -3   5   7 1550.89 391.305  54
  -3   5   7 1770.86 374.079  81
   3   5  -7 2162.27 416.873  92
   3   5  -7 1318.91 318.249   3
   3   5  -7 1254.15 266.105  13
  -3   5   7 971.016 308.283  16
  -3   5   7 1816.20 412.924  65
  -3   5   6 23232.0 1366.29  65
  -3   5   6 21939.3 1333.92  16
   3   5  -6 21404.3 1141.76  13
   3   5  -6 24885.1 1320.78   3
  -3   5   6 21687.0 1325.25  27
  -3   5   6 22334.2 1318.84  81
  -3   5   6 22798.5 1382.28 102
  -3   5   5 8657.58 770.649 102
  -3   5   5 5919.00 654.150 105
  -3   5   5 10251.1 824.861  65
  -3   5   5 8223.65 702.518  20
  -3   5   5 9184.27 802.912  16
  -3   5   5 9596.63 776.557  24
  -3   5   5 8537.28 771.246  27
   3   5  -5 8600.81 724.074   3
  -3   5   5 7772.59 729.661  81
   3   5  -5 8393.36 684.678   7
  -3   5   4 2911.53 450.622 105
  -3   5   4 3307.82 471.899 102
  -3   5   4 2397.75 416.482  54
   3   5  -4 4152.84 553.595  23
  -3   5   4 3099.02 458.648  81
  -3   5   4 3201.30 496.002  27
  -3   5   4 3051.93 481.681  65
  -3   5   4 2784.68 481.782   9
   3   5  -4 3460.06 447.312   3
  -3   5   3 701.549 288.883  54
  -3   5   3 1175.40 362.055   9
   3   5  -3 1204.44 302.879   3
  -3   5   3 1060.20 358.916  25
  -3   5   3 982.533 290.942 102
  -3   5   3 1259.70 335.078  81
   3   5  -3 1077.63 360.042  23
  -3   5   2 13794.4 992.228 105
   3   5  -2 12128.4 935.478  96
  -3   5   2 14078.7 950.203  65
  -3   5   2 11808.9 941.151   9
  -3   5   2 13121.6 993.990  27
  -3   5   2 13808.2 909.205  25
   3   5  -2 11557.7 836.076   3
  -3   5   2 14367.6 935.632  81
  -3   5   1 99906.6 3775.92 105
  -3   5   1 92288.1 3717.53   9
  -3   5   1 90642.0 3634.39  65
   3   5  -1 83974.0 3543.35   3
  -3   5   1 93457.5 3778.82  27
  -3   5   1 91712.0 3576.96  25
   3   5  -1 94807.4 3725.40  96
  -3   5   1 90075.3 3635.66  94
  -3   5   0 45211.6 2007.43  26
  -3   5   0 47245.1 2132.95  27
   3   5   0 44856.4 2103.68  96
  -3   5   0 41816.2 2065.58  94
   3   5   0 43521.7 1991.32   3
  -3   5   0 41360.7 2035.55 105
   3   5   1 40715.8 1939.99  86
  -3   5  -1 38614.5 1806.22  26
  -3   5  -1 41219.2 1907.38  27
   3   5   1 39618.8 1947.98  96
  -3   5  -1 37393.0 1962.80  94
  -3   5  -1 38613.7 1798.76   1
  -3   5  -1 38072.7 1842.57 105
   3   5   2 31800.9 1680.57  86
  -3   5  -2 31342.5 1555.79  27
  -3   5  -2 31834.0 1543.11   1
   3   5   2 30207.8 1609.84  99
  -3   5  -2 32358.3 1773.88  94
   3   5   2 28317.1 1629.95  97
   3   5   3 33316.6 1689.54  57
   3   5   3 34917.1 1777.43  86
   3   5   3 31031.2 1654.97  84
  -3   5  -3 30923.8 1573.41   1
   3   5   3 33293.0 1704.91  99
  -3   5  -3 33373.1 1879.06  94
   3   5   3 31691.6 1723.02  97
   3   5   4 46892.4 2198.68  99
  -3   5  -4 50532.8 2491.45  94
   3   5   4 45410.3 2237.10  97
   3   5   4 45128.1 2217.79  57
   3   5   4 47404.0 2279.06  86
   3   5   4 48732.2 2221.38  84
  -3   5  -4 45974.7 2172.58 101
  -3   5  -4 47438.4 2103.17   1
   3   5   5 41628.0 2031.10  57
   3   5   5 40938.1 1970.78  84
   3   5   5 38841.9 1892.40  99
   3   5   5 40513.2 2001.63  97
  -3   5  -5 38030.9 1937.44 101
  -3   5  -5 38145.1 1822.67   1
   3   5   6 22961.1 1331.05  74
  -3   5  -6 26367.4 1346.18   4
   3   5   6 23769.4 1378.14  84
  -3   5  -6 24436.0 1541.81  94
   3   5   6 23091.3 1407.51  97
   3   5   6 23364.3 1335.17  22
   3   5   6 25509.5 1477.42  57
   3   5   6 23802.7 1299.29  99
  -3   5  -6 25977.4 1455.28 101
   3   5   7 4070.83 510.311  74
   3   5   7 4654.20 570.382   2
  -3   5  -7 3772.31 466.963   4
   3   5   7 4614.00 544.441  84
  -3   5  -7 3657.61 573.260  94
   3   5   7 3637.47 524.559  97
   3   5   7 3369.62 524.782  57
   3   5   7 4582.23 578.908  86
   3   5   7 3659.19 419.720  99
  -3   5  -7 4414.14 564.725 101
   3   5   7 4418.63 503.000  22
   3   5   8 27611.0 1464.38  74
  -3   5  -8 29905.8 1375.59   4
   3   5   8 30134.5 1514.59   2
   3   5   8 30694.8 1497.11  84
  -3   5  -8 30364.2 1613.01  94
   3   5   8 30217.0 1513.10  97
   3   5   8 29660.7 1457.32  22
   3   5   8 30914.2 1553.45  86
  -3   5  -8 30456.9 1549.72 101
   3   5   9 6162.49 555.391  74
   3   5   9 7760.75 596.463   2
   3   5   9 6890.54 544.770  84
   3   5   9 7998.86 558.406  22
   3   5   9 7376.22 628.887  57
   3   5   9 6855.60 583.033  86
  -3   5  -9 7795.12 638.111 101
  -3   5  -9 6432.06 589.063  94
   3   5   9 8051.45 587.197  97
   3   5  10 11626.6 684.978  57
   3   5  10 10563.3 632.016  86
   3   5  10 11182.7 641.255  74
   3   5  10 10540.3 561.862  84
   3   5  11 1150.40 154.648  96
   3   6 -10 11243.6 705.856  23
   3   6 -10 9315.78 573.005   3
   3   6  -9 19383.0 949.591  18
   3   6  -9 18718.9 1027.00  92
   3   6  -9 19616.4 1167.63  23
   3   6  -9 20904.3 1052.34   3
  -3   6   9 19868.3 1109.93  98
  -3   6   8 10348.7 826.044  98
  -3   6   8 10172.6 782.300  54
   3   6  -8 9291.07 834.448  23
   3   6  -8 9051.01 707.269  92
   3   6  -8 10454.3 742.960   3
  -3   6   8 9930.08 737.206  65
  -3   6   7 9293.90 766.325  65
  -3   6   7 9699.07 799.620 102
  -3   6   7 8725.06 763.695  54
  -3   6   7 8460.17 670.100  81
   3   6  -7 8745.42 827.905  23
  -3   6   7 8491.96 667.569  24
   3   6  -7 8192.71 682.452  92
  -3   6   7 8833.84 746.422  16
   3   6  -7 9232.25 730.775   3
   3   6  -7 7961.74 616.166  93
  -3   6   7 9490.26 836.893  98
  -3   6   6 16944.9 1151.69  54
  -3   6   6 16971.4 1145.02  16
  -3   6   6 17512.2 1092.17  81
  -3   6   6 15624.4 1054.73  24
   3   6  -6 18927.0 1232.35  23
   3   6  -6 16680.4 1052.27  93
   3   6  -6 18194.9 1064.92  92
  -3   6   6 16173.6 1118.87  65
   3   6  -6 19284.6 1140.14   3
   3   6  -5 10048.0 801.984   3
  -3   6   5 11034.7 862.298  24
   3   6  -5 10845.7 903.297  23
  -3   6   5 9495.08 853.425  27
  -3   6   5 9643.12 800.514  81
  -3   6   5 11783.6 894.701  65
  -3   6   5 11269.4 913.725  16
  -3   6   5 8901.82 804.167 102
   3   6  -4 130296. 4697.85   3
   3   6  -4 124848. 4714.51  23
  -3   6   4 118150. 4813.43  27
  -3   6   4 122902. 4701.11  81
  -3   6   4 117695. 4704.98  65
  -3   6   4 119862. 4798.75  16
  -3   6   4 117805. 4666.30 102
  -3   6   3 6315.52 665.584  65
  -3   6   3 6339.13 609.911 102
   3   6  -3 7454.51 668.642   3
  -3   6   3 6532.83 661.638  81
  -3   6   3 5659.64 667.764   9
   3   6  -3 6246.32 647.032  23
  -3   6   3 7268.52 722.888  25
  -3   6   2 1380.32 325.161  94
  -3   6   2 1520.90 380.853  27
  -3   6   2 1194.49 357.810  25
   3   6  -2 1273.76 329.972  23
  -3   6   2 1044.30 377.754   9
  -3   6   1 10281.6 882.517  27
  -3   6   1 9055.04 789.225  25
   3   6  -1 10448.6 897.335  96
  -3   6   1 9227.84 814.933  94
  -3   6   0 88051.5 3596.80   9
  -3   6   0 82581.1 3433.98  26
  -3   6   0 85908.5 3577.18  27
   3   6   0 82350.4 3553.92  96
  -3   6   0 88316.3 3579.32  94
  -3   6  -1 4036.86 515.117  27
  -3   6  -1 4049.17 571.740  26
   3   6   1 4004.70 587.014  96
  -3   6  -1 2883.17 540.962  94
  -3   6  -1 4408.94 525.021   1
  -3   6  -1 3989.13 598.864   9
   3   6   2 6144.22 708.229  86
  -3   6  -2 7098.12 675.244  26
  -3   6  -2 6458.83 608.814  27
  -3   6  -2 6712.35 661.487   1
   3   6   2 7122.84 768.942  96
  -3   6  -2 6699.47 773.184  94
   3   6   2 7029.67 772.575  97
  -3   6  -3 3276.39 494.257  26
   3   6   3 3405.56 550.414  96
  -3   6  -3 2765.63 565.712  94
   3   6   3 3492.93 577.350  97
   3   6   3 3361.97 511.106  57
  -3   6  -3 2297.29 430.421   1
   3   6   4 7335.38 669.974  22
   3   6   4 6967.07 714.311  84
   3   6   4 8228.27 764.044  57
  -3   6  -4 8594.52 920.601  94
   3   6   4 7594.68 787.187  97
  -3   6  -4 9093.67 725.050   1
   3   6   5 2267.19 390.410  22
   3   6   5 2771.66 463.927  84
  -3   6  -5 3347.88 489.125   4
  -3   6  -5 2735.57 449.094   1
   3   6   5 2350.94 454.798  57
   3   6   5 2992.24 511.881  86
   3   6   5 2786.39 533.179  97
   3   6   5 3169.09 394.135  74
   3   6   6 4177.70 482.417  22
   3   6   6 4481.71 555.305  84
  -3   6  -6 3872.27 501.214   4
   3   6   6 5077.07 597.589  57
   3   6   6 5181.83 617.499  86
  -3   6  -6 4004.14 602.878  94
   3   6   6 3895.02 583.353  97
   3   6   6 3264.04 421.969  74
   3   6   7 26966.0 1361.29  22
   3   6   7 27973.9 1438.18  84
  -3   6  -7 26324.5 1322.10   4
   3   6   7 26886.2 1424.72   2
   3   6   7 30233.7 1507.56  57
   3   6   7 26977.8 1449.03  86
  -3   6  -7 28447.4 1559.57  94
   3   6   7 27412.8 1468.56  97
   3   6   7 26836.3 1338.95  74
   3   6   8 1702.16 289.792  22
   3   6   8 1953.34 337.640  84
  -3   6  -8 2027.60 375.982  94
   3   6   8 2682.32 405.103  97
   3   6   8 2420.03 326.458  74
   3   6   8 2699.09 408.040  57
  -3   6  -8 2151.80 309.540   4
   3   6   8 1848.17 356.106   2
   3   6   8 2385.08 381.929  86
   3   6   9 2992.53 283.990  22
  -3   6  -9 2762.05 328.010  94
   3   6   9 3288.76 359.262  97
   3   6   9 2993.41 311.100  74
   3   6   9 3445.40 372.630   2
   3   6   9 3054.68 335.626  86
   3   6  10 2929.75 289.166  96
   3   7 -10 11865.2 600.589  23
   3   7 -10 10843.8 549.432   3
   3   7  -9 97.9600 146.052   3
  -3   7   9 240.622 181.602  98
   3   7  -9 226.162 151.348  18
   3   7  -9 328.929 259.992  23
   3   7  -8 490.137 213.980   3
  -3   7   8 461.239 243.565  98
   3   7  -8 359.074 219.533  18
   3   7  -8-158.165 320.281  23
  -3   7   7 2118.07 329.538  24
   3   7  -7 2671.87 320.841  93
   3   7  -7 2207.43 368.180   3
  -3   7   7 2105.45 395.804  98
   3   7  -7 1989.25 434.229  23
  -3   7   6 10589.2 848.094  16
   3   7  -6 10434.9 797.666   3
   3   7  -6 10629.3 767.180  93
   3   7  -6 10504.9 845.508  23
  -3   7   6 11776.2 816.769  24
  -3   7   5 2546.73 424.878  24
   3   7  -5 1797.26 357.925   3
  -3   7   5 2475.90 449.367  16
   3   7  -5 2395.44 460.055  23
   3   7  -5 2909.31 447.987  93
  -3   7   4 27381.3 1562.96  24
   3   7  -4 27242.5 1501.53  23
  -3   7   4 28380.7 1597.52  16
  -3   7   3 38553.7 1810.50  94
   3   7  -3 36723.5 1848.74  23
  -3   7   3 39793.8 1930.20  25
   3   7  -2 7872.89 719.274   3
  -3   7   2 9531.53 769.678   1
   3   7  -2 8259.15 706.209  23
  -3   7   2 7098.15 739.145  25
  -3   7   2 9686.42 866.569  27
  -3   7   2 7913.07 725.517  94
   3   7  -1 20041.3 1217.78   3
  -3   7   1 20417.5 1199.43   1
  -3   7   1 21433.6 1330.98   9
  -3   7   1 20403.2 1258.63  25
  -3   7   1 17494.6 1267.07  27
  -3   7   1 20621.5 1270.21  94
   3   7   0 2050.63 476.673  96
  -3   7   0 1341.81 375.626  94
   3   7   0 1587.23 372.654  21
  -3   7   0 1270.33 370.494   1
  -3   7   0 1303.72 378.635  25
  -3   7   0 1288.54 349.586  27
  -3   7   0 1693.34 445.742   9
  -3   7  -1 12820.6 1001.66   9
  -3   7  -1 12687.8 959.754  26
  -3   7  -1 10715.2 868.448  27
   3   7   1 11321.1 978.826  96
  -3   7  -1 12267.1 1027.82  94
  -3   7  -2 25687.2 1551.62   9
   3   7   2 26079.1 1594.29  96
  -3   7  -2 30905.4 1738.11  94
  -3   7  -2 26699.1 1470.25  26
   3   7   2 27989.2 1463.55  28
  -3   7  -3 25589.9 1546.25   9
  -3   7  -3 27977.3 1421.53  26
  -3   7  -3 25347.5 1408.38   1
   3   7   3 27024.1 1408.68  22
   3   7   3 29837.1 1637.17  96
  -3   7  -3 26513.1 1667.62  94
   3   7   3 25860.7 1357.29  57
  -3   7  -4 14891.6 1063.06   9
  -3   7  -4 15883.5 960.711  26
  -3   7  -4 16115.5 1045.19   4
  -3   7  -4 16921.9 1031.94   1
   3   7   4 18061.9 1048.12  22
   3   7   4 18692.4 1217.26  96
  -3   7  -4 15714.8 1231.04  94
   3   7   4 15218.7 1133.66  97
   3   7   4 15028.6 993.855  57
  -3   7  -5 1646.84 346.612   9
   3   7   5 2234.35 441.823  86
   3   7   5 3119.72 460.517  57
  -3   7  -5 2091.19 410.332   4
   3   7   5 2976.55 463.868   2
   3   7   5 2601.32 403.371  22
   3   7   5 2180.97 483.422  96
   3   7   5 2753.84 502.779  97
   3   7   6 84183.2 3327.92  86
   3   7   6 80580.6 3247.27  57
  -3   7  -6 82458.1 3211.83   4
   3   7   6 85912.5 3296.02   2
   3   7   6 82579.7 3390.35  96
  -3   7  -6 80741.0 3422.68  94
   3   7   6 84418.0 3376.04  97
   3   7   6 81868.2 3200.17  22
  -3   7  -7 13450.3 789.281   4
  -3   7  -7 12787.5 885.359  94
   3   7   7 14089.7 907.807  96
   3   7   7 13345.0 896.478  97
   3   7   7 14031.6 786.488  22
   3   7   8 451.410 244.351   2
   3   7   8-31.4294 198.952  96
  -3   7  -8 114.152 178.593  94
   3   7   8 147.800 146.480  22
   3   7   9 734.333 185.141  96
   3   8  -9 6860.48 390.459   3
  -3   8   8 7645.44 543.083  98
   3   8  -8 7504.21 475.878  18
   3   8  -8 6938.54 516.567  23
   3   8  -8 7728.42 507.042   3
   3   8  -7 22050.4 1088.99  18
   3   8  -7 20848.6 1109.55  23
  -3   8   6 28182.5 1358.92  24
   3   8  -6 26308.5 1378.12  23
   3   8  -6 29430.8 1331.46  93
  -3   8   6 27493.1 1465.04  98
   3   8  -5 5248.14 531.932  93
  -3   8   5 5345.48 597.872  98
  -3   8   5 4510.31 519.342  24
   3   8  -5 5326.55 558.599  23
  -3   8   5 4623.02 552.814  16
   3   8  -4 14622.8 972.433  93
  -3   8   4 13143.3 977.897  98
   3   8  -4 15574.0 961.189  23
  -3   8   4 13337.0 970.800  24
  -3   8   4 12463.0 827.676   1
   3   8  -4 12604.1 875.798   3
  -3   8   3 2485.69 450.374  16
   3   8  -3 3216.32 496.282  93
  -3   8   3 2838.82 471.980  98
   3   8  -3 2717.57 406.935   3
  -3   8   3 2733.43 416.642   1
  -3   8   3 2857.66 468.938  24
   3   8  -3 2990.57 446.075  23
  -3   8   3 2767.32 513.555  25
  -3   8   2 1890.37 368.368  94
  -3   8   2 2100.82 393.332  98
  -3   8   2 945.008 401.739  25
  -3   8   2 1197.87 350.222   1
  -3   8   2 629.061 219.256   4
  -3   8   2 1594.76 378.489  16
   3   8  -1 661.811 276.796  21
  -3   8   1 315.221 270.490  94
  -3   8   1 381.104 232.408  98
  -3   8   1 1004.54 368.496  25
  -3   8   1 341.563 294.260   1
  -3   8   1 702.206 299.707   4
  -3   8   1 632.391 295.891  16
  -3   8   0 3520.07 503.137  16
   3   8   0 4135.36 495.389  21
  -3   8   0 3321.09 515.922  94
  -3   8   0 4049.97 489.224   4
  -3   8   0 3425.18 491.269   1
  -3   8   0 4449.37 555.837  25
   3   8   0 3707.24 532.500  28
  -3   8   0 4035.19 574.253   9
   3   8   1 5221.04 598.347  21
   3   8   1 5217.54 549.761  22
  -3   8  -1 6314.97 696.477  94
   3   8   1 6357.78 714.156  96
  -3   8  -1 7384.63 645.835   4
  -3   8  -1 5790.36 592.693   1
   3   8   1 5968.78 627.827  28
  -3   8  -1 5873.96 633.309  25
  -3   8  -1 5462.65 642.100   9
   3   8   2 3834.21 489.862  93
   3   8   2 3509.00 445.357  22
  -3   8  -2 3840.69 574.557  94
  -3   8  -2 3696.58 493.447   4
   3   8   2 3049.67 454.486   2
  -3   8  -2 3853.93 538.140  26
   3   8   2 3518.83 479.102  28
  -3   8  -2 3022.60 482.574   9
   3   8   3 2099.45 334.721  93
  -3   8  -3 2341.89 420.000   9
   3   8   3 2079.65 362.774  22
  -3   8  -3 2397.76 490.173  94
  -3   8  -3 2487.79 433.351   4
   3   8   3 1558.59 347.852   2
  -3   8  -3 1957.37 418.309  26
   3   8   3 2229.95 369.569  28
   3   8   4 15018.3 870.885  22
  -3   8  -4 13544.8 1029.15  94
   3   8   4 13873.4 893.129   2
  -3   8  -4 13183.0 831.620  26
   3   8   5 4466.04 437.735  22
   3   8   5 4781.53 490.523   2
  -3   8  -5 4069.93 467.733   4
   3   8   6 9445.10 582.283  22
  -3   8  -6 9254.05 638.544   4
   3   8   6 9816.57 658.961   2
  -3   8  -6 9812.57 720.249  94
  -3   8  -7 2053.29 281.631   4
   3   8   7 1989.17 284.944   2
  -3   8  -7 2097.22 290.929  94
   3   8   8 3586.96 305.320  21
   3   9  -7 786.838 174.118  18
   3   9  -7 737.623 211.410  28
   3   9  -6 17415.2 894.876  18
  -3   9   5 19468.1 1064.10  98
   3   9  -5 20399.2 1029.05  93
  -3   9   5 21356.6 1065.78  24
  -3   9   4 196.878 222.268  16
   3   9  -4 254.424 230.038  18
  -3   9   4 117.832 212.000  24
  -3   9   4-38.4121 216.830  98
   3   9  -4-36.7941 219.243  93
  -3   9   3 5190.84 536.941  24
   3   9  -3 3902.18 470.468  18
  -3   9   3 3983.89 494.159  16
   3   9  -3 4655.54 528.929  93
   3   9  -2 10268.4 811.358  28
  -3   9   2 11383.2 811.573  25
  -3   9   2 11299.7 854.526  24
  -3   9   2 10481.6 695.630   1
  -3   9   2 10939.6 796.664  16
  -3   9   1 12124.0 848.493  16
   3   9  -1 11844.0 774.061  18
   3   9  -1 11781.1 867.901  28
  -3   9   1 12818.1 851.742  25
  -3   9   1 10568.7 882.482  24
  -3   9   1 12025.4 762.627   1
   3   9  -1 12887.0 888.952  93
  -3   9   0 10342.8 806.575  94
  -3   9   0 9680.11 758.733  16
  -3   9   0 9844.86 708.291   1
   3   9   0 11483.6 744.070  21
   3   9   0 11944.9 846.489  93
   3   9   0 11084.2 806.645  28
  -3   9   0 10866.8 784.760  25
   3   9   1 5512.67 544.687  28
  -3   9  -1 5044.57 534.016  25
   3   9   1 5445.86 517.508  21
   3   9   1 4704.13 516.180  93
  -3   9  -1 5620.71 594.844  94
  -3   9  -1 5513.33 496.356   4
  -3   9  -1 5130.69 512.755   1
   3   9   2 10046.4 666.678  28
  -3   9  -2 8824.27 672.748  25
   3   9   2 8083.81 666.128  21
  -3   9  -2 8476.53 745.578  94
  -3   9  -2 7429.26 598.922   4
  -3   9  -2 7311.24 605.121   1
  -3   9  -3 5312.42 495.821  25
   3   9   3 5914.74 542.480  21
   3   9   3 5777.51 463.826  22
  -3   9  -3 5942.56 614.618  94
  -3   9  -3 4921.05 474.502   4
  -3   9  -4 15757.5 846.246   4
   3   9   4 16264.5 930.877  21
   3   9   4 15366.5 782.097  22
  -3   9  -4 16097.8 863.529  25
  -3   9  -5 2277.84 285.451  25
   3   9   5 3285.00 358.777  21
   3   9   5 2841.51 361.143  96
   3   9   6 3297.25 302.707  21
   3   9   6 2849.31 300.211  96
  -3   9  -6 3224.31 295.445  94
   3   9   7 3495.32 239.047  21
   3  10  -5 12608.1 613.009  18
   3  10  -4 5322.41 387.186  18
  -3  10   4 5145.76 412.893  24
   3  10  -4 5570.87 447.955  28
  -3  10   3 11209.4 698.655  24
   3  10  -3 11420.4 715.445  28
   3  10  -3 11469.4 628.799  18
   3  10  -3 12963.7 721.312  93
   3  10  -2 2330.59 344.820  28
  -3  10   2 2086.59 311.437  24
   3  10  -1 9570.52 641.743  28
   3  10  -1 9561.70 640.347  93
  -3  10   0 6310.20 534.008  24
   3  10   0 6406.74 491.054  28
  -3  10   0 6216.69 505.605  25
   3  10   0 5746.47 463.081  93
  -3  10  -1 4001.99 417.599  24
  -3  10  -1 4134.02 393.150  25
  -3  10  -2 1855.61 264.495  25
   3  10   2 1559.16 238.677  21
  -3  10  -3 3070.56 295.623  25
   3  10   3 3392.32 304.150  21
  -3  10  -4 776.708 139.747  25
   3  10   4 1067.74 171.460  21
  -4  -9   5 20160.6 838.949  78
   4  -9  -4 10436.3 529.447  52
   4  -9  -3 11539.6 569.192  52
  -4  -9   2 11792.8 578.198  78
   4  -9  -1 3463.65 286.734  71
   4  -9   0 6128.31 398.145  60
   4  -9   1 5869.76 406.093  69
   4  -9   2 5988.96 384.612  55
   4  -9   3 3384.61 287.333  77
   4  -9   4 4403.53 307.274  66
  -4  -8   7 3285.20 255.259  75
  -4  -8   6 22590.7 964.791  72
  -4  -8   5 18476.3 888.359 133
  -4  -8   5 18626.5 857.575  72
  -4  -8   4 425.932 211.542 126
  -4  -8   4 415.756 207.176 123
   4  -8  -4 463.050 180.008  56
  -4  -8   4 46.3472 155.073 133
  -4  -8   3 264.350 162.948  75
  -4  -8   3 288.442 235.933 120
  -4  -8   3 157.214 199.110 126
  -4  -8   3 133.765 199.370 123
   4  -8  -2 7999.38 574.816  73
  -4  -8   2 7373.37 614.943 120
  -4  -8   2 8103.25 576.942 126
  -4  -8   2 7464.54 583.916 123
   4  -8  -1 328.058 193.779  52
  -4  -8   1 247.134 200.229 123
  -4  -8   1 580.046 259.090 120
   4  -8   0 9832.96 645.077  71
   4  -8   0 9140.51 759.964 121
  -4  -8   0 9613.46 673.820 120
   4  -8   1 291.893 332.872 121
   4  -8   1 24.8615 210.850  58
   4  -8   2 8233.10 698.727 116
   4  -8   2 9004.09 697.522 121
   4  -8   2 8035.44 536.995  60
   4  -8   3 2341.85 295.907  69
   4  -8   3 1949.94 308.909  70
   4  -8   4 715.236 214.298  55
   4  -8   4 855.787 207.896  70
   4  -8   4 856.649 261.354  77
   4  -8   5 8306.45 470.485  64
   4  -8   5 8968.86 494.669  77
   4  -8   6 7527.79 430.873  66
  -4  -7   8 6016.95 390.534  61
  -4  -7   8 6970.66 446.411  72
  -4  -7   7 11747.8 693.326 133
  -4  -7   7 11274.2 647.972  61
  -4  -7   7 12141.3 712.046  72
  -4  -7   6 2227.81 290.735  61
  -4  -7   6 2233.57 317.747 133
  -4  -7   6 1774.56 295.205 118
  -4  -7   6 1950.14 334.059 126
  -4  -7   6 2211.70 337.072  72
  -4  -7   5 2501.84 311.097  61
  -4  -7   5 1630.78 323.126 118
  -4  -7   5 1688.04 313.014 133
  -4  -7   5 2056.17 359.681 126
  -4  -7   5 1956.39 357.802 123
  -4  -7   5 1790.25 301.717 127
  -4  -7   5 1957.39 332.829  72
  -4  -7   4 8395.99 667.805 118
  -4  -7   4 10595.0 712.277 133
  -4  -7   4 9947.04 751.811 123
  -4  -7   4 11229.8 772.664 126
  -4  -7   4 9559.01 680.970  72
  -4  -7   3 21890.7 1177.57 118
  -4  -7   3 21658.9 1147.53 133
   4  -7  -3 24335.7 1374.46 112
   4  -7  -3 23705.5 1344.45 114
  -4  -7   3 23109.8 1266.40 123
  -4  -7   3 21994.2 1231.62 126
   4  -7  -2 10445.0 876.086 112
   4  -7  -2 9609.22 816.252 114
  -4  -7   2 8998.22 645.597 133
  -4  -7   2 9867.41 796.587 120
  -4  -7   2 9835.32 750.900 126
  -4  -7   2 10474.7 775.151 123
   4  -7  -2 9139.79 671.814  56
   4  -7  -1 25169.3 1269.95  47
  -4  -7   1 24738.1 1386.53 120
  -4  -7   1 25045.3 1319.21 126
  -4  -7   1 26155.2 1365.15 123
   4  -7  -1 26897.8 1497.79 112
   4  -7  -1 27488.6 1485.85 114
  -4  -7   0 12972.6 846.520 126
  -4  -7   0 13212.6 874.219 123
  -4  -7   0 14558.5 960.490 120
   4  -7   0 13966.7 862.283  52
   4  -7   0 13470.3 1002.88 112
   4  -7   0 15018.4 1052.38 111
   4  -7   0 15628.0 1035.58 114
  -4  -7  -1 17044.0 1032.48 120
   4  -7   1 17684.8 1121.73 112
   4  -7   1 17745.4 1132.48 111
   4  -7   1 16000.4 1082.40 114
   4  -7   1 15868.4 966.725  71
   4  -7   2 10433.5 864.602 121
  -4  -7  -2 10033.8 728.399 120
   4  -7   2 10273.8 708.093  58
   4  -7   2 9839.07 823.813 111
   4  -7   2 8886.42 765.958 114
   4  -7   3 3058.54 369.980  58
   4  -7   3 4179.92 429.992  60
   4  -7   3 3481.08 535.925 122
   4  -7   3 3176.52 506.950 121
   4  -7   4 3178.63 386.487  50
   4  -7   4 2708.50 401.639  70
   4  -7   4 3330.42 496.090 129
   4  -7   4 3163.52 321.255 100
   4  -7   4 3007.97 383.155  69
   4  -7   4 3466.92 455.598 117
   4  -7   5 15359.0 886.917  77
   4  -7   5 16727.5 867.762  70
   4  -7   5 15022.1 927.204 129
   4  -7   5 15480.5 790.928 100
   4  -7   5 15226.4 931.747 116
   4  -7   5 16142.1 872.525  55
   4  -7   5 16711.2 810.425  50
   4  -7   6 1943.10 225.428  29
   4  -7   6 2483.25 302.663  77
   4  -7   6 1798.45 235.101 100
   4  -7   6 1687.23 248.230  55
   4  -7   6 1746.51 316.654 132
   4  -7   6 1582.61 237.307  70
   4  -7   6 2104.92 337.718  66
   4  -7   6 1955.87 287.797  64
   4  -7   7 8348.93 440.448 100
   4  -7   7 8081.18 447.851  64
   4  -7   7 9195.97 526.556  66
   4  -7   7 8496.71 528.988  68
  -4  -6   9 5355.02 419.556  72
   4  -6  -9 5419.94 366.277   8
  -4  -6   9 5425.05 418.258  61
  -4  -6   9 6033.78 391.863  79
  -4  -6   9 5287.78 394.546  83
   4  -6  -9 5738.83 391.847  52
  -4  -6   8 4300.99 378.322  79
  -4  -6   8 4116.80 366.276  45
  -4  -6   8 3973.99 340.172  48
  -4  -6   8 4016.07 403.399  61
  -4  -6   8 3469.30 408.987  72
  -4  -6   7 7536.09 610.700  61
  -4  -6   7 7688.42 607.495 123
  -4  -6   7 6611.17 582.761 127
  -4  -6   7 7313.38 600.476 126
  -4  -6   7 7984.37 557.498  45
  -4  -6   7 7505.29 521.096  48
  -4  -6   7 8295.39 575.269  79
  -4  -6   7 8443.57 637.967 118
  -4  -6   7 8240.33 666.861  72
  -4  -6   7 7150.17 598.679 133
  -4  -6   6 3441.88 437.731  61
  -4  -6   6 2812.91 404.402 127
  -4  -6   6 2965.88 333.301  48
  -4  -6   6 3131.90 362.209  45
  -4  -6   6 3370.98 388.681  79
   4  -6  -6 3300.82 355.529   7
  -4  -6   6 2842.44 433.142  72
  -4  -6   6 3452.99 447.155 133
  -4  -6   6 3336.68 449.751 118
  -4  -6   5 1530.07 319.214  61
  -4  -6   5 1542.48 378.127  72
   4  -6  -5 1556.47 405.113 112
  -4  -6   5 777.221 308.036 133
  -4  -6   5 1403.09 279.480  79
  -4  -6   5 1183.26 338.619 126
  -4  -6   5 845.856 293.615 127
  -4  -6   5 1026.40 350.714 118
  -4  -6   4 592.387 299.741 118
  -4  -6   4 1343.67 357.154  72
  -4  -6   4 612.042 296.637 133
  -4  -6   4 761.311 338.166 126
  -4  -6   4 1357.95 345.009 127
   4  -6  -4 1569.94 311.759  87
  -4  -6   4 767.800 260.932  61
   4  -6  -4 1094.07 369.902 112
  -4  -6   3 4733.89 549.393 118
  -4  -6   3 5450.23 602.474 123
  -4  -6   3 4724.73 518.566 127
  -4  -6   3 4639.38 581.943 126
  -4  -6   3 4988.76 535.442  72
  -4  -6   3 5298.04 548.024 133
  -4  -6   2 5260.50 555.820 118
  -4  -6   2 6214.59 636.097 123
  -4  -6   2 5490.16 608.054 126
   4  -6  -2 5433.78 552.465  76
  -4  -6   2 5230.84 528.102 133
  -4  -6   1 74.1393 203.233 133
  -4  -6   1 633.840 356.378 120
   4  -6  -1 61.3091 325.718 112
   4  -6  -1-116.912 343.836 114
  -4  -6   1 236.301 281.632 126
  -4  -6   1 346.885 302.778 123
   4  -6  -1 86.5220 244.235  56
   4  -6   0 14028.1 977.998  73
  -4  -6   0 15394.4 997.582 126
  -4  -6   0 14705.1 992.646 123
   4  -6   0 15815.0 1125.82 112
   4  -6   0 17347.8 1152.55 114
  -4  -6   0 15683.1 1063.30 120
   4  -6   0 14542.7 959.897  47
  -4  -6  -1 10935.9 759.127 126
  -4  -6  -1 9524.52 759.064 123
   4  -6   1 9606.43 885.658 112
   4  -6   1 9596.21 861.518 114
   4  -6   1 8997.43 700.880  47
  -4  -6  -1 9078.87 804.446 120
   4  -6   2 418.157 274.111  71
   4  -6   2 764.227 357.509 114
   4  -6   2 577.223 437.494 116
  -4  -6  -2 568.693 320.231 120
   4  -6   3 2331.00 406.759  58
   4  -6   3 2719.48 426.921  60
   4  -6   3 2949.86 553.202 116
   4  -6   3 3114.84 599.105 122
   4  -6   3 1928.47 450.933 121
  -4  -6  -3 2384.71 402.861 120
[truncated: 149,856 more chars]
